# Supplementary material for: Pan-cancer molecular analysis of the RB tumor suppressor pathway
Source: Commun Biol. 2020 Apr 2;3:158. doi: 10.1038/s42003-020-0873-9 (PMC7118159; doi:10.1038/s42003-020-0873-9)
Supplement: Supplementary file 4 — Supplementary Data 1 [file 42003_2020_873_MOESM4_ESM.xls]

## Sheet: CDK46-RB signature
ANLN
ARHGAP11B
ASF1B
ATAD2
AURKA
AURKB
BIRC5
BLM
BUB1
CACYBP
CCNA2
CCNB1
CCNB2
CCNE2
CD83
CDC20
CDC25A
CDC25B
CDC25C
CDC45
CDC7
CDCA2
CDCA5
CDCA8
CDK1
CDKN3
CENPA
CENPE
CENPF
CENPI
CENPK
CENPL
CENPM
CENPN
CENPO
CENPQ
CENPW
CEP55
CHAF1A
CHAF1B
CHEK1
CHTF18
CKS1B
CKS2
CORO1A
CSE1L
DCK
DDX39A
DEK
DEPDC1B
DHFR
DLGAP5
DNAJC9
DONSON
DSCC1
DTL
DTYMK
E2F2
E2F7
ECT2
ESPL1
EXO1
EZH2
FAM83D
FANCD2
FANCG
FANCI
FBXO5
FEN1
FIGNL1
FOXM1
GINS3
GMNN
GPSM2
H2AFX
H2AFZ
HAUS8
HELLS
HIRIP3
HJURP
HMGB1
HMGB2
HMGN2
HMMR
INCENP
KIF11
KIF14
KIF18A
KIF20A
KIF22
KIF23
KIF2C
KIF4A
KIFC1
KNTC1
KPNA2
LIG1
LIN9
LMNB1
LRP8
LRR1
MAD2L1
MASTL
MCM10
MCM2
MCM3
MCM4
MCM5
MCM6
MCM7
MELK
MKI67
MND1
NCAPD2
NCAPG
NDC80
NEIL3
NEK2
NUF2
NUP155
NUP205
NUSAP1
OIP5
ORC1
ORC6
PCNA
PDSS1
PIF1
PKMYT1
PLK1
PLK4
POLA2
POLD1
POLE
POLE2
PRC1
PRIM1
PRIM2
PRR11
PSMG1
PSRC1
PTTG1
RACGAP1
RAD21
RAD51
RAD51AP1
RAD54L
RANBP1
RECQL4
RFC2
RFC3
RFC4
RNASEH2A
RPA3
RPL39L
RRM2
SLBP
SLC7A5
SMC2
SPAG5
SPC25
STIL
STMN1
TACC3
TIMELESS
TK1
TOP2A
TPX2
TRIP13
TTK
TUBA1B
TUBA1C
TUBB
TYMS
UBE2C
UBE2S
UBE2T
UCK2
USP1
VRK1
WDR62
ZWINT
