# Supplementary material for: Pan-cancer molecular analysis of the RB tumor suppressor pathway
Source: Commun Biol. 2020 Apr 2;3:158. doi: 10.1038/s42003-020-0873-9 (PMC7118159; doi:10.1038/s42003-020-0873-9)
Supplement: Supplementary file 5 — Supplementary Data 2 [file 42003_2020_873_MOESM5_ESM.xlsx]

## Sheet: UP
Gene	Number of occurance	percentage	blca	brca	gbm	lihc	luad	lusc	ov	prad	sarc
DONSON	8	88.8889	1	1	1	1	1	1	1	0	1
FAM111B	8	88.8889	1	1	0	1	1	1	1	1	1
KIF4A	8	88.8889	1	1	0	1	1	1	1	1	1
PLK1	8	88.8889	1	1	0	1	1	1	1	1	1
AURKB	7	77.7778	1	1	0	1	1	0	1	1	1
BIRC5	7	77.7778	1	1	0	1	1	0	1	1	1
BRIP1	7	77.7778	1	1	0	1	1	1	1	0	1
CCNB2	7	77.7778	1	1	0	1	1	1	1	0	1
CCNE2	7	77.7778	1	1	0	1	1	1	1	0	1
CDC25C	7	77.7778	1	1	0	1	1	0	1	1	1
CDC7	7	77.7778	1	1	1	1	1	0	1	0	1
CDH24	7	77.7778	1	1	0	1	1	1	1	0	1
CDKN3	7	77.7778	1	1	0	1	1	0	1	1	1
CENPA	7	77.7778	1	1	0	1	1	0	1	1	1
CHAF1B	7	77.7778	1	1	0	1	1	1	1	0	1
CLSPN	7	77.7778	1	1	0	1	1	1	1	0	1
DLGAP5	7	77.7778	1	1	0	1	1	0	1	1	1
E2F1	7	77.7778	1	1	0	1	1	1	1	0	1
FEN1	7	77.7778	1	1	0	1	1	1	1	0	1
FOXM1	7	77.7778	1	1	0	1	1	1	0	1	1
GMPS	7	77.7778	1	1	0	1	1	1	1	0	1
GPSM2	7	77.7778	1	1	0	1	1	1	1	0	1
GTSE1	7	77.7778	1	1	0	1	1	0	1	1	1
HELLS	7	77.7778	1	1	1	1	1	0	1	0	1
IQGAP3	7	77.7778	1	1	0	1	1	0	1	1	1
KIF18B	7	77.7778	1	1	0	1	1	0	1	1	1
KIF20A	7	77.7778	1	1	0	1	1	0	1	1	1
MCM2	7	77.7778	1	1	0	1	1	1	1	0	1
MCM3	7	77.7778	1	1	0	1	1	1	1	0	1
MCM6	7	77.7778	1	1	0	1	1	1	1	0	1
MELK	7	77.7778	1	1	0	1	1	0	1	1	1
MND1	7	77.7778	1	1	0	1	1	0	1	1	1
NDC80	7	77.7778	1	1	0	1	1	1	1	0	1
NEK2	7	77.7778	1	1	0	1	1	0	1	1	1
NUSAP1	7	77.7778	1	1	0	1	1	1	1	0	1
PBK	7	77.7778	1	1	0	1	1	0	1	1	1
PCNA	7	77.7778	1	1	0	1	1	1	1	0	1
RAD54L	7	77.7778	1	1	0	1	1	1	1	0	1
RDM1	7	77.7778	1	1	1	1	1	0	1	1	0
RFC4	7	77.7778	1	1	0	1	1	1	1	0	1
RIBC2	7	77.7778	1	1	1	1	1	0	1	0	1
SPC25	7	77.7778	1	1	0	1	1	0	1	1	1
STMN1	7	77.7778	1	1	0	1	1	1	1	0	1
TCF19	7	77.7778	1	1	0	1	1	1	1	0	1
TMEM106C	7	77.7778	1	1	0	1	1	1	1	0	1
TOP2A	7	77.7778	1	1	0	1	1	0	1	1	1
TPX2	7	77.7778	1	1	0	1	1	0	1	1	1
TTK	7	77.7778	1	1	0	1	1	0	1	1	1
TYMS	7	77.7778	1	1	0	1	1	1	1	0	1
UHRF1	7	77.7778	1	1	0	1	1	1	1	0	1
USP1	7	77.7778	1	1	0	1	1	1	1	0	1
ASF1B	6	66.6667	1	1	0	1	1	1	0	0	1
ASPM	6	66.6667	1	1	0	1	1	0	0	1	1
C18orf56	6	66.6667	1	1	0	1	1	1	1	0	0
C19orf57	6	66.6667	1	1	0	1	1	0	1	0	1
C21orf58	6	66.6667	1	1	0	1	1	1	0	0	1
C3orf67	6	66.6667	1	1	0	1	1	0	1	0	1
CASC5	6	66.6667	1	1	0	1	1	0	1	0	1
CCHCR1	6	66.6667	1	1	1	1	0	0	1	0	1
CCNA2	6	66.6667	1	1	0	1	1	0	1	0	1
CCNE1	6	66.6667	1	1	0	1	1	1	0	0	1
CDC20	6	66.6667	1	1	0	1	1	0	1	0	1
CDC45	6	66.6667	1	1	0	1	1	0	1	0	1
CDC6	6	66.6667	1	1	0	1	1	0	1	0	1
CDCA3	6	66.6667	1	1	0	1	1	0	1	0	1
CDCA5	6	66.6667	1	1	0	1	1	1	0	0	1
CDCA8	6	66.6667	1	1	0	1	1	0	1	0	1
CDK1	6	66.6667	1	1	0	1	1	0	1	0	1
CDK2	6	66.6667	0	1	0	1	1	1	1	0	1
CDKN2A	6	66.6667	1	1	1	1	0	0	1	0	1
CDKN2C	6	66.6667	1	1	0	1	1	0	1	0	1
CDT1	6	66.6667	1	1	0	1	0	1	1	0	1
CENPF	6	66.6667	1	1	0	1	1	0	0	1	1
CENPI	6	66.6667	1	1	0	1	1	0	1	0	1
CENPK	6	66.6667	1	1	0	1	1	0	1	0	1
CENPM	6	66.6667	1	1	0	1	0	0	1	1	1
CEP55	6	66.6667	1	1	0	1	1	0	1	0	1
CHEK1	6	66.6667	1	1	0	1	1	0	1	0	1
DAND5	6	66.6667	1	1	0	1	0	1	1	0	1
DEK	6	66.6667	1	1	0	1	1	0	1	0	1
DEPDC1	6	66.6667	1	1	0	1	1	0	1	0	1
DEPDC1B	6	66.6667	1	1	0	1	1	0	0	1	1
DNA2	6	66.6667	1	1	0	1	1	0	1	0	1
DNMT1	6	66.6667	1	1	0	1	0	1	1	0	1
DPY19L2P2	6	66.6667	1	1	0	1	1	0	1	0	1
DSN1	6	66.6667	1	1	0	1	1	0	1	0	1
E2F2	6	66.6667	1	1	0	1	1	1	0	0	1
E2F7	6	66.6667	1	1	0	1	1	0	1	0	1
E2F8	6	66.6667	1	1	0	1	1	0	1	0	1
ESCO2	6	66.6667	1	1	0	1	1	0	1	0	1
ESPL1	6	66.6667	1	1	0	1	1	0	1	0	1
EXO1	6	66.6667	1	1	0	1	1	0	1	0	1
EZH2	6	66.6667	1	1	0	1	1	0	1	0	1
FAM64A	6	66.6667	1	1	0	1	1	0	0	1	1
FAM72B	6	66.6667	1	1	0	1	1	0	1	0	1
FAM72D	6	66.6667	1	1	1	1	1	0	0	0	1
FAM83D	6	66.6667	1	1	0	1	1	0	1	0	1
FANCI	6	66.6667	1	1	0	1	1	0	1	0	1
FBXO43	6	66.6667	1	1	0	1	1	0	1	0	1
FBXO5	6	66.6667	1	1	0	1	1	0	1	0	1
GINS1	6	66.6667	1	1	0	1	1	0	1	0	1
GINS2	6	66.6667	1	1	0	1	1	0	1	0	1
GMNN	6	66.6667	1	1	0	1	1	0	1	0	1
GPR137C	6	66.6667	1	1	0	1	1	0	1	0	1
GPR19	6	66.6667	1	1	0	1	1	0	1	0	1
HJURP	6	66.6667	1	1	0	1	1	0	0	1	1
HMGB2	6	66.6667	1	1	0	1	1	0	1	0	1
HMMR	6	66.6667	1	1	0	1	1	0	0	1	1
KHDC1	6	66.6667	1	1	0	1	1	1	0	0	1
KIAA0101	6	66.6667	1	1	0	1	1	0	1	0	1
KIAA1841	6	66.6667	1	1	0	1	1	0	1	0	1
KIF23	6	66.6667	1	1	0	1	1	0	1	0	1
KIF2C	6	66.6667	1	1	0	1	1	0	1	0	1
KIF4B	6	66.6667	1	1	0	1	1	0	1	0	1
KIFC1	6	66.6667	1	1	0	1	1	0	1	0	1
KNTC1	6	66.6667	1	1	0	1	1	0	1	0	1
KPNA2	6	66.6667	1	1	0	1	1	0	1	0	1
LHX2	6	66.6667	1	1	0	1	1	0	1	0	1
LMNB1	6	66.6667	1	1	0	1	1	0	1	0	1
LRRCC1	6	66.6667	1	1	0	1	1	0	1	0	1
MCM10	6	66.6667	1	1	0	1	1	0	1	0	1
MCM4	6	66.6667	1	1	0	0	1	1	1	0	1
MCM7	6	66.6667	1	1	0	1	1	0	1	0	1
MSH6	6	66.6667	1	1	0	1	1	1	1	0	0
MYBL2	6	66.6667	1	1	0	1	1	0	1	0	1
NCAPG	6	66.6667	1	1	0	1	1	0	1	0	1
NCAPG2	6	66.6667	1	1	0	1	1	0	1	0	1
NCAPH	6	66.6667	1	1	0	1	1	0	0	1	1
NEIL3	6	66.6667	1	1	0	1	1	0	1	0	1
OIP5	6	66.6667	1	1	0	1	1	0	1	0	1
PAQR4	6	66.6667	1	1	0	1	0	1	1	0	1
PHF19	6	66.6667	1	1	0	1	1	0	1	0	1
POLA2	6	66.6667	0	1	0	1	1	1	1	0	1
POLE2	6	66.6667	1	1	0	1	1	0	1	0	1
PRC1	6	66.6667	1	1	0	1	1	0	1	0	1
PRIM1	6	66.6667	1	1	0	1	1	0	1	0	1
PRTFDC1	6	66.6667	1	1	0	1	1	0	1	0	1
PSIP1	6	66.6667	1	1	0	1	1	0	1	0	1
PTTG1	6	66.6667	1	1	0	1	1	0	1	0	1
RAD51AP1	6	66.6667	1	1	0	1	1	0	1	0	1
RBL1	6	66.6667	1	1	0	1	1	0	1	0	1
RFC2	6	66.6667	1	1	0	1	1	0	1	0	1
RFC5	6	66.6667	1	1	0	1	1	0	1	0	1
RNASEH2A	6	66.6667	1	1	0	1	1	1	0	0	1
RRM1	6	66.6667	1	1	0	1	1	0	1	0	1
RRM2	6	66.6667	1	1	0	1	1	0	1	0	1
SKA1	6	66.6667	1	1	0	1	1	0	1	0	1
SKA3	6	66.6667	1	1	0	1	1	0	0	1	1
SMC4	6	66.6667	1	1	0	1	1	0	1	0	1
STIL	6	66.6667	1	1	0	1	1	0	1	0	1
TACC3	6	66.6667	1	1	0	1	1	0	1	0	1
TFDP1	6	66.6667	1	1	0	1	1	1	0	0	1
TIMELESS	6	66.6667	1	1	0	1	1	0	1	0	1
TMPO	6	66.6667	1	1	0	1	1	0	1	0	1
TROAP	6	66.6667	1	1	0	1	1	0	0	1	1
UBE2T	6	66.6667	1	1	0	1	1	0	1	0	1
WDHD1	6	66.6667	1	1	0	1	1	0	1	0	1
WDR62	6	66.6667	1	1	0	1	1	0	1	0	1
WDR76	6	66.6667	1	1	0	1	1	0	1	0	1
ZMYND10	6	66.6667	1	0	1	1	0	0	1	1	1
ZNF367	6	66.6667	1	1	0	1	1	0	1	0	1
ZWINT	6	66.6667	1	1	0	1	1	0	1	0	1
ANLN	5	55.5556	1	1	0	1	1	0	0	0	1
ARHGAP11A	5	55.5556	1	1	0	1	1	0	0	0	1
ARHGAP11B	5	55.5556	1	1	0	1	1	0	0	0	1
ARHGAP33	5	55.5556	1	1	0	1	0	0	1	0	1
ATAD5	5	55.5556	1	1	0	1	1	0	0	0	1
AURKA	5	55.5556	1	1	0	1	1	0	0	0	1
BARD1	5	55.5556	1	1	0	1	1	0	0	0	1
BLM	5	55.5556	1	1	0	1	1	0	0	0	1
BRCA1	5	55.5556	1	1	0	1	1	0	0	0	1
BTG3	5	55.5556	0	1	1	1	0	0	1	0	1
BUB1	5	55.5556	1	1	0	1	1	0	0	0	1
BUB1B	5	55.5556	1	1	0	1	1	0	0	0	1
C11orf82	5	55.5556	1	1	0	1	1	0	0	0	1
C16orf59	5	55.5556	1	1	0	1	1	0	0	0	1
C17orf53	5	55.5556	1	1	0	1	1	0	0	0	1
C2orf48	5	55.5556	1	1	0	1	0	0	1	0	1
C4orf46	5	55.5556	1	1	0	1	1	0	0	0	1
C5orf34	5	55.5556	1	1	0	1	1	0	0	0	1
C9orf40	5	55.5556	1	1	0	0	1	1	0	0	1
CABLES2	5	55.5556	1	1	0	1	0	1	0	0	1
CASP8AP2	5	55.5556	1	1	0	0	1	0	1	0	1
CBR3	5	55.5556	1	1	0	1	0	0	1	0	1
CCDC150	5	55.5556	1	1	0	1	1	0	0	0	1
CCDC18	5	55.5556	1	1	0	1	1	0	0	0	1
CCNB1	5	55.5556	1	1	0	1	1	0	0	0	1
CCNF	5	55.5556	1	1	0	1	1	0	0	0	1
CDC25A	5	55.5556	1	1	0	1	1	0	0	0	1
CDCA2	5	55.5556	1	1	0	1	1	0	0	0	1
CDCA7	5	55.5556	1	1	0	0	1	0	1	0	1
CENPE	5	55.5556	1	1	0	1	1	0	0	0	1
CENPL	5	55.5556	1	1	0	1	1	0	0	0	1
CENPW	5	55.5556	0	1	0	1	1	0	1	0	1
CEP78	5	55.5556	1	1	0	1	1	0	0	0	1
CHAF1A	5	55.5556	1	1	0	1	0	1	0	0	1
CHRNA5	5	55.5556	1	1	0	1	1	0	1	0	0
CKAP2L	5	55.5556	1	1	0	1	1	0	0	0	1
CNIH2	5	55.5556	1	1	0	0	1	1	1	0	0
DCLRE1B	5	55.5556	1	1	0	1	1	0	0	0	1
DMC1	5	55.5556	0	1	0	1	1	1	1	0	0
DTL	5	55.5556	1	1	0	1	1	0	0	0	1
ECT2	5	55.5556	1	1	0	1	1	0	0	0	1
EME1	5	55.5556	1	1	0	1	1	0	0	0	1
ERCC6L	5	55.5556	1	1	0	1	1	0	0	0	1
FANCA	5	55.5556	1	1	0	1	0	0	1	0	1
FANCB	5	55.5556	1	1	0	1	1	0	0	0	1
FANCD2	5	55.5556	1	1	0	1	1	0	0	0	1
FANCE	5	55.5556	0	1	0	1	1	0	1	0	1
FGD1	5	55.5556	1	1	0	1	0	1	0	0	1
FIGNL1	5	55.5556	1	1	0	0	1	1	0	0	1
GINS4	5	55.5556	1	1	0	1	1	0	0	0	1
GSG2	5	55.5556	1	1	0	1	1	0	0	0	1
HAUS5	5	55.5556	1	1	0	0	1	0	1	0	1
HMGN2	5	55.5556	1	0	0	1	1	0	1	0	1
IGFBPL1	5	55.5556	1	1	1	0	1	0	0	0	1
IQCC	5	55.5556	1	0	0	1	1	0	1	0	1
KIAA1524	5	55.5556	1	1	0	1	1	0	0	0	1
KIF11	5	55.5556	1	1	0	1	1	0	0	0	1
KIF14	5	55.5556	1	1	0	1	1	0	0	0	1
KIF15	5	55.5556	1	1	0	1	1	0	0	0	1
KIF18A	5	55.5556	1	1	0	1	1	0	0	0	1
KIF24	5	55.5556	1	1	0	1	1	0	0	0	1
KLHL23	5	55.5556	1	1	0	0	1	0	1	0	1
LOC81691	5	55.5556	1	0	0	1	1	0	1	0	1
MAD2L1	5	55.5556	1	1	0	1	1	0	0	0	1
MCM8	5	55.5556	1	1	0	1	1	0	0	0	1
MDC1	5	55.5556	1	1	0	1	0	0	1	0	1
MKI67	5	55.5556	1	1	0	1	0	0	1	0	1
MYO19	5	55.5556	1	1	0	1	1	0	0	0	1
NASP	5	55.5556	0	1	0	1	1	0	1	0	1
NEURL1B	5	55.5556	1	0	1	1	0	0	1	0	1
NUF2	5	55.5556	1	1	0	1	1	0	0	0	1
NUP155	5	55.5556	1	1	0	1	1	0	0	0	1
OXCT1	5	55.5556	1	1	0	0	1	1	0	0	1
PIF1	5	55.5556	1	1	0	1	1	0	0	0	1
PLK4	5	55.5556	1	1	0	1	1	0	0	0	1
POLA1	5	55.5556	1	1	0	1	0	0	1	0	1
POLQ	5	55.5556	1	1	0	1	1	0	0	0	1
PRPS2	5	55.5556	1	1	0	1	0	0	1	0	1
PRR11	5	55.5556	1	1	0	1	1	0	0	0	1
PSMC3IP	5	55.5556	1	1	0	1	1	0	0	0	1
RACGAP1	5	55.5556	1	1	0	1	1	0	0	0	1
RAD51	5	55.5556	0	1	0	1	1	0	1	0	1
RMI1	5	55.5556	1	0	0	1	1	0	1	0	1
SASS6	5	55.5556	1	1	0	1	1	0	0	0	1
SGOL1	5	55.5556	1	1	0	1	1	0	0	0	1
SGOL2	5	55.5556	1	1	0	1	1	0	0	0	1
SHCBP1	5	55.5556	0	1	0	1	1	0	1	0	1
SKP2	5	55.5556	1	1	0	0	1	1	0	0	1
SLC36A4	5	55.5556	1	1	0	1	1	0	0	0	1
SLFN13	5	55.5556	1	0	0	1	1	0	1	0	1
SMC1A	5	55.5556	1	1	0	1	0	1	0	0	1
SMC2	5	55.5556	1	1	0	1	1	0	0	0	1
SPAG5	5	55.5556	1	1	0	1	1	0	0	0	1
SPC24	5	55.5556	1	1	0	1	1	0	0	0	1
SPIN4	5	55.5556	1	1	0	1	1	0	0	0	1
TIPIN	5	55.5556	0	1	0	1	1	0	1	0	1
TOPBP1	5	55.5556	1	1	0	1	1	0	0	0	1
TRIM45	5	55.5556	1	0	0	1	1	1	0	0	1
TRIP13	5	55.5556	1	1	0	1	1	0	0	0	1
UBE2C	5	55.5556	1	1	0	1	1	0	0	0	1
XRCC2	5	55.5556	1	1	0	1	1	0	0	0	1
ZNF519	5	55.5556	1	1	0	1	1	0	0	0	1
ACBD7	4	44.4444	1	1	0	1	1	0	0	0	0
ACYP1	4	44.4444	1	1	0	0	1	0	0	0	1
AKAP5	4	44.4444	1	0	0	1	0	0	1	0	1
ARNTL2	4	44.4444	0	1	0	1	0	0	1	0	1
ATAD2	4	44.4444	1	1	0	0	1	0	0	0	1
B4GALNT1	4	44.4444	1	1	1	0	0	0	1	0	0
C18orf54	4	44.4444	1	1	0	0	1	0	0	0	1
C19orf48	4	44.4444	1	1	0	1	0	1	0	0	0
C1orf112	4	44.4444	1	1	0	0	1	0	0	0	1
C6orf147	4	44.4444	0	1	1	0	1	0	0	0	1
C9orf53	4	44.4444	1	1	0	1	0	0	0	0	1
CAMK2N2	4	44.4444	1	0	0	0	0	0	1	1	1
CCDC14	4	44.4444	0	1	0	1	1	0	0	0	1
CDCA4	4	44.4444	1	1	0	0	1	0	0	0	1
CDCA7L	4	44.4444	0	1	0	1	1	0	0	0	1
CDKN2B	4	44.4444	1	0	1	1	0	0	0	0	1
CENPH	4	44.4444	0	1	0	1	1	0	0	0	1
CENPO	4	44.4444	1	1	0	0	1	0	0	0	1
CEP152	4	44.4444	1	1	0	1	0	0	0	0	1
CHAC2	4	44.4444	1	1	0	0	0	0	1	0	1
CIT	4	44.4444	1	1	0	1	0	0	0	0	1
CNKSR2	4	44.4444	1	1	0	0	0	0	1	1	0
CNTLN	4	44.4444	1	1	0	0	0	0	1	0	1
COCH	4	44.4444	1	1	0	0	1	0	1	0	0
CYB5RL	4	44.4444	1	0	0	1	0	0	1	0	1
DBF4	4	44.4444	1	1	0	0	1	0	0	0	1
DDX11	4	44.4444	0	1	0	1	0	1	0	0	1
DHFR	4	44.4444	1	1	0	0	1	0	0	0	1
DNAH11	4	44.4444	0	1	0	1	1	0	0	0	1
DPF1	4	44.4444	1	1	0	0	0	0	1	0	1
FAM161A	4	44.4444	1	1	0	1	1	0	0	0	0
FAM57B	4	44.4444	1	0	0	1	1	0	1	0	0
FAM72A	4	44.4444	1	1	0	0	1	0	0	0	1
FANCC	4	44.4444	1	1	0	1	1	0	0	0	0
FANCG	4	44.4444	1	1	0	1	1	0	0	0	0
FLJ37201	4	44.4444	1	0	1	0	1	1	0	0	0
GAS2L3	4	44.4444	1	1	0	0	0	0	1	0	1
GINS3	4	44.4444	0	1	0	1	1	0	1	0	0
GPRIN1	4	44.4444	1	1	0	0	1	0	0	0	1
H2AFZ	4	44.4444	0	1	0	1	1	0	0	0	1
HAUS6	4	44.4444	1	1	0	1	1	0	0	0	0
HERC5	4	44.4444	1	0	0	1	0	0	1	0	1
HIST1H2BJ	4	44.4444	1	1	0	0	1	0	0	0	1
HYLS1	4	44.4444	1	0	0	1	1	0	0	0	1
IMPA2	4	44.4444	1	1	0	0	0	0	1	0	1
KCNG3	4	44.4444	1	1	0	0	1	1	0	0	0
KIF20B	4	44.4444	1	1	0	0	1	0	0	0	1
LOC389705	4	44.4444	0	0	1	1	0	0	1	0	1
MCM5	4	44.4444	0	1	0	1	0	0	1	0	1
METTL4	4	44.4444	1	0	0	1	1	0	0	0	1
MFI2	4	44.4444	1	1	0	1	0	0	1	0	0
MTAP	4	44.4444	1	1	1	0	0	0	0	0	1
MTBP	4	44.4444	1	1	0	0	1	0	0	0	1
MYBL1	4	44.4444	1	1	0	0	1	0	0	0	1
NMU	4	44.4444	1	1	0	0	1	0	0	1	0
NRM	4	44.4444	1	1	0	1	0	0	1	0	0
PAPD7	4	44.4444	0	1	0	1	1	0	0	0	1
PFN4	4	44.4444	1	0	0	0	1	1	1	0	0
PHGDH	4	44.4444	0	1	0	0	0	1	1	0	1
PKMYT1	4	44.4444	1	1	0	1	0	0	0	0	1
PLOD2	4	44.4444	0	1	0	0	1	0	1	0	1
PM20D2	4	44.4444	1	0	0	1	0	0	1	0	1
POLD3	4	44.4444	0	0	0	1	1	0	1	0	1
POLE	4	44.4444	1	1	0	1	0	0	0	0	1
PRIM2	4	44.4444	1	1	0	1	0	0	0	0	1
PSRC1	4	44.4444	1	1	0	0	1	0	0	0	1
PTBP2	4	44.4444	0	1	0	1	1	0	0	0	1
PTTG3P	4	44.4444	0	1	0	1	1	0	0	0	1
RAD54B	4	44.4444	1	1	0	0	1	0	0	0	1
RBBP4	4	44.4444	0	1	0	0	1	1	0	0	1
RBBP8	4	44.4444	0	0	1	1	0	0	1	0	1
RCC1	4	44.4444	0	1	0	0	1	0	1	0	1
RECQL4	4	44.4444	1	1	0	0	1	0	0	0	1
ROPN1	4	44.4444	1	1	0	1	0	0	0	0	1
RRAGD	4	44.4444	1	1	0	0	0	0	1	0	1
SBK1	4	44.4444	1	1	0	1	0	1	0	0	0
SLC43A3	4	44.4444	0	1	0	1	0	0	1	0	1
SMC1B	4	44.4444	1	1	0	0	1	0	1	0	0
SSX2IP	4	44.4444	1	0	0	1	1	0	0	0	1
SUV39H1	4	44.4444	1	1	0	0	1	0	0	0	1
SYCE2	4	44.4444	1	0	0	1	1	0	1	0	0
TIGD3	4	44.4444	1	0	0	1	1	0	1	0	0
TK1	4	44.4444	1	1	0	1	0	0	1	0	0
TMEFF1	4	44.4444	1	1	0	0	1	0	0	0	1
TMEM38B	4	44.4444	1	1	0	0	0	0	1	0	1
TMEM74	4	44.4444	0	1	0	0	1	0	1	0	1
TMSB15A	4	44.4444	1	1	0	0	1	0	0	0	1
TNFRSF11A	4	44.4444	1	0	1	1	0	0	1	0	0
TRAIP	4	44.4444	0	1	0	1	1	0	0	0	1
TTLL7	4	44.4444	0	1	0	0	1	0	1	0	1
TUBG1	4	44.4444	1	0	1	0	1	0	0	0	1
TXNDC16	4	44.4444	1	0	0	1	1	1	0	0	0
UBE2S	4	44.4444	1	1	0	1	0	0	0	0	1
WDR34	4	44.4444	1	0	0	1	0	1	1	0	0
WHSC1	4	44.4444	1	0	0	1	0	0	1	0	1
YWHAQ	4	44.4444	1	1	0	1	1	0	0	0	0
ZNF620	4	44.4444	1	0	0	1	1	0	0	0	1
ZNF878	4	44.4444	0	1	0	1	0	0	1	0	1
SEPT3	3	33.3333	1	1	0	0	1	0	0	0	0
ACAT2	3	33.3333	0	1	0	0	0	0	1	0	1
ACRV1	3	33.3333	1	1	0	0	1	0	0	0	0
ALDH3A2	3	33.3333	1	0	1	0	0	0	0	0	1
ANKRD32	3	33.3333	0	0	0	1	1	0	0	0	1
ANKRD34B	3	33.3333	1	0	0	0	1	0	1	0	0
ANP32E	3	33.3333	0	1	0	0	1	0	0	0	1
ATOH7	3	33.3333	1	1	0	0	0	0	1	0	0
AZI1	3	33.3333	1	0	1	1	0	0	0	0	0
B3GNT5	3	33.3333	0	1	0	0	1	0	1	0	0
BMP8B	3	33.3333	1	0	0	1	0	0	1	0	0
C1QL1	3	33.3333	1	0	0	1	0	0	0	0	1
C3orf58	3	33.3333	0	1	0	0	0	0	1	0	1
C5	3	33.3333	1	0	0	0	0	0	1	0	1
C6orf223	3	33.3333	0	1	0	0	0	0	1	0	1
C9orf43	3	33.3333	1	0	1	0	0	0	0	0	1
CACYBP	3	33.3333	0	1	0	0	1	0	0	0	1
CAND2	3	33.3333	1	0	0	0	1	0	1	0	0
CARHSP1	3	33.3333	0	1	0	1	0	0	0	0	1
CBX2	3	33.3333	1	1	0	0	0	0	0	1	0
CCDC109B	3	33.3333	1	0	0	1	0	0	1	0	0
CCDC138	3	33.3333	1	1	0	0	1	0	0	0	0
CCDC15	3	33.3333	1	0	0	0	1	0	0	0	1
CCDC34	3	33.3333	1	0	0	1	1	0	0	0	0
CCDC67	3	33.3333	0	1	0	0	1	0	0	0	1
CCDC74A	3	33.3333	0	0	1	1	0	0	0	0	1
CCDC74B	3	33.3333	0	0	1	1	0	0	0	0	1
CD109	3	33.3333	0	0	1	1	0	0	0	0	1
CDC25B	3	33.3333	1	1	0	1	0	0	0	0	0
CDKAL1	3	33.3333	1	1	0	0	1	0	0	0	0
CDKN2D	3	33.3333	1	1	0	0	0	0	0	0	1
CELSR2	3	33.3333	0	0	1	1	0	0	0	0	1
CENPP	3	33.3333	0	0	0	1	1	0	0	0	1
CENPQ	3	33.3333	0	0	0	1	1	0	1	0	0
CEP70	3	33.3333	0	1	0	0	0	0	1	0	1
CHML	3	33.3333	1	1	0	1	0	0	0	0	0
CKS1B	3	33.3333	1	1	0	0	0	0	0	0	1
CKS2	3	33.3333	1	1	0	0	0	0	0	0	1
CMPK2	3	33.3333	1	0	0	1	0	0	0	0	1
CORO2A	3	33.3333	1	0	1	1	0	0	0	0	0
CSPG5	3	33.3333	1	1	0	1	0	0	0	0	0
CTNNAL1	3	33.3333	1	0	0	0	0	0	1	0	1
DBF4B	3	33.3333	1	0	0	1	0	0	0	0	1
DCK	3	33.3333	1	0	0	0	1	0	0	0	1
DCST2	3	33.3333	1	0	0	1	0	0	0	0	1
DDX11L2	3	33.3333	1	0	1	0	0	0	0	0	1
DGCR5	3	33.3333	1	1	0	0	0	0	0	1	0
DHDH	3	33.3333	1	0	0	1	0	0	0	0	1
DIAPH3	3	33.3333	0	1	0	0	1	0	0	0	1
DNAJC9	3	33.3333	0	1	0	1	1	0	0	0	0
DNMT3B	3	33.3333	1	1	0	0	0	0	0	0	1
DSCC1	3	33.3333	1	1	0	0	1	0	0	0	0
E2F3	3	33.3333	1	1	0	0	0	1	0	0	0
ELOVL7	3	33.3333	0	1	1	1	0	0	0	0	0
ENHO	3	33.3333	1	1	0	0	0	0	1	0	0
EPHA6	3	33.3333	0	0	0	0	1	0	0	1	1
ESPNP	3	33.3333	1	1	0	0	0	1	0	0	0
FADS1	3	33.3333	0	1	0	0	1	0	0	0	1
FAM171A2	3	33.3333	1	1	0	0	0	1	0	0	0
FAM184A	3	33.3333	1	1	0	0	0	0	0	0	1
FAM81A	3	33.3333	1	1	0	1	0	0	0	0	0
FANCL	3	33.3333	0	1	0	0	1	0	1	0	0
FANCM	3	33.3333	0	0	0	1	1	0	0	0	1
FBXO45	3	33.3333	0	1	0	0	1	1	0	0	0
FOXD3	3	33.3333	0	1	1	0	1	0	0	0	0
FOXE3	3	33.3333	1	1	0	0	0	0	1	0	0
FOXRED2	3	33.3333	1	1	0	0	0	1	0	0	0
FSD1L	3	33.3333	1	0	0	1	0	0	0	0	1
FZD9	3	33.3333	0	1	0	0	1	1	0	0	0
GBP1	3	33.3333	0	1	0	0	0	0	1	0	1
GJC1	3	33.3333	1	1	0	0	0	0	0	0	1
GLIPR2	3	33.3333	0	1	0	0	0	0	1	0	1
GLRB	3	33.3333	0	0	0	0	1	0	1	0	1
GNG4	3	33.3333	1	1	0	0	1	0	0	0	0
GPC2	3	33.3333	1	1	0	0	1	0	0	0	0
GPR37	3	33.3333	1	1	0	0	1	0	0	0	0
H2AFV	3	33.3333	1	0	0	0	1	0	0	0	1
HINT2	3	33.3333	1	0	1	0	0	0	1	0	0
HIRIP3	3	33.3333	0	0	0	0	0	1	1	0	1
HIST1H2AG	3	33.3333	1	0	0	0	0	0	1	0	1
HIST1H2BO	3	33.3333	1	1	0	0	0	0	0	0	1
HIST1H3B	3	33.3333	0	1	0	0	1	0	1	0	0
HIST1H3G	3	33.3333	0	1	0	0	0	0	1	0	1
HLCS	3	33.3333	1	0	0	0	0	1	0	0	1
HPSE	3	33.3333	0	1	0	0	0	0	1	0	1
HSPA4L	3	33.3333	0	1	0	0	1	0	1	0	0
IGF2BP3	3	33.3333	0	1	0	0	1	0	1	0	0
IL4R	3	33.3333	0	0	1	1	0	0	0	0	1
INCENP	3	33.3333	1	1	0	0	0	0	0	0	1
INTS7	3	33.3333	0	1	0	0	1	0	0	0	1
IQCD	3	33.3333	1	0	0	1	0	0	0	0	1
ITGB3BP	3	33.3333	0	0	0	1	1	0	0	0	1
ITPKA	3	33.3333	0	0	0	1	0	0	1	0	1
KDELC2	3	33.3333	0	0	0	1	1	0	1	0	0
KIAA0319	3	33.3333	1	1	0	0	0	0	1	0	0
KIAA0895	3	33.3333	1	0	0	1	1	0	0	0	0
KIAA0947	3	33.3333	0	0	0	1	1	0	0	0	1
KIAA1244	3	33.3333	0	0	0	1	0	0	1	0	1
KIF22	3	33.3333	0	0	0	0	1	1	0	0	1
LANCL3	3	33.3333	1	1	0	0	0	0	0	0	1
LCTL	3	33.3333	0	1	0	1	1	0	0	0	0
LIG1	3	33.3333	0	1	0	1	0	0	0	0	1
LOC730101	3	33.3333	0	1	0	1	0	0	0	0	1
LRRC20	3	33.3333	1	0	1	0	0	0	1	0	0
MAGEA3	3	33.3333	0	0	0	1	0	0	0	1	1
MAGEA6	3	33.3333	0	0	0	1	0	0	0	1	1
MESP2	3	33.3333	1	0	0	1	0	0	0	0	1
MEX3B	3	33.3333	1	1	0	0	0	0	0	0	1
MFHAS1	3	33.3333	1	1	0	0	0	0	0	0	1
MNS1	3	33.3333	1	0	0	1	0	0	0	0	1
MOCOS	3	33.3333	0	1	0	0	0	0	1	0	1
MSH2	3	33.3333	1	1	0	0	1	0	0	0	0
MSH5	3	33.3333	1	1	0	1	0	0	0	0	0
MTHFD2	3	33.3333	1	1	0	0	1	0	0	0	0
MXD3	3	33.3333	0	0	0	1	1	0	0	0	1
MYB	3	33.3333	1	0	0	0	1	0	1	0	0
MYLK2	3	33.3333	1	1	0	1	0	0	0	0	0
MYO3A	3	33.3333	1	0	0	0	0	0	1	0	1
NCAPD2	3	33.3333	0	1	0	1	0	0	0	0	1
NCAPD3	3	33.3333	1	1	0	0	0	0	0	0	1
NETO2	3	33.3333	1	1	0	0	0	0	1	0	0
NFIB	3	33.3333	1	1	0	1	0	0	0	0	0
NNT	3	33.3333	1	0	0	0	1	0	0	0	1
NUP62CL	3	33.3333	1	0	0	1	0	0	1	0	0
NWD1	3	33.3333	0	1	1	1	0	0	0	0	0
NXPH2	3	33.3333	1	1	0	0	0	0	0	0	1
ODC1	3	33.3333	1	1	0	1	0	0	0	0	0
OGFRL1	3	33.3333	0	1	0	1	0	0	0	0	1
OR2B6	3	33.3333	1	1	0	0	0	0	0	0	1
OTX1	3	33.3333	1	1	0	0	0	0	0	1	0
PARP2	3	33.3333	1	0	0	0	1	0	0	0	1
PBX3	3	33.3333	1	0	0	1	0	0	1	0	0
PDK3	3	33.3333	0	0	0	1	1	0	0	0	1
PIR	3	33.3333	0	1	0	0	0	0	1	0	1
PLD1	3	33.3333	0	0	0	1	0	0	1	0	1
PLSCR1	3	33.3333	0	0	0	1	0	0	1	0	1
PMAIP1	3	33.3333	0	0	0	0	1	0	1	0	1
POC1A	3	33.3333	1	0	0	0	1	0	0	0	1
POLD1	3	33.3333	0	1	0	1	0	1	0	0	0
PPM1E	3	33.3333	0	1	0	1	1	0	0	0	0
PRKDC	3	33.3333	1	1	0	0	1	0	0	0	0
PRPF3	3	33.3333	0	1	0	0	1	0	0	0	1
PRR19	3	33.3333	1	1	0	0	0	0	1	0	0
PXMP2	3	33.3333	1	0	0	0	0	0	1	0	1
RAB9B	3	33.3333	1	1	0	0	0	0	0	0	1
RAD1	3	33.3333	1	0	0	1	1	0	0	0	0
RAD51C	3	33.3333	1	0	0	1	1	0	0	0	0
RAVER2	3	33.3333	0	1	0	1	0	1	0	0	0
RBM15	3	33.3333	1	1	0	0	0	0	0	0	1
RHEBL1	3	33.3333	1	1	0	0	1	0	0	0	0
RIBC1	3	33.3333	1	0	0	0	0	0	1	0	1
RIMS2	3	33.3333	0	1	0	0	0	0	1	0	1
RLN2	3	33.3333	1	0	0	0	0	0	1	1	0
RNF144A	3	33.3333	1	0	0	0	1	1	0	0	0
RNF157	3	33.3333	1	0	0	0	1	0	0	1	0
RNF168	3	33.3333	1	1	0	0	0	0	0	0	1
RPGRIP1	3	33.3333	1	0	1	0	0	0	0	1	0
RPL39L	3	33.3333	0	1	0	0	1	0	1	0	0
S100PBP	3	33.3333	0	0	0	1	1	0	0	0	1
SAC3D1	3	33.3333	1	0	0	1	0	1	0	0	0
SALL4	3	33.3333	1	1	0	0	0	1	0	0	0
SAP30	3	33.3333	0	1	0	1	0	0	0	0	1
SCML2	3	33.3333	1	1	0	0	0	0	0	0	1
SH3GL2	3	33.3333	1	1	0	0	0	0	0	0	1
SIX3	3	33.3333	1	1	0	0	1	0	0	0	0
SKA2	3	33.3333	1	0	0	0	1	1	0	0	0
SLC16A10	3	33.3333	0	1	0	1	0	0	1	0	0
SLC1A4	3	33.3333	1	0	0	0	0	0	1	0	1
SMC6	3	33.3333	1	1	0	0	1	0	0	0	0
SNX7	3	33.3333	0	0	0	1	1	0	0	0	1
SPAG1	3	33.3333	0	0	1	1	0	0	0	0	1
SUV39H2	3	33.3333	1	1	0	0	1	0	0	0	0
SYT10	3	33.3333	1	0	0	0	0	1	0	0	1
TAF2	3	33.3333	0	1	0	0	1	0	0	0	1
TAF9B	3	33.3333	0	0	0	1	1	0	0	0	1
TESK2	3	33.3333	1	0	0	1	0	0	0	0	1
TFRC	3	33.3333	0	1	0	1	0	0	0	0	1
TIGD7	3	33.3333	0	0	0	1	1	0	0	0	1
TMEM145	3	33.3333	1	0	0	1	0	0	0	1	0
TMEM179	3	33.3333	0	1	0	0	0	1	1	0	0
TMEM52	3	33.3333	1	1	0	0	0	1	0	0	0
TMSB15B	3	33.3333	1	1	0	0	0	0	0	0	1
TNFAIP8	3	33.3333	0	0	1	1	0	0	1	0	0
TNFAIP8L3	3	33.3333	0	0	1	1	0	0	0	0	1
TP73	3	33.3333	0	0	0	1	0	0	1	0	1
TRIM37	3	33.3333	1	0	0	1	1	0	0	0	0
TRIM59	3	33.3333	0	0	0	1	1	0	0	0	1
TTC30B	3	33.3333	0	0	1	0	1	0	1	0	0
TTPA	3	33.3333	1	1	0	0	0	0	1	0	0
TUBA1B	3	33.3333	0	1	0	1	1	0	0	0	0
TUSC1	3	33.3333	1	0	1	1	0	0	0	0	0
TXLNG	3	33.3333	1	1	0	0	0	0	0	0	1
UBR7	3	33.3333	0	0	0	0	1	1	1	0	0
UGT8	3	33.3333	0	1	0	0	1	0	1	0	0
UNG	3	33.3333	0	1	0	0	1	0	1	0	0
UPF3B	3	33.3333	0	1	0	0	1	0	0	0	1
USP37	3	33.3333	0	0	0	1	1	0	0	0	1
USP49	3	33.3333	1	1	0	0	0	0	0	0	1
VRK1	3	33.3333	0	1	0	1	1	0	0	0	0
VSIG10	3	33.3333	0	0	0	1	0	0	1	0	1
WASF1	3	33.3333	1	1	0	0	1	0	0	0	0
WDR31	3	33.3333	1	0	0	0	0	0	1	0	1
WDR53	3	33.3333	0	1	0	0	1	1	0	0	0
WNK3	3	33.3333	1	1	0	0	1	0	0	0	0
XKRX	3	33.3333	1	1	0	0	0	0	1	0	0
XYLB	3	33.3333	1	1	0	0	0	0	0	0	1
ZBTB8B	3	33.3333	1	1	0	0	1	0	0	0	0
ZIC5	3	33.3333	0	1	0	1	0	0	0	1	0
ZNF311	3	33.3333	0	0	0	1	0	1	1	0	0
ZNF625	3	33.3333	0	0	0	1	1	0	0	0	1
ZNF713	3	33.3333	1	1	0	0	0	0	0	0	1
ZSCAN12P1	3	33.3333	1	1	0	0	0	1	0	0	0
ABCA13	2	22.2222	0	1	0	0	0	0	0	1	0
ABCC6	2	22.2222	0	0	1	0	0	0	1	0	0
ACAA2	2	22.2222	1	0	1	0	0	0	0	0	0
ACPL2	2	22.2222	0	0	0	0	1	1	0	0	0
ACPP	2	22.2222	0	0	1	0	0	0	1	0	0
ACTL6A	2	22.2222	0	1	0	0	1	0	0	0	0
ADCY1	2	22.2222	0	0	0	0	0	1	0	0	1
ADD2	2	22.2222	1	0	1	0	0	0	0	0	0
ADORA3	2	22.2222	0	0	1	1	0	0	0	0	0
AGBL5	2	22.2222	0	0	0	1	1	0	0	0	0
AGTPBP1	2	22.2222	1	1	0	0	0	0	0	0	0
AIF1L	2	22.2222	1	1	0	0	0	0	0	0	0
AK7	2	22.2222	1	0	0	0	0	0	1	0	0
AMH	2	22.2222	1	0	0	0	0	0	0	0	1
AMY1A	2	22.2222	0	1	0	1	0	0	0	0	0
ANKRD13B	2	22.2222	1	1	0	0	0	0	0	0	0
ANKRD36B	2	22.2222	1	1	0	0	0	0	0	0	0
ANKRD36BP1	2	22.2222	0	1	0	0	0	0	0	0	1
ANKRD6	2	22.2222	0	0	0	1	0	0	1	0	0
APLN	2	22.2222	0	0	0	0	0	0	0	1	1
APOBEC3B	2	22.2222	0	1	0	0	0	0	0	0	1
AQP4	2	22.2222	0	0	1	0	0	0	1	0	0
ARL13B	2	22.2222	0	0	0	0	1	0	0	0	1
ARL6IP6	2	22.2222	0	0	0	0	1	0	0	0	1
ARRDC3	2	22.2222	0	0	1	0	0	0	0	0	1
AS3MT	2	22.2222	1	0	0	0	0	0	1	0	0
ASNS	2	22.2222	0	1	0	0	1	0	0	0	0
ASRGL1	2	22.2222	1	0	0	1	0	0	0	0	0
ATP11C	2	22.2222	0	1	0	0	0	0	0	0	1
ATP13A3	2	22.2222	0	1	0	0	0	0	0	0	1
ATP1B1	2	22.2222	0	0	0	0	0	1	0	0	1
ATP8B2	2	22.2222	0	0	0	1	0	0	0	0	1
ATPAF1	2	22.2222	0	0	0	0	0	0	1	0	1
AURKAPS1	2	22.2222	0	1	0	0	0	0	0	0	1
B3GALNT1	2	22.2222	0	0	0	1	1	0	0	0	0
BBS7	2	22.2222	0	0	0	1	0	0	0	0	1
BCL11A	2	22.2222	0	1	0	0	0	0	1	0	0
BEND3	2	22.2222	1	1	0	0	0	0	0	0	0
BEND6	2	22.2222	1	0	0	0	0	0	0	0	1
BFSP1	2	22.2222	1	0	0	0	0	0	1	0	0
BMP2K	2	22.2222	1	0	1	0	0	0	0	0	0
BRCA2	2	22.2222	1	0	0	0	0	0	0	0	1
BRCC3	2	22.2222	1	0	0	0	0	0	0	0	1
BZRAP1	2	22.2222	0	0	0	1	0	0	0	0	1
C10orf35	2	22.2222	1	0	0	1	0	0	0	0	0
C10orf67	2	22.2222	1	0	0	0	0	0	1	0	0
C11orf84	2	22.2222	0	1	0	1	0	0	0	0	0
C11orf86	2	22.2222	0	1	0	0	0	0	1	0	0
C15orf38	2	22.2222	0	0	0	1	0	0	1	0	0
C15orf41	2	22.2222	0	1	0	0	0	0	0	0	1
C16orf93	2	22.2222	0	0	0	1	0	0	1	0	0
C17orf74	2	22.2222	1	0	1	0	0	0	0	0	0
C19orf55	2	22.2222	1	0	0	0	0	0	0	0	1
C1orf106	2	22.2222	0	1	0	1	0	0	0	0	0
C1orf110	2	22.2222	0	0	1	0	0	0	0	0	1
C1orf61	2	22.2222	1	1	0	0	0	0	0	0	0
C1orf74	2	22.2222	0	1	0	0	1	0	0	0	0
C1orf94	2	22.2222	0	1	1	0	0	0	0	0	0
C1QL4	2	22.2222	1	1	0	0	0	0	0	0	0
C20orf26	2	22.2222	1	0	0	0	0	0	0	0	1
C21orf67	2	22.2222	1	0	1	0	0	0	0	0	0
C4A	2	22.2222	0	0	1	0	0	0	0	1	0
C5orf22	2	22.2222	0	0	0	0	1	0	0	0	1
C5orf42	2	22.2222	1	0	0	1	0	0	0	0	0
C5orf54	2	22.2222	0	0	0	1	1	0	0	0	0
C7orf57	2	22.2222	1	0	0	0	0	0	0	0	1
C8orf22	2	22.2222	0	1	0	0	0	0	0	0	1
C9orf170	2	22.2222	0	1	0	0	0	0	0	0	1
C9orf64	2	22.2222	1	0	0	0	0	0	0	0	1
CA9	2	22.2222	0	1	0	0	0	0	0	0	1
CADM4	2	22.2222	1	0	0	1	0	0	0	0	0
CALCB	2	22.2222	1	1	0	0	0	0	0	0	0
CAMKV	2	22.2222	1	1	0	0	0	0	0	0	0
CBFA2T2	2	22.2222	0	0	0	1	0	0	0	0	1
CBS	2	22.2222	0	1	0	0	0	0	0	1	0
CBX5	2	22.2222	0	1	0	0	0	1	0	0	0
CCDC112	2	22.2222	1	0	0	1	0	0	0	0	0
CCDC163P	2	22.2222	0	0	0	1	0	0	0	0	1
CCDC19	2	22.2222	1	0	0	0	0	0	0	0	1
CCDC64	2	22.2222	1	0	0	1	0	0	0	0	0
CCDC77	2	22.2222	1	1	0	0	0	0	0	0	0
CCDC87	2	22.2222	1	0	0	1	0	0	0	0	0
CCIN	2	22.2222	0	0	1	0	0	0	1	0	0
CCT5	2	22.2222	0	1	0	0	1	0	0	0	0
CDK5R1	2	22.2222	1	1	0	0	0	0	0	0	0
CELF4	2	22.2222	0	1	0	1	0	0	0	0	0
CELSR3	2	22.2222	1	0	0	0	0	0	0	0	1
CENPJ	2	22.2222	1	0	0	0	0	0	0	0	1
CENPN	2	22.2222	0	1	0	0	0	0	0	0	1
CEP250	2	22.2222	1	0	0	0	0	0	0	0	1
CEP72	2	22.2222	1	1	0	0	0	0	0	0	0
CEP76	2	22.2222	1	0	0	0	1	0	0	0	0
CEP97	2	22.2222	1	0	0	0	0	0	0	0	1
CHEK2	2	22.2222	0	1	0	0	1	0	0	0	0
CHODL	2	22.2222	0	1	0	0	0	0	1	0	0
CHST6	2	22.2222	0	1	0	0	0	0	1	0	0
CLCN5	2	22.2222	1	1	0	0	0	0	0	0	0
CLDN2	2	22.2222	0	0	0	0	0	0	0	1	1
CLGN	2	22.2222	1	0	0	0	1	0	0	0	0
CLOCK	2	22.2222	1	0	0	0	0	0	0	0	1
CNTF	2	22.2222	1	1	0	0	0	0	0	0	0
COL21A1	2	22.2222	0	0	1	0	0	0	0	0	1
COQ3	2	22.2222	0	1	0	0	1	0	0	0	0
CPM	2	22.2222	0	0	0	1	0	0	1	0	0
CRABP1	2	22.2222	0	1	0	0	0	0	1	0	0
CSAG1	2	22.2222	0	0	0	1	0	0	0	0	1
CSRP1	2	22.2222	0	0	1	0	0	0	0	0	1
CSRP2	2	22.2222	0	1	0	0	0	0	0	0	1
CT62	2	22.2222	1	0	0	0	0	0	0	0	1
CTDSPL2	2	22.2222	0	0	0	1	1	0	0	0	0
DAPK2	2	22.2222	1	0	0	0	0	0	1	0	0
DCAF13	2	22.2222	0	1	0	0	1	0	0	0	0
DDAH1	2	22.2222	1	0	0	1	0	0	0	0	0
DHCR24	2	22.2222	0	0	0	0	0	0	1	0	1
DHRS13	2	22.2222	0	0	0	0	0	0	1	0	1
DHTKD1	2	22.2222	1	1	0	0	0	0	0	0	0
DIRC3	2	22.2222	0	0	0	0	1	0	0	0	1
DMRTA2	2	22.2222	0	1	0	0	0	1	0	0	0
DNAH14	2	22.2222	1	0	0	0	1	0	0	0	0
DOPEY2	2	22.2222	0	0	0	1	0	0	0	0	1
DOT1L	2	22.2222	0	0	0	0	0	1	0	0	1
DPYSL5	2	22.2222	1	1	0	0	0	0	0	0	0
DSG1	2	22.2222	1	0	0	0	0	0	0	1	0
DZIP1L	2	22.2222	1	0	0	0	0	0	0	0	1
EBP	2	22.2222	0	1	0	0	0	0	0	0	1
EFCAB1	2	22.2222	0	0	1	0	0	0	0	0	1
EFCAB5	2	22.2222	1	0	0	0	0	0	0	0	1
EFCAB7	2	22.2222	0	0	0	0	1	0	0	0	1
EFNA4	2	22.2222	0	1	1	0	0	0	0	0	0
EFS	2	22.2222	0	1	0	0	1	0	0	0	0
EGF	2	22.2222	0	0	0	0	0	0	0	1	1
EGFR	2	22.2222	0	1	0	1	0	0	0	0	0
EGLN3	2	22.2222	0	0	0	1	1	0	0	0	0
EHF	2	22.2222	0	0	0	1	0	0	1	0	0
EIF3C	2	22.2222	1	1	0	0	0	0	0	0	0
ELAVL2	2	22.2222	1	1	0	0	0	0	0	0	0
ELOVL4	2	22.2222	0	1	0	0	1	0	0	0	0
EML6	2	22.2222	0	1	0	0	0	0	0	0	1
ENO1	2	22.2222	0	1	0	0	0	0	0	0	1
ENY2	2	22.2222	0	1	0	0	1	0	0	0	0
EPHA7	2	22.2222	0	1	0	0	1	0	0	0	0
EPHX4	2	22.2222	1	1	0	0	0	0	0	0	0
ESYT3	2	22.2222	1	1	0	0	0	0	0	0	0
EXOSC2	2	22.2222	1	0	0	0	1	0	0	0	0
EXOSC9	2	22.2222	0	0	0	1	1	0	0	0	0
EXPH5	2	22.2222	1	0	1	0	0	0	0	0	0
EYA2	2	22.2222	0	1	0	0	1	0	0	0	0
FABP5	2	22.2222	0	1	0	0	0	0	0	1	0
FADS2	2	22.2222	0	1	1	0	0	0	0	0	0
FAF1	2	22.2222	0	0	0	0	1	0	0	0	1
FAHD2B	2	22.2222	1	0	0	0	1	0	0	0	0
FAM105B	2	22.2222	0	0	0	0	1	0	0	0	1
FAM111A	2	22.2222	0	0	0	1	0	0	0	0	1
FAM120C	2	22.2222	1	0	0	0	0	0	0	0	1
FAM129A	2	22.2222	0	0	0	0	0	0	1	0	1
FAM160A1	2	22.2222	0	1	0	1	0	0	0	0	0
FAM24B	2	22.2222	0	1	0	0	1	0	0	0	0
FAM3B	2	22.2222	0	0	0	0	1	0	1	0	0
FAM49A	2	22.2222	0	0	0	1	0	0	0	0	1
FAM92A1	2	22.2222	0	1	0	0	1	0	0	0	0
FBF1	2	22.2222	1	0	0	1	0	0	0	0	0
FBLN7	2	22.2222	0	0	0	0	1	0	0	0	1
FGFR2	2	22.2222	0	0	0	1	0	0	0	0	1
FOLR1	2	22.2222	0	0	1	1	0	0	0	0	0
FOXJ1	2	22.2222	0	0	1	1	0	0	0	0	0
FSD1	2	22.2222	1	1	0	0	0	0	0	0	0
FSIP1	2	22.2222	0	0	0	1	0	0	0	0	1
FZD6	2	22.2222	0	1	0	0	0	0	0	0	1
GABRQ	2	22.2222	0	1	0	0	0	0	0	0	1
GCM1	2	22.2222	0	0	0	0	0	0	1	1	0
GDF9	2	22.2222	1	0	0	0	0	0	0	0	1
GEN1	2	22.2222	0	1	0	0	1	0	0	0	0
GGH	2	22.2222	1	1	0	0	0	0	0	0	0
GKAP1	2	22.2222	1	0	0	0	1	0	0	0	0
GLMN	2	22.2222	0	1	0	0	0	0	0	0	1
GLYATL2	2	22.2222	0	1	0	0	0	0	0	0	1
GNAZ	2	22.2222	1	1	0	0	0	0	0	0	0
GNMT	2	22.2222	0	0	0	0	0	0	1	1	0
GPR126	2	22.2222	0	1	0	0	0	0	1	0	0
GPR135	2	22.2222	0	0	1	0	0	0	0	0	1
GPR156	2	22.2222	1	1	0	0	0	0	0	0	0
GPR160	2	22.2222	0	0	1	0	0	0	1	0	0
GPR161	2	22.2222	0	1	0	0	0	0	0	0	1
GPR63	2	22.2222	0	1	0	1	0	0	0	0	0
GPR88	2	22.2222	0	0	1	1	0	0	0	0	0
GPR89B	2	22.2222	1	1	0	0	0	0	0	0	0
GPRIN2	2	22.2222	1	0	0	1	0	0	0	0	0
GREB1L	2	22.2222	1	0	0	1	0	0	0	0	0
GUSBP1	2	22.2222	0	0	0	0	1	0	0	0	1
H1FX	2	22.2222	0	0	0	1	0	0	1	0	0
H2AFX	2	22.2222	0	0	0	1	0	0	1	0	0
H2BFXP	2	22.2222	0	1	0	0	0	0	0	0	1
HADH	2	22.2222	0	0	0	0	0	0	1	0	1
HAO1	2	22.2222	0	1	0	0	0	0	0	1	0
HAUS1	2	22.2222	0	0	0	1	0	0	1	0	0
HAUS4	2	22.2222	0	0	0	1	0	0	1	0	0
HAUS8	2	22.2222	0	1	0	0	0	0	0	0	1
HCG27	2	22.2222	0	0	0	0	0	0	1	0	1
HDAC2	2	22.2222	0	1	0	0	1	0	0	0	0
HES6	2	22.2222	0	1	0	1	0	0	0	0	0
HEY2	2	22.2222	0	0	0	0	0	0	0	1	1
HGF	2	22.2222	0	0	1	0	0	0	0	0	1
HIST1H3J	2	22.2222	0	1	0	0	0	0	1	0	0
HIST2H4A	2	22.2222	1	0	1	0	0	0	0	0	0
HLA-DPB2	2	22.2222	0	0	1	0	0	0	1	0	0
HLTF	2	22.2222	0	0	0	0	1	1	0	0	0
HMGB3	2	22.2222	0	1	0	1	0	0	0	0	0
HMGN1	2	22.2222	0	0	0	1	1	0	0	0	0
HOMER1	2	22.2222	0	1	0	0	1	0	0	0	0
HOXD11	2	22.2222	0	0	0	0	1	0	0	0	1
HSDL2	2	22.2222	1	0	0	0	0	0	1	0	0
HSF2BP	2	22.2222	1	0	0	0	1	0	0	0	0
HSPB11	2	22.2222	0	0	0	1	0	0	0	0	1
HTR1D	2	22.2222	1	0	1	0	0	0	0	0	0
HYDIN	2	22.2222	0	0	0	1	0	0	0	0	1
IFRD1	2	22.2222	0	1	0	0	0	0	0	0	1
IFT81	2	22.2222	0	0	0	1	0	0	0	0	1
IGSF9	2	22.2222	1	1	0	0	0	0	0	0	0
IL12RB2	2	22.2222	0	1	0	0	1	0	0	0	0
IL17RB	2	22.2222	1	1	0	0	0	0	0	0	0
IL20	2	22.2222	1	0	0	0	0	0	0	0	1
IL20RB	2	22.2222	0	1	0	1	0	0	0	0	0
IL22RA1	2	22.2222	0	1	0	0	0	0	1	0	0
ILF2	2	22.2222	0	1	0	0	1	0	0	0	0
INSR	2	22.2222	0	0	0	0	0	1	0	0	1
IPO9	2	22.2222	0	1	0	0	1	0	0	0	0
ITGA2B	2	22.2222	1	1	0	0	0	0	0	0	0
ITGB1BP2	2	22.2222	0	1	0	0	0	0	0	0	1
ITPRIPL1	2	22.2222	0	0	0	0	0	0	1	0	1
JPH1	2	22.2222	1	0	0	0	0	1	0	0	0
KBTBD12	2	22.2222	0	1	0	0	0	0	1	0	0
KCNJ11	2	22.2222	1	0	0	1	0	0	0	0	0
KCNK5	2	22.2222	0	1	0	1	0	0	0	0	0
KCNMB3	2	22.2222	0	0	0	1	1	0	0	0	0
KCNQ4	2	22.2222	0	1	0	0	0	0	0	0	1
KHK	2	22.2222	1	0	0	0	0	0	1	0	0
KIAA0754	2	22.2222	0	1	0	0	0	0	0	0	1
KIAA0895L	2	22.2222	0	1	0	1	0	0	0	0	0
KIAA1804	2	22.2222	1	1	0	0	0	0	0	0	0
KIAA1958	2	22.2222	1	0	0	0	0	0	0	0	1
KIF27	2	22.2222	1	0	0	0	0	0	0	0	1
KIF2A	2	22.2222	0	0	0	0	1	0	0	0	1
KLF5	2	22.2222	0	1	0	1	0	0	0	0	0
KLHDC8B	2	22.2222	0	0	1	0	0	0	0	0	1
KLHDC9	2	22.2222	0	0	1	1	0	0	0	0	0
KLHL11	2	22.2222	1	0	0	0	0	0	0	0	1
KLHL21	2	22.2222	0	0	1	0	0	0	0	0	1
KLHL34	2	22.2222	1	1	0	0	0	0	0	0	0
KLHL9	2	22.2222	1	0	1	0	0	0	0	0	0
KPNA7	2	22.2222	0	0	0	1	0	0	1	0	0
L2HGDH	2	22.2222	1	0	0	0	0	0	0	0	1
LAMA3	2	22.2222	0	0	1	0	0	0	0	0	1
LAPTM4B	2	22.2222	0	1	0	0	1	0	0	0	0
LBR	2	22.2222	0	1	0	0	0	0	0	0	1
LCT	2	22.2222	0	1	0	0	0	0	1	0	0
LHX4	2	22.2222	1	0	0	1	0	0	0	0	0
LHX9	2	22.2222	1	1	0	0	0	0	0	0	0
LIN9	2	22.2222	0	1	0	0	1	0	0	0	0
LMBRD2	2	22.2222	0	0	0	0	1	0	0	0	1
LNP1	2	22.2222	0	0	0	1	0	0	0	0	1
LOC100133985	2	22.2222	1	0	0	0	0	0	1	0	0
LOC143666	2	22.2222	0	0	1	1	0	0	0	0	0
LOC153684	2	22.2222	0	0	0	1	0	0	0	0	1
LOC220729	2	22.2222	0	1	0	1	0	0	0	0	0
LOC256880	2	22.2222	0	0	0	0	1	0	0	0	1
LOC399815	2	22.2222	0	1	0	0	1	0	0	0	0
LOC440354	2	22.2222	0	0	0	1	0	1	0	0	0
LOC642846	2	22.2222	0	1	0	0	0	0	0	0	1
LOC728554	2	22.2222	0	0	0	1	1	0	0	0	0
LPAR3	2	22.2222	0	1	0	0	0	0	1	0	0
LPIN2	2	22.2222	1	0	0	1	0	0	0	0	0
LRGUK	2	22.2222	0	0	0	0	0	0	0	1	1
LRRC45	2	22.2222	1	0	0	0	0	0	1	0	0
LRRC58	2	22.2222	1	0	0	0	0	0	0	0	1
LRRC66	2	22.2222	1	0	0	0	0	0	0	0	1
LTB4R	2	22.2222	0	0	0	1	0	0	0	0	1
LTB4R2	2	22.2222	0	0	0	1	0	0	0	0	1
LY6G5B	2	22.2222	0	1	0	1	0	0	0	0	0
LYPD3	2	22.2222	0	0	0	1	0	0	1	0	0
LYPD5	2	22.2222	0	1	0	0	0	0	1	0	0
MAD2L2	2	22.2222	1	0	0	0	0	0	0	0	1
MAGEA12	2	22.2222	0	0	0	1	0	0	0	0	1
MAGEA2	2	22.2222	0	0	0	1	0	0	0	0	1
MAGOH	2	22.2222	0	1	0	0	1	0	0	0	0
MAGOHB	2	22.2222	0	1	0	0	1	0	0	0	0
MAK	2	22.2222	0	0	0	0	0	0	1	1	0
MAMSTR	2	22.2222	0	1	0	0	0	0	1	0	0
MANEAL	2	22.2222	1	0	0	0	0	0	1	0	0
MAP2	2	22.2222	0	1	0	0	0	0	0	1	0
MAP7D2	2	22.2222	0	1	0	0	1	0	0	0	0
MAPK4	2	22.2222	0	0	1	0	0	1	0	0	0
MARCKSL1	2	22.2222	1	1	0	0	0	0	0	0	0
MARCO	2	22.2222	0	1	1	0	0	0	0	0	0
MAST1	2	22.2222	0	1	0	0	0	1	0	0	0
MAST2	2	22.2222	1	0	0	0	0	0	0	0	1
MASTL	2	22.2222	1	0	0	0	0	0	0	0	1
MB	2	22.2222	1	0	0	0	1	0	0	0	0
MBOAT1	2	22.2222	0	0	0	1	0	0	1	0	0
MCOLN3	2	22.2222	1	0	0	0	0	0	1	0	0
MDM1	2	22.2222	0	0	0	1	1	0	0	0	0
ME1	2	22.2222	0	1	0	0	0	0	1	0	0
MED14	2	22.2222	0	0	0	1	0	0	0	0	1
MED30	2	22.2222	0	1	0	0	1	0	0	0	0
MESP1	2	22.2222	1	0	0	1	0	0	0	0	0
MEX3A	2	22.2222	0	1	0	0	1	0	0	0	0
MGC57346	2	22.2222	0	0	0	1	1	0	0	0	0
MICB	2	22.2222	1	0	0	0	0	0	1	0	0
MLF1	2	22.2222	0	1	0	0	1	0	0	0	0
MLLT11	2	22.2222	0	1	0	0	0	0	0	0	1
MPHOSPH9	2	22.2222	1	0	0	0	0	0	0	0	1
MPL	2	22.2222	0	1	1	0	0	0	0	0	0
MPP2	2	22.2222	1	0	0	1	0	0	0	0	0
MPP6	2	22.2222	0	1	0	0	1	0	0	0	0
MPP7	2	22.2222	0	0	0	0	0	0	1	0	1
MPZ	2	22.2222	0	1	0	0	1	0	0	0	0
MSTO2P	2	22.2222	0	1	0	1	0	0	0	0	0
MTCP1	2	22.2222	0	0	0	0	0	0	1	0	1
MTERFD1	2	22.2222	0	1	0	0	1	0	0	0	0
MTL5	2	22.2222	1	0	0	0	1	0	0	0	0
MTSS1L	2	22.2222	0	1	0	0	0	0	0	0	1
MTTP	2	22.2222	0	1	0	0	0	0	0	0	1
MURC	2	22.2222	1	1	0	0	0	0	0	0	0
MUTYH	2	22.2222	0	1	0	0	0	0	1	0	0
MYCBPAP	2	22.2222	1	0	1	0	0	0	0	0	0
NARF	2	22.2222	0	1	0	0	1	0	0	0	0
NAV2	2	22.2222	0	0	0	1	0	0	0	0	1
NCAN	2	22.2222	1	1	0	0	0	0	0	0	0
NCKIPSD	2	22.2222	0	0	1	0	0	0	0	0	1
NCOA7	2	22.2222	0	1	0	0	0	0	0	0	1
NCS1	2	22.2222	0	1	0	0	0	0	0	0	1
NDE1	2	22.2222	0	0	0	1	0	0	0	0	1
NEDD1	2	22.2222	0	0	0	1	0	0	0	0	1
NKX2-5	2	22.2222	0	1	0	0	0	0	0	0	1
NR6A1	2	22.2222	1	0	0	0	0	0	0	0	1
NRTN	2	22.2222	0	1	0	0	0	1	0	0	0
NT5M	2	22.2222	1	0	0	0	0	0	1	0	0
NUAK2	2	22.2222	0	0	1	0	0	0	0	1	0
NUDCD1	2	22.2222	0	1	0	0	1	0	0	0	0
NUDT8	2	22.2222	0	0	0	0	0	0	1	1	0
NUP153	2	22.2222	0	1	0	0	0	0	0	0	1
NUP160	2	22.2222	0	1	0	0	1	0	0	0	0
NUP188	2	22.2222	1	0	1	0	0	0	0	0	0
NUP210	2	22.2222	1	0	0	0	0	0	1	0	0
NUP85	2	22.2222	0	1	0	0	1	0	0	0	0
ONECUT2	2	22.2222	1	1	0	0	0	0	0	0	0
OPHN1	2	22.2222	0	0	0	1	0	0	0	0	1
OSBPL6	2	22.2222	0	0	0	1	0	0	0	0	1
PABPC1L	2	22.2222	1	0	0	0	1	0	0	0	0
PAK1IP1	2	22.2222	0	1	0	0	1	0	0	0	0
PAK6	2	22.2222	0	0	0	1	0	0	1	0	0
PALB2	2	22.2222	0	0	0	0	0	1	0	0	1
PANK1	2	22.2222	1	1	0	0	0	0	0	0	0
PAQR3	2	22.2222	1	0	0	0	0	0	0	0	1
PAQR5	2	22.2222	1	0	0	1	0	0	0	0	0
PCDHB9	2	22.2222	0	1	0	0	1	0	0	0	0
PCDHGC4	2	22.2222	0	1	0	0	0	0	0	0	1
PCNT	2	22.2222	1	0	0	1	0	0	0	0	0
PDRG1	2	22.2222	1	0	0	0	1	0	0	0	0
PDSS1	2	22.2222	0	1	0	0	1	0	0	0	0
PDXP	2	22.2222	1	0	0	0	0	1	0	0	0
PFKP	2	22.2222	0	1	0	0	0	0	0	0	1
PFN2	2	22.2222	0	1	0	0	0	0	0	0	1
PHF13	2	22.2222	0	0	1	0	0	0	0	0	1
PHF6	2	22.2222	0	1	0	0	1	0	0	0	0
PHKG1	2	22.2222	0	0	1	0	0	0	0	0	1
PHTF2	2	22.2222	0	0	0	0	1	0	0	0	1
PHYHD1	2	22.2222	0	0	1	0	0	0	1	0	0
PI4K2B	2	22.2222	0	0	1	0	0	0	0	0	1
PIGA	2	22.2222	0	0	0	1	0	0	0	0	1
PIGO	2	22.2222	1	0	0	0	0	0	1	0	0
PITPNM2	2	22.2222	0	1	0	0	0	0	0	0	1
PITPNM3	2	22.2222	1	1	0	0	0	0	0	0	0
PLEKHG7	2	22.2222	0	0	0	0	0	0	1	1	0
PLIN2	2	22.2222	1	1	0	0	0	0	0	0	0
PLP2	2	22.2222	1	0	0	0	0	0	0	0	1
POU4F1	2	22.2222	1	1	0	0	0	0	0	0	0
POU5F1	2	22.2222	0	1	0	0	0	0	0	0	1
PPAP2C	2	22.2222	1	0	0	0	0	1	0	0	0
PPAT	2	22.2222	1	0	0	0	1	0	0	0	0
PPFIA4	2	22.2222	0	1	0	0	1	0	0	0	0
PPM1D	2	22.2222	1	0	0	1	0	0	0	0	0
PPP1R3F	2	22.2222	1	0	0	0	0	0	0	0	1
PRELID2	2	22.2222	0	0	0	1	1	0	0	0	0
PRKD3	2	22.2222	0	1	0	0	1	0	0	0	0
PRLR	2	22.2222	1	0	0	0	0	0	0	1	0
PROCA1	2	22.2222	1	0	0	0	1	0	0	0	0
PRR3	2	22.2222	0	0	0	1	1	0	0	0	0
PRRG4	2	22.2222	0	0	1	0	0	0	1	0	0
PRRT2	2	22.2222	0	0	0	1	0	0	0	0	1
PRRX1	2	22.2222	0	0	1	0	0	0	0	0	1
PRSS12	2	22.2222	0	1	0	0	0	0	0	0	1
PSAT1	2	22.2222	0	1	0	0	1	0	0	0	0
PSMD11	2	22.2222	0	0	0	0	1	0	0	0	1
PTCHD1	2	22.2222	0	1	0	0	0	0	0	0	1
PTGFR	2	22.2222	0	0	1	1	0	0	0	0	0
PTK7	2	22.2222	0	1	1	0	0	0	0	0	0
PTPDC1	2	22.2222	1	0	0	1	0	0	0	0	0
PTPLB	2	22.2222	1	0	0	0	0	0	0	0	1
PTTG2	2	22.2222	0	0	1	0	0	0	0	0	1
QRICH2	2	22.2222	1	1	0	0	0	0	0	0	0
RAB6B	2	22.2222	0	1	0	0	1	0	0	0	0
RAC3	2	22.2222	1	0	0	0	1	0	0	0	0
RACGAP1P	2	22.2222	0	1	0	0	0	0	0	0	1
RAD18	2	22.2222	1	0	0	0	0	0	0	0	1
RAD21	2	22.2222	0	1	0	0	1	0	0	0	0
RADIL	2	22.2222	1	0	0	0	0	1	0	0	0
RAET1G	2	22.2222	0	1	1	0	0	0	0	0	0
RAET1K	2	22.2222	0	1	0	1	0	0	0	0	0
RBM38	2	22.2222	0	1	0	0	0	0	0	0	1
RERG	2	22.2222	0	0	1	0	0	0	1	0	0
RET	2	22.2222	0	0	1	0	0	1	0	0	0
RGP1	2	22.2222	1	0	0	0	0	0	0	0	1
RHBDL3	2	22.2222	0	0	0	0	0	0	1	0	1
RIF1	2	22.2222	1	0	0	0	0	0	0	0	1
RIOK1	2	22.2222	0	1	0	0	1	0	0	0	0
RLN1	2	22.2222	1	0	0	0	0	0	1	0	0
RNF138	2	22.2222	1	0	0	0	1	0	0	0	0
RNF138P1	2	22.2222	0	0	1	0	0	0	0	0	1
RNF182	2	22.2222	0	1	0	0	0	0	1	0	0
RNFT2	2	22.2222	0	1	0	1	0	0	0	0	0
ROPN1B	2	22.2222	1	1	0	0	0	0	0	0	0
RPF2	2	22.2222	0	1	0	0	1	0	0	0	0
RPS2P32	2	22.2222	0	1	0	0	0	0	1	0	0
RTKN2	2	22.2222	0	1	0	1	0	0	0	0	0
RUSC1	2	22.2222	0	0	0	1	0	0	0	0	1
RYR2	2	22.2222	0	0	0	0	0	0	0	1	1
SCAI	2	22.2222	1	0	0	0	0	0	0	0	1
SCAND3	2	22.2222	1	0	0	1	0	0	0	0	0
SCML1	2	22.2222	1	0	0	0	0	0	0	0	1
SDK1	2	22.2222	1	0	0	0	0	1	0	0	0
SDS	2	22.2222	0	0	0	0	0	0	1	0	1
SEH1L	2	22.2222	1	0	0	0	1	0	0	0	0
SENP1	2	22.2222	0	0	0	1	1	0	0	0	0
SEPT7P2	2	22.2222	0	0	0	0	1	0	0	0	1
SERPINA7	2	22.2222	1	0	0	0	0	0	0	1	0
SERPINI2	2	22.2222	0	0	0	0	0	0	1	0	1
SGCB	2	22.2222	0	0	0	1	0	0	0	0	1
SH3GL3	2	22.2222	0	1	0	0	0	0	1	0	0
SHMT1	2	22.2222	1	0	0	0	0	0	0	0	1
SHROOM3	2	22.2222	1	0	0	1	0	0	0	0	0
SIX4	2	22.2222	1	0	0	0	1	0	0	0	0
SLBP	2	22.2222	0	0	0	0	0	0	1	0	1
SLC15A2	2	22.2222	0	1	0	0	0	0	1	0	0
SLC16A1	2	22.2222	0	1	0	0	0	0	0	0	1
SLC25A19	2	22.2222	1	1	0	0	0	0	0	0	0
SLC25A40	2	22.2222	1	0	0	0	0	0	0	0	1
SLC29A4	2	22.2222	1	0	0	0	1	0	0	0	0
SLC5A3	2	22.2222	0	0	0	0	0	1	0	0	1
SLC6A17	2	22.2222	0	1	0	0	0	0	0	0	1
SLCO4C1	2	22.2222	0	1	0	1	0	0	0	0	0
SLFNL1	2	22.2222	0	1	0	0	0	0	0	0	1
SLMO1	2	22.2222	1	1	0	0	0	0	0	0	0
SMCHD1	2	22.2222	1	0	0	1	0	0	0	0	0
SMG5	2	22.2222	0	1	0	0	0	0	0	0	1
SMOX	2	22.2222	0	1	1	0	0	0	0	0	0
SMS	2	22.2222	1	0	0	0	0	0	0	0	1
SNHG1	2	22.2222	0	1	0	0	1	0	0	0	0
SNHG4	2	22.2222	0	1	0	0	0	0	0	1	0
SNRPD1	2	22.2222	0	1	0	0	1	0	0	0	0
SNTA1	2	22.2222	0	0	0	0	1	0	0	0	1
SOCS7	2	22.2222	1	0	0	0	0	0	0	0	1
SOX4	2	22.2222	0	1	0	0	0	1	0	0	0
SP4	2	22.2222	1	0	0	0	1	0	0	0	0
SPAG8	2	22.2222	1	0	0	0	0	0	1	0	0
SPATA12	2	22.2222	0	1	0	0	0	0	0	0	1
SPINK1	2	22.2222	0	0	0	0	0	0	0	1	1
SPSB4	2	22.2222	0	1	0	0	0	0	0	0	1
SPTBN2	2	22.2222	1	1	0	0	0	0	0	0	0
SQLE	2	22.2222	0	1	0	0	1	0	0	0	0
SRD5A1	2	22.2222	0	1	0	0	0	0	0	0	1
SRPK1	2	22.2222	0	1	0	0	0	0	0	0	1
STAC	2	22.2222	0	1	0	0	0	0	0	0	1
STL	2	22.2222	0	1	0	0	0	0	0	0	1
STOX1	2	22.2222	1	0	0	0	0	0	1	0	0
STRA13	2	22.2222	1	0	0	0	0	0	1	0	0
STXBP6	2	22.2222	0	0	0	1	0	0	1	0	0
SUPT16H	2	22.2222	1	0	0	1	0	0	0	0	0
SYNE2	2	22.2222	1	0	0	0	0	0	0	0	1
SYNGR4	2	22.2222	1	0	0	0	0	0	1	0	0
SYNM	2	22.2222	0	0	0	0	0	1	0	0	1
SYT17	2	22.2222	0	0	0	1	0	0	1	0	0
TBC1D1	2	22.2222	0	1	0	0	0	0	0	0	1
TBC1D7	2	22.2222	0	1	0	0	1	0	0	0	0
TCEA3	2	22.2222	1	0	0	0	0	0	1	0	0
TDRKH	2	22.2222	1	1	0	0	0	0	0	0	0
TEKT2	2	22.2222	0	0	0	0	1	0	1	0	0
TET1	2	22.2222	0	1	0	1	0	0	0	0	0
TEX14	2	22.2222	1	0	0	1	0	0	0	0	0
TEX15	2	22.2222	1	1	0	0	0	0	0	0	0
TEX9	2	22.2222	1	0	0	1	0	0	0	0	0
THAP10	2	22.2222	1	0	0	0	0	0	0	0	1
THOC1	2	22.2222	1	0	0	0	1	0	0	0	0
TLX3	2	22.2222	1	1	0	0	0	0	0	0	0
TMC7	2	22.2222	0	1	0	0	0	0	0	0	1
TMCC2	2	22.2222	0	1	0	0	0	0	0	0	1
TMEM108	2	22.2222	0	1	0	0	0	0	0	0	1
TMEM194A	2	22.2222	0	1	0	1	0	0	0	0	0
TMEM194B	2	22.2222	0	0	0	0	1	0	1	0	0
TMEM200B	2	22.2222	1	0	0	0	0	0	0	0	1
TMEM201	2	22.2222	0	1	0	0	0	1	0	0	0
TMEM38A	2	22.2222	1	1	0	0	0	0	0	0	0
TMEM56	2	22.2222	0	1	0	0	0	0	0	0	1
TMEM65	2	22.2222	0	1	0	0	1	0	0	0	0
TMEM97	2	22.2222	0	1	0	0	1	0	0	0	0
TMPPE	2	22.2222	0	0	1	0	0	0	0	0	1
TMPRSS13	2	22.2222	0	0	0	0	0	0	1	1	0
TNC	2	22.2222	0	0	0	0	1	0	0	0	1
TNFSF10	2	22.2222	0	0	0	1	0	0	1	0	0
TNIK	2	22.2222	0	0	0	1	0	0	1	0	0
TOP3A	2	22.2222	1	0	0	0	0	0	0	0	1
TPD52L1	2	22.2222	0	0	0	0	0	0	1	0	1
TPRG1	2	22.2222	0	0	1	0	0	0	0	0	1
TRIM46	2	22.2222	1	0	0	0	0	0	0	0	1
TRIM56	2	22.2222	0	0	1	0	0	0	0	0	1
TRPC1	2	22.2222	1	0	0	0	1	0	0	0	0
TRPC3	2	22.2222	0	0	1	0	0	0	1	0	0
TSPYL4	2	22.2222	0	0	0	1	1	0	0	0	0
TSPYL5	2	22.2222	0	1	0	0	1	0	0	0	0
TSSK3	2	22.2222	0	0	1	0	0	0	0	0	1
TTC26	2	22.2222	1	0	0	1	0	0	0	0	0
TTC30A	2	22.2222	0	0	0	0	1	0	1	0	0
TTC33	2	22.2222	0	0	0	0	1	0	0	0	1
TTC39B	2	22.2222	0	0	0	0	0	0	1	0	1
TTLL2	2	22.2222	0	1	0	0	1	0	0	0	0
TUBA1C	2	22.2222	0	1	0	0	0	0	0	0	1
TUBB	2	22.2222	0	1	0	1	0	0	0	0	0
TUBB2A	2	22.2222	1	0	0	0	0	0	0	1	0
TUBGCP4	2	22.2222	0	0	0	0	0	1	0	0	1
TUFT1	2	22.2222	1	0	0	0	0	0	0	0	1
TYRO3	2	22.2222	0	1	0	1	0	0	0	0	0
UAP1	2	22.2222	1	0	0	0	0	0	0	0	1
UBA2	2	22.2222	0	1	0	0	0	0	0	0	1
UBE2V2	2	22.2222	0	1	0	0	1	0	0	0	0
UCK2	2	22.2222	1	1	0	0	0	0	0	0	0
UHMK1	2	22.2222	1	0	0	0	0	0	0	0	1
ULBP2	2	22.2222	0	1	0	1	0	0	0	0	0
UQCRHL	2	22.2222	0	1	0	1	0	0	0	0	0
USP14	2	22.2222	1	0	0	0	1	0	0	0	0
VASH2	2	22.2222	0	1	0	0	1	0	0	0	0
VTCN1	2	22.2222	0	0	0	0	0	0	1	0	1
WBSCR28	2	22.2222	1	0	0	0	0	0	0	0	1
WDR49	2	22.2222	0	0	0	0	0	0	1	0	1
WDR54	2	22.2222	0	0	0	1	1	0	0	0	0
WDR88	2	22.2222	1	0	0	0	0	0	0	0	1
WDR90	2	22.2222	0	0	0	1	0	0	0	0	1
WWTR1	2	22.2222	0	1	0	0	0	0	0	0	1
XK	2	22.2222	1	1	0	0	0	0	0	0	0
XRCC3	2	22.2222	0	0	0	1	0	0	0	0	1
YPEL1	2	22.2222	1	0	0	0	1	0	0	0	0
ZCCHC11	2	22.2222	0	1	0	0	1	0	0	0	0
ZDHHC11	2	22.2222	0	0	0	1	0	0	0	1	0
ZIC2	2	22.2222	0	0	0	1	0	0	0	1	0
ZMYM1	2	22.2222	0	0	0	0	1	0	0	0	1
ZNF131	2	22.2222	1	0	0	0	1	0	0	0	0
ZNF165	2	22.2222	1	0	0	0	0	0	1	0	0
ZNF229	2	22.2222	0	0	0	1	0	0	1	0	0
ZNF232	2	22.2222	1	1	0	0	0	0	0	0	0
ZNF250	2	22.2222	0	1	0	0	1	0	0	0	0
ZNF462	2	22.2222	0	1	0	0	0	0	0	0	1
ZNF486	2	22.2222	0	0	0	1	0	0	1	0	0
ZNF518B	2	22.2222	0	1	0	0	1	0	0	0	0
ZNF525	2	22.2222	0	0	0	1	1	0	0	0	0
ZNF530	2	22.2222	0	0	0	1	1	0	0	0	0
ZNF578	2	22.2222	0	0	0	1	0	0	1	0	0
ZNF594	2	22.2222	1	0	0	1	0	0	0	0	0
ZNF606	2	22.2222	0	0	0	1	1	0	0	0	0
ZNF623	2	22.2222	1	0	0	0	1	0	0	0	0
ZNF682	2	22.2222	0	0	0	1	0	0	0	0	1
ZNF695	2	22.2222	1	1	0	0	0	0	0	0	0
ZNF709	2	22.2222	0	0	0	1	1	0	0	0	0
ZNF774	2	22.2222	0	0	0	0	0	0	1	0	1
ZNF829	2	22.2222	1	0	0	0	0	0	0	0	1
ZP3	2	22.2222	1	0	0	0	0	0	0	1	0
ZSCAN16	2	22.2222	0	0	0	1	1	0	0	0	0
ZYG11A	2	22.2222	1	1	0	0	0	0	0	0	0
SEPT10	1	11.1111	0	0	0	0	0	0	0	0	1
DEC1	1	11.1111	0	0	0	0	0	0	0	0	1
A2M	1	11.1111	0	0	0	0	0	0	0	0	1
A2ML1	1	11.1111	0	1	0	0	0	0	0	0	0
AADAT	1	11.1111	0	1	0	0	0	0	0	0	0
AARS	1	11.1111	0	1	0	0	0	0	0	0	0
ABCA17P	1	11.1111	1	0	0	0	0	0	0	0	0
ABCA3	1	11.1111	1	0	0	0	0	0	0	0	0
ABCB5	1	11.1111	0	0	0	0	0	0	0	0	1
ABCC9	1	11.1111	0	0	0	0	0	0	0	0	1
ABCD3	1	11.1111	0	0	0	0	0	0	0	0	1
ABCG1	1	11.1111	0	0	1	0	0	0	0	0	0
ABCG8	1	11.1111	0	0	0	0	0	0	1	0	0
ABHD1	1	11.1111	1	0	0	0	0	0	0	0	0
ABHD15	1	11.1111	0	0	1	0	0	0	0	0	0
ABHD3	1	11.1111	0	0	0	0	0	0	1	0	0
ABHD4	1	11.1111	0	0	0	0	0	0	0	0	1
ABHD8	1	11.1111	1	0	0	0	0	0	0	0	0
ABI2	1	11.1111	0	0	0	0	1	0	0	0	0
ABTB2	1	11.1111	0	1	0	0	0	0	0	0	0
ACAP1	1	11.1111	0	0	1	0	0	0	0	0	0
ACE2	1	11.1111	0	1	0	0	0	0	0	0	0
ACER2	1	11.1111	0	0	0	0	0	0	1	0	0
ACER3	1	11.1111	0	0	0	1	0	0	0	0	0
ACOT11	1	11.1111	0	0	0	1	0	0	0	0	0
ACOT4	1	11.1111	1	0	0	0	0	0	0	0	0
ACOT7	1	11.1111	0	1	0	0	0	0	0	0	0
ACSL6	1	11.1111	0	1	0	0	0	0	0	0	0
ACTA1	1	11.1111	0	0	0	1	0	0	0	0	0
ACTA2	1	11.1111	0	0	0	0	0	0	0	0	1
ACTC1	1	11.1111	0	0	0	0	0	0	0	0	1
ACTG2	1	11.1111	0	0	0	0	0	0	0	0	1
ACTL8	1	11.1111	0	1	0	0	0	0	0	0	0
ACTN1	1	11.1111	0	0	0	0	0	0	0	0	1
ACTN4	1	11.1111	0	0	0	0	0	0	0	0	1
ACTR3B	1	11.1111	0	1	0	0	0	0	0	0	0
ACVR1C	1	11.1111	0	0	0	0	0	0	0	0	1
ADAL	1	11.1111	0	0	0	0	0	0	0	0	1
ADAM15	1	11.1111	0	0	0	1	0	0	0	0	0
ADAM19	1	11.1111	0	0	0	0	0	0	0	0	1
ADAM21	1	11.1111	1	0	0	0	0	0	0	0	0
ADAM21P1	1	11.1111	0	0	1	0	0	0	0	0	0
ADAM22	1	11.1111	1	0	0	0	0	0	0	0	0
ADAM7	1	11.1111	0	0	0	0	0	0	0	1	0
ADAMTS1	1	11.1111	0	0	0	0	0	0	0	0	1
ADAMTS12	1	11.1111	0	0	1	0	0	0	0	0	0
ADAMTS4	1	11.1111	0	0	0	0	0	0	0	0	1
ADAP2	1	11.1111	0	0	1	0	0	0	0	0	0
ADAT2	1	11.1111	0	1	0	0	0	0	0	0	0
ADCK2	1	11.1111	0	0	0	0	0	0	1	0	0
ADCY3	1	11.1111	0	0	0	0	0	0	1	0	0
ADCY7	1	11.1111	0	0	1	0	0	0	0	0	0
ADCY9	1	11.1111	0	0	0	0	0	0	0	0	1
ADIG	1	11.1111	0	0	1	0	0	0	0	0	0
ADM	1	11.1111	0	0	0	0	0	0	0	0	1
ADM2	1	11.1111	0	0	0	0	0	0	0	1	0
ADORA1	1	11.1111	0	1	0	0	0	0	0	0	0
ADORA2B	1	11.1111	0	1	0	0	0	0	0	0	0
ADPRHL1	1	11.1111	1	0	0	0	0	0	0	0	0
ADRA2A	1	11.1111	0	0	0	0	0	0	0	1	0
ADRA2B	1	11.1111	1	0	0	0	0	0	0	0	0
AEBP1	1	11.1111	0	0	1	0	0	0	0	0	0
AFF1	1	11.1111	0	0	0	0	0	0	0	0	1
AFF2	1	11.1111	0	0	0	1	0	0	0	0	0
AFG3L2	1	11.1111	1	0	0	0	0	0	0	0	0
AFP	1	11.1111	0	0	0	0	0	0	0	0	1
AGBL3	1	11.1111	0	0	0	0	0	0	0	0	1
AGL	1	11.1111	0	0	0	0	0	0	0	0	1
AHI1	1	11.1111	0	0	0	1	0	0	0	0	0
AIM1	1	11.1111	0	1	0	0	0	0	0	0	0
AK5	1	11.1111	0	0	0	0	0	0	0	1	0
AKAP1	1	11.1111	0	0	0	0	0	0	0	0	1
AKAP10	1	11.1111	0	0	0	0	0	0	0	0	1
AKAP12	1	11.1111	1	0	0	0	0	0	0	0	0
AKAP3	1	11.1111	0	0	1	0	0	0	0	0	0
AKAP4	1	11.1111	0	0	0	0	0	0	1	0	0
AKAP6	1	11.1111	0	0	0	0	0	0	0	0	1
AKR1D1	1	11.1111	0	0	0	0	0	0	0	1	0
AKR1E2	1	11.1111	0	1	0	0	0	0	0	0	0
AKT3	1	11.1111	0	0	0	0	0	0	0	0	1
ALB	1	11.1111	0	0	0	0	0	0	0	1	0
ALDH1A2	1	11.1111	0	0	0	1	0	0	0	0	0
ALDH1B1	1	11.1111	0	0	0	0	0	0	0	0	1
ALDH3A1	1	11.1111	0	0	1	0	0	0	0	0	0
ALDH3B2	1	11.1111	0	0	0	0	0	0	0	1	0
ALDH5A1	1	11.1111	0	0	0	0	0	0	1	0	0
ALDH8A1	1	11.1111	0	0	0	0	0	0	0	0	1
ALDOA	1	11.1111	0	0	0	0	0	0	0	0	1
ALG1L	1	11.1111	0	0	0	0	1	0	0	0	0
ALG1L2	1	11.1111	0	0	0	0	0	0	1	0	0
ALG6	1	11.1111	0	0	0	0	1	0	0	0	0
ALKBH5	1	11.1111	0	0	0	0	0	0	0	0	1
ALMS1	1	11.1111	1	0	0	0	0	0	0	0	0
ALOX5	1	11.1111	0	0	1	0	0	0	0	0	0
ALPK3	1	11.1111	0	0	0	0	0	0	0	0	1
ALS2CL	1	11.1111	0	0	0	1	0	0	0	0	0
ALS2CR11	1	11.1111	0	0	0	0	0	0	0	0	1
ALX1	1	11.1111	0	0	0	0	1	0	0	0	0
ALX3	1	11.1111	0	1	0	0	0	0	0	0	0
AMACR	1	11.1111	0	0	0	0	0	1	0	0	0
AMD1	1	11.1111	0	1	0	0	0	0	0	0	0
AMIGO2	1	11.1111	0	0	0	1	0	0	0	0	0
AMIGO3	1	11.1111	0	0	1	0	0	0	0	0	0
AMOT	1	11.1111	0	0	0	0	0	0	0	0	1
AMOTL1	1	11.1111	0	0	0	1	0	0	0	0	0
AMPD3	1	11.1111	0	0	1	0	0	0	0	0	0
AMT	1	11.1111	0	0	1	0	0	0	0	0	0
AMY2B	1	11.1111	0	0	0	1	0	0	0	0	0
AMZ2	1	11.1111	0	0	0	0	1	0	0	0	0
AMZ2P1	1	11.1111	0	0	0	0	1	0	0	0	0
ANGPTL6	1	11.1111	0	0	1	0	0	0	0	0	0
ANK1	1	11.1111	0	0	0	0	0	0	0	1	0
ANKH	1	11.1111	0	0	0	1	0	0	0	0	0
ANKLE1	1	11.1111	0	1	0	0	0	0	0	0	0
ANKRD10	1	11.1111	0	0	0	0	0	0	0	0	1
ANKRD20A4	1	11.1111	0	0	0	0	0	0	0	0	1
ANKRD22	1	11.1111	0	0	0	1	0	0	0	0	0
ANKRD26	1	11.1111	1	0	0	0	0	0	0	0	0
ANKRD34A	1	11.1111	0	0	0	1	0	0	0	0	0
ANKRD36	1	11.1111	1	0	0	0	0	0	0	0	0
ANKRD44	1	11.1111	0	0	0	0	0	0	0	0	1
ANKRD7	1	11.1111	0	1	0	0	0	0	0	0	0
ANKRD9	1	11.1111	0	0	0	0	0	0	0	0	1
ANKS6	1	11.1111	0	1	0	0	0	0	0	0	0
ANO6	1	11.1111	0	0	1	0	0	0	0	0	0
ANO8	1	11.1111	1	0	0	0	0	0	0	0	0
ANP32B	1	11.1111	0	1	0	0	0	0	0	0	0
ANXA10	1	11.1111	0	0	0	0	0	0	0	1	0
ANXA3	1	11.1111	1	0	0	0	0	0	0	0	0
ANXA8	1	11.1111	0	0	0	1	0	0	0	0	0
ANXA8L2	1	11.1111	0	0	0	1	0	0	0	0	0
AOAH	1	11.1111	0	0	1	0	0	0	0	0	0
AP1S2	1	11.1111	0	0	0	0	0	0	0	0	1
APBA2	1	11.1111	0	1	0	0	0	0	0	0	0
APBB3	1	11.1111	0	0	0	1	0	0	0	0	0
APITD1	1	11.1111	0	0	0	1	0	0	0	0	0
APLNR	1	11.1111	0	0	1	0	0	0	0	0	0
APLP1	1	11.1111	0	1	0	0	0	0	0	0	0
APOA4	1	11.1111	0	0	1	0	0	0	0	0	0
APOA5	1	11.1111	1	0	0	0	0	0	0	0	0
APOOL	1	11.1111	0	0	0	0	0	0	0	0	1
AQP11	1	11.1111	1	0	0	0	0	0	0	0	0
AQP5	1	11.1111	0	1	0	0	0	0	0	0	0
AQP6	1	11.1111	0	1	0	0	0	0	0	0	0
AR	1	11.1111	0	0	0	0	0	0	0	0	1
ARAP1	1	11.1111	0	0	1	0	0	0	0	0	0
ARAP2	1	11.1111	0	0	0	1	0	0	0	0	0
ARG2	1	11.1111	0	0	0	0	0	0	0	0	1
ARHGAP24	1	11.1111	0	0	1	0	0	0	0	0	0
ARHGAP27	1	11.1111	0	0	1	0	0	0	0	0	0
ARHGAP30	1	11.1111	0	0	1	0	0	0	0	0	0
ARHGAP4	1	11.1111	0	0	1	0	0	0	0	0	0
ARHGAP42	1	11.1111	0	0	0	0	0	0	0	0	1
ARHGDIG	1	11.1111	0	0	0	0	0	0	0	1	0
ARHGEF19	1	11.1111	0	1	0	0	0	0	0	0	0
ARL11	1	11.1111	0	0	1	0	0	0	0	0	0
ARL16	1	11.1111	0	0	0	0	1	0	0	0	0
ARL5B	1	11.1111	1	0	0	0	0	0	0	0	0
ARL6	1	11.1111	0	0	0	1	0	0	0	0	0
ARL6IP1	1	11.1111	0	0	0	0	0	0	0	0	1
ARL9	1	11.1111	0	1	0	0	0	0	0	0	0
ARMC2	1	11.1111	0	0	0	0	1	0	0	0	0
ARMC3	1	11.1111	0	0	0	0	0	0	0	1	0
ARMC9	1	11.1111	0	0	0	1	0	0	0	0	0
ARPP19	1	11.1111	0	0	0	0	0	0	0	0	1
ARRB2	1	11.1111	1	0	0	0	0	0	0	0	0
ARSH	1	11.1111	0	0	0	0	0	0	1	0	0
ARSI	1	11.1111	0	0	0	0	0	0	0	0	1
ARSK	1	11.1111	0	0	0	0	1	0	0	0	0
ART3	1	11.1111	0	1	0	0	0	0	0	0	0
ART4	1	11.1111	0	0	0	0	0	0	0	1	0
ARTN	1	11.1111	0	0	0	0	0	0	0	0	1
ASAH2B	1	11.1111	1	0	0	0	0	0	0	0	0
ASAP2	1	11.1111	1	0	0	0	0	0	0	0	0
ASB16	1	11.1111	0	0	0	0	0	0	0	0	1
ASB2	1	11.1111	0	0	0	0	0	0	0	0	1
ASB5	1	11.1111	0	0	0	0	0	0	0	0	1
ASB9	1	11.1111	0	0	0	1	0	0	0	0	0
ASCL2	1	11.1111	0	0	0	0	0	0	1	0	0
ASH1L	1	11.1111	0	0	0	0	0	0	0	0	1
ASPA	1	11.1111	0	0	1	0	0	0	0	0	0
ASS1	1	11.1111	1	0	0	0	0	0	0	0	0
ASTN2	1	11.1111	0	0	0	0	1	0	0	0	0
ATF3	1	11.1111	0	0	0	0	0	0	0	0	1
ATL2	1	11.1111	0	1	0	0	0	0	0	0	0
ATL3	1	11.1111	0	0	0	0	0	0	0	0	1
ATP11A	1	11.1111	0	1	0	0	0	0	0	0	0
ATP11B	1	11.1111	0	1	0	0	0	0	0	0	0
ATP1A1	1	11.1111	0	0	0	1	0	0	0	0	0
ATP1B3	1	11.1111	0	1	0	0	0	0	0	0	0
ATP2A1	1	11.1111	0	1	0	0	0	0	0	0	0
ATP6V0A4	1	11.1111	0	1	0	0	0	0	0	0	0
ATP6V1C2	1	11.1111	0	1	0	0	0	0	0	0	0
ATP6V1E2	1	11.1111	0	0	0	0	1	0	0	0	0
ATP6V1G2	1	11.1111	0	0	0	0	1	0	0	0	0
ATP7A	1	11.1111	0	0	0	0	0	0	1	0	0
ATP8B1	1	11.1111	0	0	0	0	0	0	0	0	1
ATP8B4	1	11.1111	0	0	0	0	0	0	0	0	1
ATXN7L2	1	11.1111	0	1	0	0	0	0	0	0	0
AVL9	1	11.1111	0	0	0	0	0	0	0	0	1
AVPR1A	1	11.1111	0	0	0	0	0	1	0	0	0
AWAT2	1	11.1111	0	0	0	0	0	0	0	0	1
AXL	1	11.1111	0	0	0	0	0	0	0	0	1
B3GALT4	1	11.1111	0	0	0	0	0	0	1	0	0
B3GAT1	1	11.1111	0	0	0	0	0	0	0	1	0
B3GNT4	1	11.1111	0	1	0	0	0	0	0	0	0
B3GNT7	1	11.1111	0	1	0	0	0	0	0	0	0
B4GALNT2	1	11.1111	0	0	0	1	0	0	0	0	0
B4GALT6	1	11.1111	1	0	0	0	0	0	0	0	0
BAG2	1	11.1111	0	0	0	0	0	0	1	0	0
BAI2	1	11.1111	0	0	0	1	0	0	0	0	0
BAIAP2L1	1	11.1111	0	1	0	0	0	0	0	0	0
BAIAP2L2	1	11.1111	0	1	0	0	0	0	0	0	0
BANK1	1	11.1111	0	0	1	0	0	0	0	0	0
BARX2	1	11.1111	0	0	0	0	0	0	1	0	0
BASP1	1	11.1111	0	0	0	0	1	0	0	0	0
BATF	1	11.1111	0	0	1	0	0	0	0	0	0
BAZ1A	1	11.1111	0	0	0	0	0	0	0	0	1
BBS9	1	11.1111	0	0	0	0	1	0	0	0	0
BCAS2	1	11.1111	0	0	0	0	1	0	0	0	0
BCAS4	1	11.1111	0	0	0	0	0	0	0	0	1
BCAT2	1	11.1111	0	0	0	1	0	0	0	0	0
BDKRB2	1	11.1111	0	0	1	0	0	0	0	0	0
BEND5	1	11.1111	0	0	0	0	1	0	0	0	0
BEST4	1	11.1111	0	0	0	0	0	0	1	0	0
BEX2	1	11.1111	0	0	0	1	0	0	0	0	0
BFSP2	1	11.1111	0	0	0	0	0	0	1	0	0
BHLHA15	1	11.1111	0	0	0	0	0	0	0	1	0
BIN2	1	11.1111	0	0	1	0	0	0	0	0	0
BLNK	1	11.1111	0	0	0	0	0	0	1	0	0
BLVRA	1	11.1111	0	0	0	1	0	0	0	0	0
BMF	1	11.1111	0	0	0	0	0	0	0	0	1
BOD1	1	11.1111	0	0	0	0	1	0	0	0	0
BOP1	1	11.1111	0	1	0	0	0	0	0	0	0
BRD8	1	11.1111	0	0	0	0	1	0	0	0	0
BRD9	1	11.1111	0	0	0	0	1	0	0	0	0
BRI3BP	1	11.1111	0	0	0	1	0	0	0	0	0
BRIX1	1	11.1111	0	0	0	0	1	0	0	0	0
BRS3	1	11.1111	1	0	0	0	0	0	0	0	0
BRSK2	1	11.1111	1	0	0	0	0	0	0	0	0
BRWD3	1	11.1111	0	0	0	0	0	0	0	0	1
BSND	1	11.1111	0	0	0	0	0	0	1	0	0
BSPRY	1	11.1111	0	0	0	0	0	0	1	0	0
BTBD3	1	11.1111	0	1	0	0	0	0	0	0	0
BTC	1	11.1111	1	0	0	0	0	0	0	0	0
BTD	1	11.1111	0	0	1	0	0	0	0	0	0
BTG4	1	11.1111	0	0	0	0	0	0	0	0	1
BTNL8	1	11.1111	0	0	1	0	0	0	0	0	0
BVES	1	11.1111	0	0	0	0	0	0	0	0	1
C10orf105	1	11.1111	0	0	1	0	0	0	0	0	0
C10orf111	1	11.1111	0	1	0	0	0	0	0	0	0
C10orf54	1	11.1111	0	0	1	0	0	0	0	0	0
C11orf71	1	11.1111	0	0	0	0	0	0	1	0	0
C12orf39	1	11.1111	0	0	0	1	0	0	0	0	0
C12orf54	1	11.1111	0	0	0	0	0	0	0	0	1
C12orf56	1	11.1111	0	0	0	0	0	0	1	0	0
C12orf57	1	11.1111	0	0	0	1	0	0	0	0	0
C12orf75	1	11.1111	1	0	0	0	0	0	0	0	0
C12orf77	1	11.1111	0	0	0	0	0	0	0	0	1
C14orf105	1	11.1111	0	0	0	0	0	0	0	0	1
C14orf132	1	11.1111	0	0	0	0	0	0	0	0	1
C15orf54	1	11.1111	0	1	0	0	0	0	0	0	0
C15orf56	1	11.1111	0	0	0	1	0	0	0	0	0
C15orf62	1	11.1111	0	0	0	0	0	0	0	0	1
C16orf54	1	11.1111	0	0	1	0	0	0	0	0	0
C16orf86	1	11.1111	0	0	1	0	0	0	0	0	0
C16orf87	1	11.1111	0	1	0	0	0	0	0	0	0
C17orf104	1	11.1111	1	0	0	0	0	0	0	0	0
C17orf51	1	11.1111	0	0	0	0	0	0	0	0	1
C17orf58	1	11.1111	0	0	0	0	1	0	0	0	0
C17orf64	1	11.1111	1	0	0	0	0	0	0	0	0
C17orf67	1	11.1111	0	0	0	0	1	0	0	0	0
C17orf75	1	11.1111	0	0	0	0	1	0	0	0	0
C17orf80	1	11.1111	0	0	0	0	1	0	0	0	0
C17orf82	1	11.1111	0	0	0	0	0	0	1	0	0
C17orf97	1	11.1111	0	0	0	0	0	0	0	1	0
C18orf25	1	11.1111	0	0	0	0	0	0	0	0	1
C19orf40	1	11.1111	1	0	0	0	0	0	0	0	0
C19orf45	1	11.1111	0	0	1	0	0	0	0	0	0
C1orf116	1	11.1111	0	0	1	0	0	0	0	0	0
C1orf131	1	11.1111	0	0	0	0	1	0	0	0	0
C1orf158	1	11.1111	0	0	1	0	0	0	0	0	0
C1orf177	1	11.1111	0	0	0	0	0	0	1	0	0
C1orf192	1	11.1111	1	0	0	0	0	0	0	0	0
C1orf198	1	11.1111	0	1	0	0	0	0	0	0	0
C1orf21	1	11.1111	0	0	0	0	0	0	1	0	0
C1orf210	1	11.1111	0	0	0	0	0	0	1	0	0
C1orf216	1	11.1111	1	0	0	0	0	0	0	0	0
C1orf220	1	11.1111	0	0	0	0	0	0	0	0	1
C1orf226	1	11.1111	1	0	0	0	0	0	0	0	0
C1QL2	1	11.1111	0	1	0	0	0	0	0	0	0
C1RL	1	11.1111	0	0	1	0	0	0	0	0	0
C2	1	11.1111	0	0	1	0	0	0	0	0	0
C21orf119	1	11.1111	0	0	0	0	0	1	0	0	0
C21orf88	1	11.1111	0	0	1	0	0	0	0	0	0
C22orf23	1	11.1111	0	0	0	0	0	0	0	0	1
C2CD4A	1	11.1111	0	0	0	0	0	0	0	0	1
C2CD4C	1	11.1111	0	0	0	0	0	0	0	1	0
C2CD4D	1	11.1111	0	1	0	0	0	0	0	0	0
C2orf44	1	11.1111	0	0	0	0	1	0	0	0	0
C2orf50	1	11.1111	1	0	0	0	0	0	0	0	0
C2orf72	1	11.1111	0	0	0	0	0	0	0	1	0
C3	1	11.1111	0	0	1	0	0	0	0	0	0
C3orf14	1	11.1111	0	0	0	0	0	0	0	0	1
C4orf19	1	11.1111	0	0	1	0	0	0	0	0	0
C4orf29	1	11.1111	0	0	0	0	0	0	0	0	1
C4orf36	1	11.1111	1	0	0	0	0	0	0	0	0
C4orf6	1	11.1111	0	0	0	0	0	0	0	0	1
C5orf46	1	11.1111	0	0	0	0	0	0	0	1	0
C5orf51	1	11.1111	0	0	0	0	0	0	0	0	1
C6orf106	1	11.1111	0	0	0	0	0	0	0	0	1
C6orf123	1	11.1111	0	0	0	1	0	0	0	0	0
C6orf165	1	11.1111	0	0	0	0	0	0	1	0	0
C6orf195	1	11.1111	0	1	0	0	0	0	0	0	0
C6orf226	1	11.1111	0	0	0	0	0	0	1	0	0
C7orf13	1	11.1111	0	1	0	0	0	0	0	0	0
C7orf61	1	11.1111	0	1	0	0	0	0	0	0	0
C8orf33	1	11.1111	0	0	0	0	1	0	0	0	0
C8orf37	1	11.1111	0	0	1	0	0	0	0	0	0
C8orf46	1	11.1111	0	0	0	0	0	0	0	0	1
C8orf48	1	11.1111	0	0	0	0	0	0	0	0	1
C8orf86	1	11.1111	0	0	1	0	0	0	0	0	0
C9orf116	1	11.1111	1	0	0	0	0	0	0	0	0
C9orf129	1	11.1111	1	0	0	0	0	0	0	0	0
C9orf135	1	11.1111	0	0	0	0	0	0	1	0	0
C9orf152	1	11.1111	0	0	0	0	0	0	1	0	0
C9orf163	1	11.1111	0	0	1	0	0	0	0	0	0
C9orf173	1	11.1111	1	0	0	0	0	0	0	0	0
C9orf3	1	11.1111	0	0	0	0	0	0	0	0	1
C9orf47	1	11.1111	0	0	0	0	0	0	0	0	1
C9orf96	1	11.1111	1	0	0	0	0	0	0	0	0
CA12	1	11.1111	0	0	0	0	0	0	0	0	1
CA3	1	11.1111	0	0	0	0	0	0	1	0	0
CA5B	1	11.1111	0	0	0	0	0	0	0	0	1
CA6	1	11.1111	0	1	0	0	0	0	0	0	0
CACNA1D	1	11.1111	0	0	0	1	0	0	0	0	0
CACNA1F	1	11.1111	0	0	0	0	0	0	1	0	0
CAD	1	11.1111	1	0	0	0	0	0	0	0	0
CALD1	1	11.1111	0	0	0	0	0	0	0	0	1
CAMK1	1	11.1111	1	0	0	0	0	0	0	0	0
CAMK1D	1	11.1111	0	1	0	0	0	0	0	0	0
CAMK2A	1	11.1111	0	0	0	0	0	0	0	0	1
CAMK2B	1	11.1111	0	0	0	0	1	0	0	0	0
CAMKK2	1	11.1111	0	0	0	0	0	0	0	1	0
CAP1	1	11.1111	0	0	0	0	0	0	0	0	1
CAPG	1	11.1111	0	0	1	0	0	0	0	0	0
CAPN12	1	11.1111	0	0	0	1	0	0	0	0	0
CARD18	1	11.1111	0	0	0	1	0	0	0	0	0
CARD6	1	11.1111	0	0	1	0	0	0	0	0	0
CASC2	1	11.1111	1	0	0	0	0	0	0	0	0
CASP2	1	11.1111	0	0	0	1	0	0	0	0	0
CASP5	1	11.1111	0	0	1	0	0	0	0	0	0
CASQ2	1	11.1111	0	0	0	0	0	0	0	0	1
CASZ1	1	11.1111	0	0	1	0	0	0	0	0	0
CATSPERG	1	11.1111	1	0	0	0	0	0	0	0	0
CAV1	1	11.1111	0	0	0	0	0	0	0	0	1
CBLC	1	11.1111	0	0	0	1	0	0	0	0	0
CBWD3	1	11.1111	0	0	0	0	0	0	0	0	1
CBX1	1	11.1111	0	0	0	0	1	0	0	0	0
CBX3	1	11.1111	0	0	0	0	1	0	0	0	0
CCDC102A	1	11.1111	0	0	0	1	0	0	0	0	0
CCDC103	1	11.1111	0	0	0	1	0	0	0	0	0
CCDC108	1	11.1111	0	0	0	0	0	0	0	1	0
CCDC117	1	11.1111	0	0	0	0	1	0	0	0	0
CCDC120	1	11.1111	0	0	1	0	0	0	0	0	0
CCDC121	1	11.1111	1	0	0	0	0	0	0	0	0
CCDC127	1	11.1111	0	0	0	0	1	0	0	0	0
CCDC129	1	11.1111	0	1	0	0	0	0	0	0	0
CCDC141	1	11.1111	0	0	0	0	0	0	0	1	0
CCDC142	1	11.1111	0	0	0	0	1	0	0	0	0
CCDC147	1	11.1111	0	0	0	0	0	0	0	0	1
CCDC148	1	11.1111	0	0	0	0	1	0	0	0	0
CCDC149	1	11.1111	0	0	0	1	0	0	0	0	0
CCDC151	1	11.1111	0	0	1	0	0	0	0	0	0
CCDC155	1	11.1111	1	0	0	0	0	0	0	0	0
CCDC33	1	11.1111	1	0	0	0	0	0	0	0	0
CCDC39	1	11.1111	0	0	0	0	0	0	0	0	1
CCDC40	1	11.1111	1	0	0	0	0	0	0	0	0
CCDC43	1	11.1111	0	0	0	0	1	0	0	0	0
CCDC58	1	11.1111	0	0	0	0	1	0	0	0	0
CCDC6	1	11.1111	0	0	0	0	0	0	0	0	1
CCDC65	1	11.1111	0	0	0	1	0	0	0	0	0
CCDC69	1	11.1111	0	0	1	0	0	0	0	0	0
CCDC7	1	11.1111	0	0	0	1	0	0	0	0	0
CCDC81	1	11.1111	0	0	0	0	0	0	0	0	1
CCDC85C	1	11.1111	0	0	0	0	0	0	0	0	1
CCDC89	1	11.1111	0	0	0	0	0	0	1	0	0
CCKBR	1	11.1111	0	1	0	0	0	0	0	0	0
CCL18	1	11.1111	0	1	0	0	0	0	0	0	0
CCL20	1	11.1111	0	1	0	0	0	0	0	0	0
CCL27	1	11.1111	0	0	0	1	0	0	0	0	0
CCL28	1	11.1111	1	0	0	0	0	0	0	0	0
CCL4	1	11.1111	0	0	1	0	0	0	0	0	0
CCL5	1	11.1111	0	0	1	0	0	0	0	0	0
CCNB3	1	11.1111	1	0	0	0	0	0	0	0	0
CCNJ	1	11.1111	0	1	0	0	0	0	0	0	0
CCR1	1	11.1111	0	0	1	0	0	0	0	0	0
CCR10	1	11.1111	0	0	1	0	0	0	0	0	0
CCR5	1	11.1111	0	0	1	0	0	0	0	0	0
CCRN4L	1	11.1111	0	0	0	0	0	0	0	0	1
CCT6P1	1	11.1111	0	0	0	0	0	0	0	0	1
CD14	1	11.1111	0	0	1	0	0	0	0	0	0
CD164L2	1	11.1111	1	0	0	0	0	0	0	0	0
CD2	1	11.1111	0	0	1	0	0	0	0	0	0
CD244	1	11.1111	0	0	1	0	0	0	0	0	0
CD320	1	11.1111	0	0	0	0	0	1	0	0	0
CD37	1	11.1111	0	0	1	0	0	0	0	0	0
CD38	1	11.1111	0	0	0	0	0	0	1	0	0
CD3D	1	11.1111	0	0	1	0	0	0	0	0	0
CD3E	1	11.1111	0	0	1	0	0	0	0	0	0
CD3EAP	1	11.1111	0	1	0	0	0	0	0	0	0
CD4	1	11.1111	0	0	1	0	0	0	0	0	0
CD40	1	11.1111	0	0	0	1	0	0	0	0	0
CD5	1	11.1111	0	0	1	0	0	0	0	0	0
CD53	1	11.1111	0	0	1	0	0	0	0	0	0
CD58	1	11.1111	0	0	0	0	0	0	0	0	1
CD68	1	11.1111	0	0	1	0	0	0	0	0	0
CD80	1	11.1111	0	0	0	0	0	0	0	0	1
CD82	1	11.1111	0	0	0	0	0	0	0	0	1
CD86	1	11.1111	0	0	1	0	0	0	0	0	0
CD9	1	11.1111	0	0	0	0	0	0	0	0	1
CD96	1	11.1111	0	0	1	0	0	0	0	0	0
CDC14C	1	11.1111	1	0	0	0	0	0	0	0	0
CDC42BPG	1	11.1111	0	0	0	1	0	0	0	0	0
CDCP1	1	11.1111	0	0	1	0	0	0	0	0	0
CDCP2	1	11.1111	0	0	1	0	0	0	0	0	0
CDH12	1	11.1111	0	0	0	0	0	0	1	0	0
CDH7	1	11.1111	0	0	0	0	1	0	0	0	0
CDH8	1	11.1111	0	0	0	1	0	0	0	0	0
CDK16	1	11.1111	0	0	0	0	0	0	0	0	1
CDK19	1	11.1111	0	1	0	0	0	0	0	0	0
CDK2AP1	1	11.1111	0	1	0	0	0	0	0	0	0
CDK5RAP2	1	11.1111	1	0	0	0	0	0	0	0	0
CDKL1	1	11.1111	0	0	0	0	0	0	0	0	1
CDKL2	1	11.1111	1	0	0	0	0	0	0	0	0
CDKN1A	1	11.1111	0	0	0	1	0	0	0	0	0
CEACAM19	1	11.1111	0	1	0	0	0	0	0	0	0
CEACAM21	1	11.1111	0	0	1	0	0	0	0	0	0
CEACAM6	1	11.1111	0	0	0	0	0	0	1	0	0
CEBPB	1	11.1111	0	1	0	0	0	0	0	0	0
CEBPG	1	11.1111	0	1	0	0	0	0	0	0	0
CEL	1	11.1111	0	0	0	1	0	0	0	0	0
CELF1	1	11.1111	0	0	0	0	0	0	0	0	1
CELF5	1	11.1111	0	0	0	0	0	1	0	0	0
CENPV	1	11.1111	0	1	0	0	0	0	0	0	0
CEP192	1	11.1111	1	0	0	0	0	0	0	0	0
CETN3	1	11.1111	0	0	0	0	1	0	0	0	0
CFB	1	11.1111	0	0	1	0	0	0	0	0	0
CFDP1	1	11.1111	0	1	0	0	0	0	0	0	0
CFL2	1	11.1111	0	0	0	0	0	0	0	0	1
CGN	1	11.1111	0	0	0	1	0	0	0	0	0
CGREF1	1	11.1111	0	0	0	0	0	0	0	1	0
CHAC1	1	11.1111	0	1	0	0	0	0	0	0	0
CHD7	1	11.1111	0	1	0	0	0	0	0	0	0
CHI3L2	1	11.1111	0	0	0	0	0	0	0	0	1
CHIC1	1	11.1111	0	0	0	1	0	0	0	0	0
CHPT1	1	11.1111	0	0	0	0	0	0	1	0	0
CHRDL2	1	11.1111	0	0	0	0	0	0	0	0	1
CHRM3	1	11.1111	0	1	0	0	0	0	0	0	0
CHRNA2	1	11.1111	0	0	0	0	0	0	0	1	0
CHRNA3	1	11.1111	0	0	0	0	0	0	1	0	0
CHRNB4	1	11.1111	0	0	0	0	0	0	1	0	0
CHST9	1	11.1111	0	0	0	0	0	0	1	0	0
CHTF18	1	11.1111	0	0	0	1	0	0	0	0	0
CIB2	1	11.1111	0	0	0	1	0	0	0	0	0
CIITA	1	11.1111	0	0	1	0	0	0	0	0	0
CIRH1A	1	11.1111	0	1	0	0	0	0	0	0	0
CIZ1	1	11.1111	1	0	0	0	0	0	0	0	0
CKAP2	1	11.1111	0	0	0	0	0	0	0	0	1
CKAP5	1	11.1111	1	0	0	0	0	0	0	0	0
CLCN1	1	11.1111	0	0	0	1	0	0	0	0	0
CLDN18	1	11.1111	0	0	0	0	0	0	0	0	1
CLDN23	1	11.1111	0	1	0	0	0	0	0	0	0
CLDN3	1	11.1111	1	0	0	0	0	0	0	0	0
CLDND1	1	11.1111	0	0	0	0	1	0	0	0	0
CLEC18B	1	11.1111	0	0	0	0	0	0	0	1	0
CLEC7A	1	11.1111	0	0	1	0	0	0	0	0	0
CLIC4	1	11.1111	0	0	0	0	0	0	0	0	1
CLRN3	1	11.1111	0	0	0	1	0	0	0	0	0
CLTCL1	1	11.1111	0	0	0	0	0	0	0	0	1
CMKLR1	1	11.1111	0	0	1	0	0	0	0	0	0
CMPK1	1	11.1111	0	0	0	0	0	0	0	0	1
CNKSR1	1	11.1111	0	0	0	1	0	0	0	0	0
CNKSR3	1	11.1111	0	0	0	0	1	0	0	0	0
CNN1	1	11.1111	0	0	0	0	0	0	0	0	1
CNN3	1	11.1111	0	0	0	0	0	0	0	0	1
CNPY3	1	11.1111	0	0	0	1	0	0	0	0	0
CNTD2	1	11.1111	1	0	0	0	0	0	0	0	0
COIL	1	11.1111	0	0	0	0	1	0	0	0	0
COL11A2	1	11.1111	0	1	0	0	0	0	0	0	0
COL24A1	1	11.1111	0	0	1	0	0	0	0	0	0
COL7A1	1	11.1111	0	0	0	0	0	0	0	0	1
COL8A2	1	11.1111	0	0	1	0	0	0	0	0	0
COL9A1	1	11.1111	0	1	0	0	0	0	0	0	0
COMTD1	1	11.1111	0	0	0	0	0	0	1	0	0
COPS3	1	11.1111	0	0	0	0	0	0	0	0	1
CORO1C	1	11.1111	0	0	0	0	0	0	0	0	1
CORO6	1	11.1111	0	0	0	0	0	0	0	0	1
CP	1	11.1111	0	0	0	0	0	0	1	0	0
CPA4	1	11.1111	0	1	0	0	0	0	0	0	0
CPEB2	1	11.1111	0	0	0	0	0	0	0	0	1
CPNE1	1	11.1111	0	0	0	0	1	0	0	0	0
CPNE6	1	11.1111	0	0	0	1	0	0	0	0	0
CPNE7	1	11.1111	0	0	0	0	0	0	0	1	0
CPPED1	1	11.1111	0	0	1	0	0	0	0	0	0
CPSF3	1	11.1111	0	0	0	0	1	0	0	0	0
CPT1B	1	11.1111	0	0	0	1	0	0	0	0	0
CRAT	1	11.1111	1	0	0	0	0	0	0	0	0
CREB3L4	1	11.1111	1	0	0	0	0	0	0	0	0
CRIP3	1	11.1111	0	1	0	0	0	0	0	0	0
CRTAC1	1	11.1111	0	0	1	0	0	0	0	0	0
CRYBB1	1	11.1111	0	0	1	0	0	0	0	0	0
CRYZ	1	11.1111	0	0	0	0	0	0	0	0	1
CSAG2	1	11.1111	0	0	0	1	0	0	0	0	0
CSAG3	1	11.1111	0	0	0	1	0	0	0	0	0
CSF1R	1	11.1111	0	0	1	0	0	0	0	0	0
CSF2RB	1	11.1111	0	0	1	0	0	0	0	0	0
CST7	1	11.1111	0	0	1	0	0	0	0	0	0
CSTF2	1	11.1111	0	0	0	0	0	0	0	0	1
CTAGE4	1	11.1111	0	0	0	1	0	0	0	0	0
CTAGE9	1	11.1111	0	0	0	1	0	0	0	0	0
CTRB1	1	11.1111	0	0	0	0	0	0	0	1	0
CTRB2	1	11.1111	0	0	0	0	0	0	0	1	0
CTRL	1	11.1111	0	1	0	0	0	0	0	0	0
CTSO	1	11.1111	0	0	1	0	0	0	0	0	0
CTSZ	1	11.1111	0	0	1	0	0	0	0	0	0
CTU1	1	11.1111	0	1	0	0	0	0	0	0	0
CTXN1	1	11.1111	1	0	0	0	0	0	0	0	0
CTXN2	1	11.1111	0	1	0	0	0	0	0	0	0
CUL9	1	11.1111	0	0	0	1	0	0	0	0	0
CUZD1	1	11.1111	0	0	0	0	1	0	0	0	0
CXADR	1	11.1111	0	0	0	0	0	0	1	0	0
CXADRP2	1	11.1111	0	0	0	0	0	0	0	0	1
CXCL10	1	11.1111	0	0	0	0	0	0	1	0	0
CXCL12	1	11.1111	0	0	1	0	0	0	0	0	0
CXCL14	1	11.1111	0	0	1	0	0	0	0	0	0
CXCL17	1	11.1111	0	0	0	0	0	0	1	0	0
CXCL5	1	11.1111	0	1	0	0	0	0	0	0	0
CXorf22	1	11.1111	0	0	1	0	0	0	0	0	0
CXorf56	1	11.1111	0	0	0	0	0	0	0	0	1
CXorf57	1	11.1111	0	0	0	1	0	0	0	0	0
CXorf64	1	11.1111	0	0	1	0	0	0	0	0	0
CXXC4	1	11.1111	0	0	0	1	0	0	0	0	0
CYB561	1	11.1111	0	0	0	1	0	0	0	0	0
CYB5R2	1	11.1111	0	0	0	1	0	0	0	0	0
CYB5R4	1	11.1111	0	0	0	0	0	0	0	0	1
CYCS	1	11.1111	0	0	0	0	1	0	0	0	0
CYP1A2	1	11.1111	1	0	0	0	0	0	0	0	0
CYP26B1	1	11.1111	1	0	0	0	0	0	0	0	0
CYP27A1	1	11.1111	0	0	1	0	0	0	0	0	0
CYP27C1	1	11.1111	0	1	0	0	0	0	0	0	0
CYP2C18	1	11.1111	0	0	0	1	0	0	0	0	0
CYP4B1	1	11.1111	0	0	0	0	0	0	1	0	0
CYP4X1	1	11.1111	0	0	0	0	0	0	1	0	0
CYTH4	1	11.1111	0	0	1	0	0	0	0	0	0
DAAM1	1	11.1111	0	0	0	0	0	0	0	0	1
DACT2	1	11.1111	0	0	1	0	0	0	0	0	0
DACT3	1	11.1111	0	0	0	0	0	0	0	0	1
DAG1	1	11.1111	0	0	1	0	0	0	0	0	0
DAGLA	1	11.1111	0	0	0	0	0	0	0	0	1
DAPK1	1	11.1111	0	1	0	0	0	0	0	0	0
DAPK3	1	11.1111	0	0	0	0	0	0	0	0	1
DAPL1	1	11.1111	0	0	0	0	0	0	1	0	0
DAPP1	1	11.1111	0	0	1	0	0	0	0	0	0
DARS2	1	11.1111	0	0	0	0	0	0	0	0	1
DBNDD2	1	11.1111	0	0	0	0	0	0	0	0	1
DCAF12	1	11.1111	0	0	1	0	0	0	0	0	0
DCAF12L2	1	11.1111	0	0	0	0	0	0	0	0	1
DCAF4L1	1	11.1111	0	0	0	0	0	0	0	0	1
DCAF4L2	1	11.1111	0	0	0	1	0	0	0	0	0
DCAKD	1	11.1111	0	0	1	0	0	0	0	0	0
DCBLD2	1	11.1111	0	1	0	0	0	0	0	0	0
DCDC1	1	11.1111	0	0	0	0	1	0	0	0	0
DCHS2	1	11.1111	0	0	1	0	0	0	0	0	0
DCLK1	1	11.1111	0	0	0	0	0	0	0	0	1
DCLRE1A	1	11.1111	0	0	0	0	1	0	0	0	0
DCP1B	1	11.1111	0	0	0	0	0	1	0	0	0
DCTPP1	1	11.1111	0	0	0	0	0	0	1	0	0
DCUN1D1	1	11.1111	0	0	0	0	1	0	0	0	0
DCUN1D4	1	11.1111	0	0	0	0	0	0	0	0	1
DDC	1	11.1111	0	1	0	0	0	0	0	0	0
DDIT3	1	11.1111	0	0	0	0	1	0	0	0	0
DDIT4L	1	11.1111	0	0	0	0	0	0	0	0	1
DDN	1	11.1111	0	1	0	0	0	0	0	0	0
DDO	1	11.1111	0	0	0	0	0	0	0	0	1
DDR2	1	11.1111	0	0	0	0	0	0	0	0	1
DDX10	1	11.1111	0	0	0	0	1	0	0	0	0
DDX26B	1	11.1111	0	1	0	0	0	0	0	0	0
DDX52	1	11.1111	0	0	0	0	1	0	0	0	0
DDX55	1	11.1111	0	0	0	0	1	0	0	0	0
DEF6	1	11.1111	0	0	1	0	0	0	0	0	0
DENND1C	1	11.1111	0	0	1	0	0	0	0	0	0
DENND2D	1	11.1111	0	0	1	0	0	0	0	0	0
DENND3	1	11.1111	0	0	1	0	0	0	0	0	0
DEPDC7	1	11.1111	0	1	0	0	0	0	0	0	0
DFNB31	1	11.1111	0	0	0	1	0	0	0	0	0
DGCR10	1	11.1111	0	1	0	0	0	0	0	0	0
DGCR9	1	11.1111	0	1	0	0	0	0	0	0	0
DGKG	1	11.1111	0	0	0	0	0	0	0	0	1
DGKH	1	11.1111	0	0	0	0	0	0	0	0	1
DGKI	1	11.1111	0	0	0	0	0	0	0	0	1
DGKK	1	11.1111	0	0	0	0	0	0	1	0	0
DHFRL1	1	11.1111	0	0	1	0	0	0	0	0	0
DHX33	1	11.1111	1	0	0	0	0	0	0	0	0
DHX35	1	11.1111	0	0	0	0	1	0	0	0	0
DHX36	1	11.1111	0	0	0	0	1	0	0	0	0
DHX40	1	11.1111	0	0	0	0	1	0	0	0	0
DIAPH2	1	11.1111	0	0	0	0	0	0	0	0	1
DIO1	1	11.1111	0	0	0	0	0	0	0	1	0
DIRAS2	1	11.1111	1	0	0	0	0	0	0	0	0
DKC1	1	11.1111	0	1	0	0	0	0	0	0	0
DKFZP586I1420	1	11.1111	0	0	1	0	0	0	0	0	0
DLEC1	1	11.1111	0	0	1	0	0	0	0	0	0
DLG3	1	11.1111	0	0	0	1	0	0	0	0	0
DLGAP2	1	11.1111	0	0	0	0	0	0	0	1	0
DLK2	1	11.1111	0	0	0	0	0	0	1	0	0
DLL3	1	11.1111	0	1	0	0	0	0	0	0	0
DLX1	1	11.1111	0	0	0	0	0	0	0	1	0
DLX4	1	11.1111	1	0	0	0	0	0	0	0	0
DMBX1	1	11.1111	1	0	0	0	0	0	0	0	0
DMD	1	11.1111	0	0	0	0	0	0	0	0	1
DMRT1	1	11.1111	0	1	0	0	0	0	0	0	0
DMRTA1	1	11.1111	1	0	0	0	0	0	0	0	0
DNAH2	1	11.1111	1	0	0	0	0	0	0	0	0
DNAH5	1	11.1111	0	0	0	0	0	0	0	1	0
DNAI1	1	11.1111	1	0	0	0	0	0	0	0	0
DNAJA3	1	11.1111	0	0	0	0	0	0	0	0	1
DNAJB5	1	11.1111	0	0	0	0	0	0	0	0	1
DNAJC21	1	11.1111	0	0	0	0	1	0	0	0	0
DNAJC22	1	11.1111	0	0	0	0	0	0	0	1	0
DNAJC6	1	11.1111	0	0	0	1	0	0	0	0	0
DNASE1L1	1	11.1111	0	0	1	0	0	0	0	0	0
DNHD1	1	11.1111	0	0	0	0	0	0	0	0	1
DNM1	1	11.1111	1	0	0	0	0	0	0	0	0
DOC2A	1	11.1111	0	0	0	0	0	0	1	0	0
DOCK2	1	11.1111	0	0	1	0	0	0	0	0	0
DOK3	1	11.1111	0	0	1	0	0	0	0	0	0
DPH2	1	11.1111	0	1	0	0	0	0	0	0	0
DPP8	1	11.1111	0	0	0	0	0	0	0	0	1
DPRXP4	1	11.1111	0	0	1	0	0	0	0	0	0
DPY30	1	11.1111	0	0	0	0	1	0	0	0	0
DPYSL3	1	11.1111	0	0	0	0	0	0	0	0	1
DR1	1	11.1111	0	0	0	0	0	0	0	0	1
DRAM1	1	11.1111	0	0	1	0	0	0	0	0	0
DRP2	1	11.1111	1	0	0	0	0	0	0	0	0
DSC2	1	11.1111	0	1	0	0	0	0	0	0	0
DSC3	1	11.1111	0	0	0	0	0	0	1	0	0
DSCR8	1	11.1111	0	0	0	1	0	0	0	0	0
DSEL	1	11.1111	0	0	0	1	0	0	0	0	0
DSG2	1	11.1111	0	0	0	1	0	0	0	0	0
DST	1	11.1111	0	0	0	0	0	0	0	0	1
DSTN	1	11.1111	0	0	0	0	0	0	0	0	1
DTNA	1	11.1111	0	0	0	0	1	0	0	0	0
DTNB	1	11.1111	1	0	0	0	0	0	0	0	0
DTX3L	1	11.1111	0	0	0	0	0	0	0	0	1
DUOX2	1	11.1111	0	1	0	0	0	0	0	0	0
DUOXA1	1	11.1111	0	1	0	0	0	0	0	0	0
DUOXA2	1	11.1111	0	1	0	0	0	0	0	0	0
DUS4L	1	11.1111	0	0	0	0	1	0	0	0	0
DUSP10	1	11.1111	0	0	0	0	1	0	0	0	0
DUSP12	1	11.1111	0	0	0	0	1	0	0	0	0
DUSP15	1	11.1111	0	0	0	1	0	0	0	0	0
DUSP8	1	11.1111	0	0	0	0	0	0	0	0	1
DUSP9	1	11.1111	0	1	0	0	0	0	0	0	0
DYDC2	1	11.1111	0	0	0	0	0	0	1	0	0
DYRK2	1	11.1111	0	0	0	1	0	0	0	0	0
DYRK3	1	11.1111	0	0	0	1	0	0	0	0	0
DZIP1	1	11.1111	0	1	0	0	0	0	0	0	0
E2F5	1	11.1111	0	1	0	0	0	0	0	0	0
E2F6	1	11.1111	0	0	0	0	1	0	0	0	0
EAF1	1	11.1111	0	0	0	0	0	0	0	0	1
EBI3	1	11.1111	0	0	1	0	0	0	0	0	0
ECE2	1	11.1111	0	1	0	0	0	0	0	0	0
ECHDC3	1	11.1111	0	0	0	0	0	0	1	0	0
ECM2	1	11.1111	0	0	1	0	0	0	0	0	0
EDIL3	1	11.1111	0	0	0	0	0	0	0	0	1
EDN2	1	11.1111	0	0	0	1	0	0	0	0	0
EED	1	11.1111	0	0	0	0	1	0	0	0	0
EEF1E1	1	11.1111	0	0	0	0	1	0	0	0	0
EEPD1	1	11.1111	0	0	0	0	0	0	0	0	1
EFHC1	1	11.1111	0	0	0	1	0	0	0	0	0
EFHD1	1	11.1111	0	0	1	0	0	0	0	0	0
EFNA5	1	11.1111	0	1	0	0	0	0	0	0	0
EFNB2	1	11.1111	0	0	0	0	0	0	0	1	0
EFNB3	1	11.1111	0	0	0	0	1	0	0	0	0
EIF2S2	1	11.1111	0	0	0	0	1	0	0	0	0
EIF4E3	1	11.1111	0	0	0	1	0	0	0	0	0
EIF4EBP1	1	11.1111	0	1	0	0	0	0	0	0	0
EIF4EBP3	1	11.1111	0	0	1	0	0	0	0	0	0
ELF4	1	11.1111	0	0	0	0	0	0	0	0	1
ELOVL3	1	11.1111	0	0	0	1	0	0	0	0	0
EMB	1	11.1111	0	0	1	0	0	0	0	0	0
EMD	1	11.1111	0	0	0	0	0	0	0	0	1
EML4	1	11.1111	0	1	0	0	0	0	0	0	0
EML5	1	11.1111	1	0	0	0	0	0	0	0	0
EMP2	1	11.1111	0	0	0	0	0	0	0	0	1
EMR1	1	11.1111	0	0	1	0	0	0	0	0	0
EMX1	1	11.1111	0	0	0	1	0	0	0	0	0
EN1	1	11.1111	0	1	0	0	0	0	0	0	0
ENAM	1	11.1111	0	0	0	0	0	0	0	0	1
ENDOD1	1	11.1111	0	0	0	0	0	0	1	0	0
ENO2	1	11.1111	0	0	0	0	0	0	0	0	1
ENO3	1	11.1111	1	0	0	0	0	0	0	0	0
ENPP6	1	11.1111	0	0	0	1	0	0	0	0	0
EOMES	1	11.1111	0	0	1	0	0	0	0	0	0
EPB41L4B	1	11.1111	1	0	0	0	0	0	0	0	0
EPCAM	1	11.1111	1	0	0	0	0	0	0	0	0
EPHA10	1	11.1111	1	0	0	0	0	0	0	0	0
EPHA8	1	11.1111	1	0	0	0	0	0	0	0	0
EPHB3	1	11.1111	0	1	0	0	0	0	0	0	0
EPHX3	1	11.1111	0	0	0	0	0	0	1	0	0
EPM2A	1	11.1111	0	0	0	0	0	1	0	0	0
EPN2	1	11.1111	0	0	0	0	0	0	0	0	1
EPN3	1	11.1111	0	0	0	0	0	0	1	0	0
ERC2	1	11.1111	0	0	0	1	0	0	0	0	0
ERCC4	1	11.1111	0	0	0	0	0	0	0	0	1
ERCC8	1	11.1111	0	0	0	0	1	0	0	0	0
ERI1	1	11.1111	0	0	0	1	0	0	0	0	0
ERI2	1	11.1111	0	0	0	0	0	0	0	0	1
ERI3	1	11.1111	0	1	0	0	0	0	0	0	0
ERO1L	1	11.1111	0	0	0	0	0	0	0	0	1
ERP27	1	11.1111	0	0	0	0	0	0	0	1	0
ERRFI1	1	11.1111	0	0	0	0	0	0	0	0	1
ETNK2	1	11.1111	0	0	0	0	1	0	0	0	0
ETS2	1	11.1111	0	0	0	0	0	0	0	0	1
ETV3	1	11.1111	0	1	0	0	0	0	0	0	0
ETV3L	1	11.1111	0	1	0	0	0	0	0	0	0
ETV7	1	11.1111	0	0	0	1	0	0	0	0	0
EVPLL	1	11.1111	1	0	0	0	0	0	0	0	0
EYA3	1	11.1111	0	0	0	0	0	0	0	0	1
F5	1	11.1111	0	1	0	0	0	0	0	0	0
F8	1	11.1111	0	0	1	0	0	0	0	0	0
F8A1	1	11.1111	1	0	0	0	0	0	0	0	0
FABP3	1	11.1111	0	0	0	0	0	0	0	0	1
FABP7	1	11.1111	0	1	0	0	0	0	0	0	0
FAM102A	1	11.1111	0	0	1	0	0	0	0	0	0
FAM102B	1	11.1111	0	0	0	0	0	0	0	0	1
FAM105A	1	11.1111	0	0	0	0	0	0	1	0	0
FAM110C	1	11.1111	0	0	0	1	0	0	0	0	0
FAM114A1	1	11.1111	0	0	0	0	0	0	0	0	1
FAM115A	1	11.1111	1	0	0	0	0	0	0	0	0
FAM118A	1	11.1111	0	0	0	0	0	0	0	0	1
FAM122C	1	11.1111	0	0	0	0	0	0	0	0	1
FAM126A	1	11.1111	0	0	0	0	0	0	0	0	1
FAM131C	1	11.1111	0	1	0	0	0	0	0	0	0
FAM135A	1	11.1111	0	1	0	0	0	0	0	0	0
FAM154B	1	11.1111	1	0	0	0	0	0	0	0	0
FAM161B	1	11.1111	1	0	0	0	0	0	0	0	0
FAM166A	1	11.1111	1	0	0	0	0	0	0	0	0
FAM168A	1	11.1111	1	0	0	0	0	0	0	0	0
FAM169A	1	11.1111	0	0	0	0	1	0	0	0	0
FAM180A	1	11.1111	0	0	0	0	0	0	0	0	1
FAM184B	1	11.1111	1	0	0	0	0	0	0	0	0
FAM186A	1	11.1111	0	0	0	0	0	1	0	0	0
FAM188B	1	11.1111	1	0	0	0	0	0	0	0	0
FAM189A1	1	11.1111	1	0	0	0	0	0	0	0	0
FAM19A3	1	11.1111	0	1	0	0	0	0	0	0	0
FAM19A4	1	11.1111	0	1	0	0	0	0	0	0	0
FAM200A	1	11.1111	0	0	0	0	1	0	0	0	0
FAM26D	1	11.1111	0	0	0	0	0	0	1	0	0
FAM27C	1	11.1111	0	1	0	0	0	0	0	0	0
FAM3D	1	11.1111	0	1	0	0	0	0	0	0	0
FAM46A	1	11.1111	0	0	1	0	0	0	0	0	0
FAM46C	1	11.1111	0	0	1	0	0	0	0	0	0
FAM49B	1	11.1111	0	0	0	0	1	0	0	0	0
FAM53A	1	11.1111	0	0	0	0	0	1	0	0	0
FAM57A	1	11.1111	0	1	0	0	0	0	0	0	0
FAM60A	1	11.1111	0	1	0	0	0	0	0	0	0
FAM63B	1	11.1111	0	0	0	0	0	0	0	0	1
FAM69A	1	11.1111	0	0	0	0	0	0	0	0	1
FAM69B	1	11.1111	0	0	0	1	0	0	0	0	0
FAM69C	1	11.1111	0	0	0	1	0	0	0	0	0
FAM71F1	1	11.1111	0	0	0	0	0	0	0	1	0
FAM73A	1	11.1111	0	0	0	0	0	0	0	0	1
FAM76A	1	11.1111	0	0	0	0	0	0	0	0	1
FAM83B	1	11.1111	0	1	0	0	0	0	0	0	0
FAM83E	1	11.1111	0	0	0	0	0	0	0	1	0
FAM83G	1	11.1111	1	0	0	0	0	0	0	0	0
FAM86B2	1	11.1111	1	0	0	0	0	0	0	0	0
FAM90A1	1	11.1111	0	0	1	0	0	0	0	0	0
FAM91A1	1	11.1111	0	0	0	0	1	0	0	0	0
FAM98B	1	11.1111	0	0	0	0	0	0	0	0	1
FAR2	1	11.1111	0	0	0	0	0	0	1	0	0
FARSB	1	11.1111	0	0	0	0	1	0	0	0	0
FASTKD3	1	11.1111	0	0	0	0	1	0	0	0	0
FAT1	1	11.1111	0	1	0	0	0	0	0	0	0
FATE1	1	11.1111	0	0	0	0	0	0	1	0	0
FBL	1	11.1111	0	1	0	0	0	0	0	0	0
FBN2	1	11.1111	1	0	0	0	0	0	0	0	0
FBN3	1	11.1111	0	1	0	0	0	0	0	0	0
FBXL13	1	11.1111	0	0	0	0	0	0	0	0	1
FBXL20	1	11.1111	0	0	0	0	1	0	0	0	0
FBXL22	1	11.1111	0	0	0	0	0	0	0	0	1
FBXL7	1	11.1111	0	0	0	0	0	0	0	0	1
FBXO10	1	11.1111	1	0	0	0	0	0	0	0	0
FBXO30	1	11.1111	0	0	0	0	0	0	0	0	1
FBXO32	1	11.1111	0	0	0	0	0	0	0	0	1
FBXO48	1	11.1111	0	0	0	0	1	0	0	0	0
FBXW10	1	11.1111	0	1	0	0	0	0	0	0	0
FCER1A	1	11.1111	0	0	1	0	0	0	0	0	0
FCGR2A	1	11.1111	0	0	0	1	0	0	0	0	0
FCGR2B	1	11.1111	0	0	0	1	0	0	0	0	0
FCGR2C	1	11.1111	0	0	0	1	0	0	0	0	0
FCGR3A	1	11.1111	0	0	1	0	0	0	0	0	0
FDPS	1	11.1111	0	1	0	0	0	0	0	0	0
FEM1B	1	11.1111	0	0	0	0	0	0	0	0	1
FERMT2	1	11.1111	0	0	0	0	0	0	0	0	1
FERMT3	1	11.1111	0	0	1	0	0	0	0	0	0
FEV	1	11.1111	0	0	0	0	0	0	0	1	0
FGD3	1	11.1111	0	0	1	0	0	0	0	0	0
FGD6	1	11.1111	0	0	1	0	0	0	0	0	0
FGF11	1	11.1111	0	0	0	0	1	0	0	0	0
FGF12	1	11.1111	0	0	1	0	0	0	0	0	0
FGF21	1	11.1111	0	0	0	0	0	0	0	0	1
FGFR1OP	1	11.1111	0	0	0	0	0	0	0	0	1
FGGY	1	11.1111	0	0	1	0	0	0	0	0	0
FHAD1	1	11.1111	0	0	0	1	0	0	0	0	0
FHDC1	1	11.1111	1	0	0	0	0	0	0	0	0
FHL1	1	11.1111	0	0	0	0	0	0	0	0	1
FHL3	1	11.1111	0	0	0	0	0	0	0	0	1
FHOD3	1	11.1111	0	0	0	1	0	0	0	0	0
FICD	1	11.1111	0	0	1	0	0	0	0	0	0
FILIP1	1	11.1111	0	0	0	0	0	0	0	0	1
FILIP1L	1	11.1111	0	0	0	0	0	0	0	0	1
FITM2	1	11.1111	0	0	0	0	0	0	0	0	1
FKBP3	1	11.1111	0	0	0	0	1	0	0	0	0
FLAD1	1	11.1111	0	1	0	0	0	0	0	0	0
FLII	1	11.1111	0	0	0	0	0	0	0	0	1
FLJ36777	1	11.1111	0	0	1	0	0	0	0	0	0
FLJ37453	1	11.1111	0	0	0	0	0	0	0	0	1
FLNA	1	11.1111	0	0	0	0	0	0	0	0	1
FLNB	1	11.1111	0	0	0	0	0	0	0	0	1
FLT3	1	11.1111	0	0	0	0	0	0	1	0	0
FLVCR1	1	11.1111	0	1	0	0	0	0	0	0	0
FMN1	1	11.1111	0	0	0	0	0	0	0	0	1
FMNL1	1	11.1111	0	0	1	0	0	0	0	0	0
FMO4	1	11.1111	0	0	1	0	0	0	0	0	0
FMO5	1	11.1111	0	0	0	0	0	0	0	0	1
FMO6P	1	11.1111	0	1	0	0	0	0	0	0	0
FMR1	1	11.1111	0	0	0	0	0	0	0	0	1
FN3K	1	11.1111	1	0	0	0	0	0	0	0	0
FN3KRP	1	11.1111	0	0	0	0	1	0	0	0	0
FNDC4	1	11.1111	1	0	0	0	0	0	0	0	0
FNDC8	1	11.1111	1	0	0	0	0	0	0	0	0
FNIP2	1	11.1111	0	0	0	0	0	0	0	0	1
FOLH1	1	11.1111	0	1	0	0	0	0	0	0	0
FOLR2	1	11.1111	0	0	1	0	0	0	0	0	0
FOSL2	1	11.1111	0	0	0	0	0	0	0	0	1
FOXA1	1	11.1111	0	0	0	1	0	0	0	0	0
FOXC1	1	11.1111	0	1	0	0	0	0	0	0	0
[truncated: 1,812 more rows]

## Sheet: DN
Gene	Number of occurance	percentage	blca	brca	gbm	lihc	luad	lusc	ov	prad	sarc
CAB39L	9	100	1	1	1	1	1	1	1	1	1
RB1	9	100	1	1	1	1	1	1	1	1	1
EBPL	8	88.8889	1	1	1	1	0	1	1	1	1
FNDC3A	8	88.8889	1	1	1	1	0	1	1	1	1
ITM2B	8	88.8889	1	1	0	1	1	1	1	1	1
KPNA3	8	88.8889	1	1	1	1	0	1	1	1	1
NEK3	8	88.8889	1	1	1	1	0	1	1	1	1
KCNRG	7	77.7778	1	1	0	1	0	1	1	1	1
PHF11	7	77.7778	1	1	0	1	0	1	1	1	1
SLC25A30	7	77.7778	1	1	0	1	1	0	1	1	1
SUCLA2	7	77.7778	1	1	1	1	1	0	1	1	0
TRIM13	7	77.7778	1	1	1	1	0	0	1	1	1
VPS36	7	77.7778	1	1	1	1	0	1	1	1	0
CCDC122	6	66.6667	1	1	0	1	0	1	1	0	1
CCND1	6	66.6667	1	1	1	1	0	0	1	0	1
CDADC1	6	66.6667	1	1	0	1	0	0	1	1	1
COG3	6	66.6667	1	1	1	1	0	0	1	1	0
DHRS12	6	66.6667	1	1	0	1	0	0	1	1	1
ESD	6	66.6667	1	1	0	1	0	1	1	1	0
KBTBD6	6	66.6667	1	0	1	1	0	0	1	1	1
LRCH1	6	66.6667	1	1	0	1	0	1	1	1	0
MED4	6	66.6667	1	1	1	1	0	0	1	1	0
MTRF1	6	66.6667	1	1	1	1	0	1	1	0	0
RCBTB1	6	66.6667	1	1	0	1	0	0	1	1	1
SETDB2	6	66.6667	1	1	0	1	0	0	1	1	1
TPT1	6	66.6667	1	1	0	1	0	1	1	0	1
TSC22D1	6	66.6667	1	1	0	1	0	1	1	1	0
ATP7B	5	55.5556	0	1	0	1	0	0	1	1	1
BMP4	5	55.5556	0	1	0	1	1	0	1	0	1
DNAJC15	5	55.5556	1	1	0	1	0	1	0	0	1
FLJ44635	5	55.5556	1	1	0	1	0	1	0	0	1
GTF2F2	5	55.5556	1	0	1	1	0	0	1	1	0
INTS6	5	55.5556	1	1	0	1	0	0	1	1	0
LRP1	5	55.5556	1	1	0	1	0	0	1	0	1
LRRC32	5	55.5556	1	1	0	0	1	0	1	0	1
MXD4	5	55.5556	1	1	0	1	1	0	0	0	1
NUDT15	5	55.5556	1	0	1	1	0	0	1	1	0
NUFIP1	5	55.5556	1	0	1	1	0	0	1	1	0
RCBTB2	5	55.5556	1	1	0	0	0	0	1	1	1
SLC16A5	5	55.5556	1	1	0	0	1	0	0	1	1
SLC27A1	5	55.5556	1	1	0	0	1	0	1	0	1
SPRY1	5	55.5556	1	1	0	0	0	1	1	0	1
SUGT1	5	55.5556	1	0	1	1	0	0	1	1	0
THSD1	5	55.5556	1	1	1	1	0	0	1	0	0
UFM1	5	55.5556	1	1	1	1	0	0	1	0	0
UTP14C	5	55.5556	1	1	0	1	0	0	1	1	0
ZC3H13	5	55.5556	1	1	0	1	0	0	1	1	0
ADAMTSL2	4	44.4444	0	1	0	0	1	0	1	0	1
ADRA2C	4	44.4444	1	1	0	1	0	0	0	0	1
AKAP11	4	44.4444	1	1	0	1	0	0	1	0	0
CCND2	4	44.4444	1	0	1	0	0	1	0	0	1
COG6	4	44.4444	1	1	0	1	0	0	1	0	0
CTDSP1	4	44.4444	1	1	0	0	1	0	0	0	1
DLEU1	4	44.4444	1	0	0	1	0	0	1	0	1
EDNRB	4	44.4444	1	1	1	0	1	0	0	0	0
ELF1	4	44.4444	1	1	0	0	0	0	0	1	1
FKBP1B	4	44.4444	1	1	0	0	0	0	0	1	1
FOXO1	4	44.4444	1	1	0	0	1	0	1	0	0
FSTL3	4	44.4444	0	1	0	0	1	0	1	0	1
GLT8D2	4	44.4444	1	1	0	0	0	0	1	0	1
IGF2	4	44.4444	1	1	0	0	0	0	1	0	1
KCND3	4	44.4444	1	1	0	0	1	0	1	0	0
KLF2	4	44.4444	1	1	0	0	1	0	0	0	1
KNDC1	4	44.4444	1	1	0	0	1	0	0	0	1
LPAR6	4	44.4444	1	1	0	0	0	1	0	1	0
MRPS31	4	44.4444	1	0	1	1	0	0	1	0	0
NAALADL1	4	44.4444	1	1	0	0	0	1	0	0	1
OLFML1	4	44.4444	1	1	0	0	0	0	1	0	1
PDE4A	4	44.4444	0	1	0	0	1	0	0	1	1
PER2	4	44.4444	1	1	0	0	0	1	1	0	0
POLD4	4	44.4444	1	1	0	0	1	0	0	0	1
RNF212	4	44.4444	0	0	1	1	0	0	0	1	1
SAMD11	4	44.4444	1	1	0	0	0	0	0	1	1
SEMA3G	4	44.4444	1	1	0	1	1	0	0	0	0
SERP2	4	44.4444	1	1	0	0	0	0	1	1	0
SNED1	4	44.4444	1	1	0	0	0	0	1	0	1
TFF3	4	44.4444	1	1	0	0	0	0	1	0	1
TRIB2	4	44.4444	0	0	0	1	0	1	1	0	1
TSPAN31	4	44.4444	1	1	1	0	0	0	0	0	1
UBL3	4	44.4444	0	1	0	0	1	0	1	0	1
WBP4	4	44.4444	1	0	1	1	0	0	1	0	0
ABAT	3	33.3333	1	1	0	0	0	0	0	0	1
ABCA2	3	33.3333	0	1	0	0	0	0	1	0	1
ABCA9	3	33.3333	0	1	0	1	0	0	0	0	1
ABCC11	3	33.3333	0	1	0	0	0	0	0	1	1
ABCG1	3	33.3333	1	1	0	0	0	0	0	0	1
ABHD14B	3	33.3333	0	1	0	1	0	0	0	0	1
ACAA1	3	33.3333	0	1	0	1	1	0	0	0	0
ACY1	3	33.3333	0	1	0	1	0	0	0	0	1
ADCY4	3	33.3333	1	1	0	0	1	0	0	0	0
AGAP2	3	33.3333	1	0	1	0	0	0	0	0	1
AJAP1	3	33.3333	0	1	0	0	0	0	1	0	1
ANGPT4	3	33.3333	0	1	0	1	1	0	0	0	0
ANKFN1	3	33.3333	0	1	0	1	0	1	0	0	0
AOC3	3	33.3333	1	1	0	0	1	0	0	0	0
AQP1	3	33.3333	1	1	0	0	1	0	0	0	0
ARHGAP8	3	33.3333	0	1	1	0	0	0	0	0	1
ARL11	3	33.3333	1	1	0	0	0	1	0	0	0
ATOH8	3	33.3333	0	1	0	0	1	0	0	0	1
BAIAP2	3	33.3333	0	0	0	1	1	0	0	0	1
BLCAP	3	33.3333	1	0	0	1	0	0	0	0	1
BOK	3	33.3333	1	0	0	1	0	0	0	0	1
C10orf82	3	33.3333	0	1	0	0	0	0	0	1	1
C16orf74	3	33.3333	1	1	0	0	0	0	0	0	1
C19orf35	3	33.3333	0	1	0	0	1	0	0	0	1
C20orf194	3	33.3333	1	0	0	0	1	0	0	0	1
CACNA1H	3	33.3333	1	1	0	0	1	0	0	0	0
CBFA2T3	3	33.3333	1	1	0	0	0	0	0	0	1
CD34	3	33.3333	1	1	0	0	1	0	0	0	0
CDK6	3	33.3333	0	0	1	1	0	0	0	0	1
CHAD	3	33.3333	0	1	0	0	0	0	0	1	1
CHPF	3	33.3333	1	0	0	0	0	0	1	0	1
CHRD	3	33.3333	1	1	0	0	0	0	0	0	1
CLEC11A	3	33.3333	1	1	0	0	0	0	0	0	1
CLEC14A	3	33.3333	1	1	0	0	1	0	0	0	0
CLEC3B	3	33.3333	1	1	0	0	1	0	0	0	0
CLIC3	3	33.3333	1	0	0	0	1	0	0	0	1
CMA1	3	33.3333	1	1	0	0	1	0	0	0	0
CNIH3	3	33.3333	0	1	0	1	0	0	0	0	1
COX4I2	3	33.3333	1	1	0	0	1	0	0	0	0
CPLX2	3	33.3333	0	0	0	1	0	0	0	1	1
CTSG	3	33.3333	1	1	0	0	1	0	0	0	0
CXCL12	3	33.3333	1	1	0	0	0	0	0	0	1
CXCR1	3	33.3333	1	1	0	0	1	0	0	0	0
CXorf36	3	33.3333	1	1	0	0	1	0	0	0	0
CYB5D2	3	33.3333	0	1	0	1	0	0	0	0	1
CYGB	3	33.3333	1	1	0	0	0	0	0	0	1
CYP26A1	3	33.3333	0	1	0	1	0	0	0	0	1
CYP2E1	3	33.3333	0	0	1	1	0	0	0	0	1
DLEU2	3	33.3333	1	0	0	0	0	0	0	1	1
DOK4	3	33.3333	1	0	0	0	1	0	0	0	1
DOK7	3	33.3333	0	1	0	0	0	1	0	0	1
DUOXA2	3	33.3333	1	0	0	0	1	0	0	1	0
ECM2	3	33.3333	1	1	0	1	0	0	0	0	0
EFEMP2	3	33.3333	1	1	0	0	0	0	0	0	1
EGFL7	3	33.3333	1	1	0	0	0	0	0	0	1
ELFN1	3	33.3333	1	0	0	1	0	0	0	0	1
ELN	3	33.3333	0	1	0	0	1	0	0	0	1
EMCN	3	33.3333	1	1	0	0	1	0	0	0	0
EMP1	3	33.3333	0	0	0	0	1	0	1	0	1
ENG	3	33.3333	1	1	0	0	0	0	0	0	1
ENTPD8	3	33.3333	0	1	0	0	0	0	1	0	1
ERG	3	33.3333	1	1	0	0	1	0	0	0	0
F2RL2	3	33.3333	0	1	0	0	0	0	1	0	1
F3	3	33.3333	0	1	0	0	1	1	0	0	0
FAM177B	3	33.3333	1	1	0	0	0	0	0	0	1
FAM3C	3	33.3333	0	0	1	0	0	1	0	0	1
FBXL8	3	33.3333	1	1	0	0	1	0	0	0	0
FGD5	3	33.3333	1	1	0	0	1	0	0	0	0
FHL5	3	33.3333	1	1	0	0	1	0	0	0	0
FMOD	3	33.3333	1	1	0	0	0	0	0	0	1
FOXF1	3	33.3333	1	0	1	0	1	0	0	0	0
FRAT1	3	33.3333	0	1	0	0	1	0	0	0	1
FRY	3	33.3333	0	1	0	0	1	0	1	0	0
GADD45B	3	33.3333	1	1	0	0	1	0	0	0	0
GALNT9	3	33.3333	1	0	0	0	0	0	1	0	1
GATSL3	3	33.3333	0	1	0	0	1	0	0	0	1
GFRA1	3	33.3333	0	1	0	0	0	0	1	0	1
GHDC	3	33.3333	0	1	0	0	1	0	0	0	1
GLTSCR2	3	33.3333	0	1	0	0	0	0	1	0	1
GPIHBP1	3	33.3333	1	1	0	0	1	0	0	0	0
GPRC5C	3	33.3333	0	1	0	0	1	0	0	0	1
GRASP	3	33.3333	1	1	0	0	0	0	0	0	1
GRIK3	3	33.3333	0	1	1	0	0	0	0	0	1
HCG4	3	33.3333	1	1	0	0	0	0	0	0	1
HCN2	3	33.3333	0	0	0	1	1	0	0	0	1
HDC	3	33.3333	1	1	0	0	1	0	0	0	0
HEPACAM	3	33.3333	0	1	0	1	0	0	0	0	1
HEPN1	3	33.3333	0	1	0	1	0	0	0	0	1
HERPUD1	3	33.3333	1	0	0	1	0	0	0	0	1
HIST1H2AC	3	33.3333	0	1	0	1	0	0	0	0	1
HOTAIR	3	33.3333	1	0	1	0	0	0	0	1	0
HRC	3	33.3333	1	1	0	0	1	0	0	0	0
ID1	3	33.3333	0	0	0	0	1	0	0	1	1
IDUA	3	33.3333	0	1	0	0	1	0	0	0	1
IFITM2	3	33.3333	1	1	0	0	0	0	1	0	0
IGDCC3	3	33.3333	0	1	0	1	0	0	0	0	1
IGFBP4	3	33.3333	1	1	0	0	0	1	0	0	0
IGFN1	3	33.3333	0	1	0	0	0	0	1	1	0
IGSF22	3	33.3333	0	1	0	0	0	0	0	1	1
INS-IGF2	3	33.3333	1	0	0	0	0	0	1	0	1
IQCA1	3	33.3333	1	1	0	0	0	0	0	0	1
KBTBD7	3	33.3333	0	1	0	0	0	0	1	1	0
KLK4	3	33.3333	0	1	0	1	0	0	1	0	0
LAMA2	3	33.3333	1	1	0	0	0	0	0	0	1
LAMC3	3	33.3333	1	0	0	0	1	0	0	0	1
LGI4	3	33.3333	1	1	0	0	1	0	0	0	0
LHFP	3	33.3333	1	1	0	0	0	0	0	0	1
LMF1	3	33.3333	1	0	0	0	1	0	0	0	1
LOC388692	3	33.3333	0	1	0	0	0	0	1	0	1
LRRFIP1	3	33.3333	0	1	0	0	1	0	1	0	0
LTBP4	3	33.3333	1	1	0	0	0	0	0	0	1
LTC4S	3	33.3333	1	1	0	0	0	0	0	0	1
MFSD7	3	33.3333	0	1	0	0	1	0	0	0	1
MMP2	3	33.3333	1	1	0	0	0	0	0	0	1
MMRN2	3	33.3333	1	1	0	0	1	0	0	0	0
MS4A2	3	33.3333	1	1	0	0	0	0	1	0	0
MVP	3	33.3333	1	1	0	0	1	0	0	0	0
MYCT1	3	33.3333	1	1	0	0	1	0	0	0	0
MYOC	3	33.3333	1	1	0	0	1	0	0	0	0
NKAIN4	3	33.3333	0	1	0	0	0	0	1	0	1
NPDC1	3	33.3333	0	1	0	0	0	0	1	0	1
NUDT13	3	33.3333	1	1	0	0	0	0	0	0	1
ORAI3	3	33.3333	1	1	0	0	0	0	0	0	1
PCDHGC3	3	33.3333	1	0	0	0	0	0	1	0	1
PCOLCE	3	33.3333	1	0	0	0	0	0	1	0	1
PDE2A	3	33.3333	1	1	0	0	1	0	0	0	0
PDK4	3	33.3333	0	1	0	0	1	0	0	1	0
PEAR1	3	33.3333	1	1	0	0	1	0	0	0	0
PHGR1	3	33.3333	1	1	0	0	1	0	0	0	0
PHLDA3	3	33.3333	1	1	0	0	0	0	0	0	1
PIK3IP1	3	33.3333	1	1	0	0	0	0	0	0	1
PIWIL1	3	33.3333	1	0	0	0	1	0	0	0	1
PLAC9	3	33.3333	1	1	0	0	0	0	0	0	1
PLCH2	3	33.3333	0	1	0	0	0	0	0	1	1
PRR5	3	33.3333	1	0	0	1	0	0	0	0	1
PRX	3	33.3333	0	1	0	0	1	0	0	0	1
PSD	3	33.3333	1	1	0	0	0	0	0	0	1
PSD4	3	33.3333	0	1	0	0	1	0	0	0	1
PTH1R	3	33.3333	1	1	0	0	0	0	0	0	1
PTPRB	3	33.3333	1	1	0	0	1	0	0	0	0
PTPRN2	3	33.3333	1	1	0	0	0	0	0	0	1
PVALB	3	33.3333	0	1	0	0	0	0	1	0	1
RAI2	3	33.3333	1	1	0	0	1	0	0	0	0
RANBP3L	3	33.3333	1	1	0	1	0	0	0	0	0
RAPGEF3	3	33.3333	1	1	0	0	1	0	0	0	0
RILPL2	3	33.3333	1	1	0	0	0	0	0	0	1
RIMBP2	3	33.3333	0	1	0	0	1	0	0	0	1
RNASEH2B	3	33.3333	1	0	0	0	0	0	0	1	1
RNASET2	3	33.3333	1	0	0	0	0	0	1	0	1
RPSAP52	3	33.3333	0	0	1	0	0	0	1	0	1
S1PR1	3	33.3333	1	1	0	0	1	0	0	0	0
SCN2B	3	33.3333	0	1	0	0	1	0	0	0	1
SCN4B	3	33.3333	0	1	0	1	1	0	0	0	0
SDPR	3	33.3333	1	1	0	0	1	0	0	0	0
SERPINA5	3	33.3333	0	1	0	0	0	1	1	0	0
SEZ6L	3	33.3333	0	1	1	0	0	0	0	0	1
SGK223	3	33.3333	0	1	0	1	0	0	0	0	1
SH3BP4	3	33.3333	0	1	0	0	0	0	1	0	1
SH3RF3	3	33.3333	1	0	0	0	0	0	1	0	1
SHH	3	33.3333	0	0	0	1	1	0	0	0	1
SIAE	3	33.3333	0	1	0	0	1	0	0	0	1
SIDT2	3	33.3333	0	1	0	0	1	0	0	0	1
SLC16A4	3	33.3333	1	1	0	0	0	0	0	0	1
SLC29A3	3	33.3333	1	1	0	0	0	0	0	0	1
SLCO2A1	3	33.3333	0	1	0	0	1	0	0	0	1
SLIT3	3	33.3333	0	1	0	0	1	0	0	0	1
SNAI2	3	33.3333	1	0	0	0	0	0	1	1	0
SOX17	3	33.3333	1	1	0	0	1	0	0	0	0
SOX18	3	33.3333	1	1	0	0	1	0	0	0	0
SPARCL1	3	33.3333	1	1	0	1	0	0	0	0	0
SPRED1	3	33.3333	1	0	1	0	0	0	0	0	1
SPRY2	3	33.3333	1	0	0	0	0	0	1	0	1
SSH3	3	33.3333	1	1	0	0	1	0	0	0	0
SST	3	33.3333	1	0	1	0	0	0	0	0	1
STARD13	3	33.3333	1	1	0	1	0	0	0	0	0
STMN2	3	33.3333	0	1	0	0	0	0	1	0	1
SULT1A2	3	33.3333	1	1	0	0	0	0	0	0	1
TAC1	3	33.3333	0	1	0	0	0	0	0	1	1
TBX1	3	33.3333	1	0	0	0	0	0	0	1	1
TCERG1L	3	33.3333	0	1	1	0	0	0	0	0	1
TFF1	3	33.3333	1	1	0	0	1	0	0	0	0
TGFBR2	3	33.3333	0	1	0	1	1	0	0	0	0
THBD	3	33.3333	1	1	0	0	1	0	0	0	0
TIMP3	3	33.3333	1	1	0	0	0	0	1	0	0
TK2	3	33.3333	0	0	0	1	1	0	0	0	1
TMC4	3	33.3333	0	1	0	0	1	0	0	0	1
TMEM119	3	33.3333	1	1	0	0	0	0	0	0	1
TMEM204	3	33.3333	1	1	0	0	0	0	0	0	1
TMEM63C	3	33.3333	0	1	0	1	0	0	0	0	1
TNK1	3	33.3333	0	1	0	0	1	0	0	0	1
TP53TG1	3	33.3333	1	1	0	0	0	0	0	0	1
TPSG1	3	33.3333	1	1	0	0	1	0	0	0	0
TSKU	3	33.3333	1	0	0	0	0	0	1	0	1
TSPAN11	3	33.3333	1	0	0	0	0	0	1	0	1
UPK3B	3	33.3333	0	0	1	0	1	0	0	0	1
VILL	3	33.3333	0	1	0	0	1	0	0	0	1
VSIG2	3	33.3333	0	1	0	0	1	0	0	1	0
VWF	3	33.3333	1	1	0	0	1	0	0	0	0
WDFY2	3	33.3333	1	0	0	0	0	0	1	1	0
WDR86	3	33.3333	1	1	0	0	0	0	1	0	0
WIF1	3	33.3333	0	0	1	0	0	1	0	0	1
WNK4	3	33.3333	0	1	0	0	0	0	1	0	1
WNT5A	3	33.3333	1	1	0	0	0	0	0	0	1
ZEB1	3	33.3333	0	1	1	0	0	0	1	0	0
ZNF467	3	33.3333	1	1	0	0	0	0	0	0	1
ZNF676	3	33.3333	0	1	1	0	1	0	0	0	0
SEPT4	2	22.2222	0	0	0	1	1	0	0	0	0
A2M	2	22.2222	1	0	0	0	1	0	0	0	0
AASS	2	22.2222	1	0	0	0	0	0	1	0	0
AATK	2	22.2222	0	1	0	0	0	0	0	1	0
ABCA10	2	22.2222	0	1	0	0	0	0	0	0	1
ABCA6	2	22.2222	0	1	0	0	0	0	0	0	1
ABCA8	2	22.2222	0	1	0	0	0	0	0	0	1
ABCB1	2	22.2222	1	1	0	0	0	0	0	0	0
ABCG2	2	22.2222	0	1	0	0	1	0	0	0	0
ABHD14A	2	22.2222	0	1	0	0	0	0	0	0	1
ABLIM1	2	22.2222	0	0	0	0	0	0	1	0	1
ABLIM3	2	22.2222	0	1	0	0	1	0	0	0	0
ABO	2	22.2222	0	0	0	0	0	0	0	1	1
ACADSB	2	22.2222	1	1	0	0	0	0	0	0	0
ACOX2	2	22.2222	1	1	0	0	0	0	0	0	0
ACTL8	2	22.2222	0	0	0	1	0	0	0	0	1
ACVRL1	2	22.2222	1	0	0	0	1	0	0	0	0
ADAMTS10	2	22.2222	1	0	0	0	0	0	1	0	0
ADAMTS15	2	22.2222	0	1	0	0	0	0	0	0	1
ADAMTS8	2	22.2222	1	1	0	0	0	0	0	0	0
ADAMTS9	2	22.2222	1	0	0	0	0	0	1	0	0
ADAMTSL4	2	22.2222	0	0	0	0	1	0	0	0	1
ADAP1	2	22.2222	0	1	0	0	0	0	0	0	1
ADCY5	2	22.2222	1	1	0	0	0	0	0	0	0
ADCY7	2	22.2222	0	0	0	0	1	0	0	0	1
ADH1A	2	22.2222	0	1	0	0	1	0	0	0	0
ADH4	2	22.2222	0	0	1	0	1	0	0	0	0
ADHFE1	2	22.2222	1	1	0	0	0	0	0	0	0
ADIPOQ	2	22.2222	0	1	0	0	0	0	0	0	1
ADRB1	2	22.2222	0	0	0	0	0	1	0	0	1
AGFG2	2	22.2222	0	0	0	1	1	0	0	0	0
AGRP	2	22.2222	0	0	0	0	1	1	0	0	0
AGTR1	2	22.2222	1	1	0	0	0	0	0	0	0
AHNAK	2	22.2222	0	1	0	0	1	0	0	0	0
AKR1C2	2	22.2222	1	0	0	0	0	0	0	0	1
ALDH2	2	22.2222	1	0	0	0	1	0	0	0	0
ALG11	2	22.2222	1	0	0	0	0	0	1	0	0
ALOX12P2	2	22.2222	0	0	0	0	1	0	0	0	1
ALS2CL	2	22.2222	0	0	0	0	1	0	1	0	0
AMN	2	22.2222	0	0	0	0	1	0	0	0	1
ANGPTL1	2	22.2222	0	1	0	0	0	0	1	0	0
ANKK1	2	22.2222	1	0	0	0	0	1	0	0	0
ANKMY1	2	22.2222	0	1	0	0	0	0	0	0	1
ANKRD1	2	22.2222	0	0	1	0	1	0	0	0	0
ANO9	2	22.2222	0	1	0	0	0	0	0	1	0
ANXA10	2	22.2222	1	0	0	0	1	0	0	0	0
AQP6	2	22.2222	0	0	0	1	0	0	0	0	1
AQP7	2	22.2222	0	1	0	0	0	0	0	0	1
AQP7P1	2	22.2222	0	1	0	0	0	0	0	0	1
AQPEP	2	22.2222	0	1	0	0	0	0	1	0	0
ARHGEF15	2	22.2222	0	1	0	0	1	0	0	0	0
ARRDC1	2	22.2222	0	1	0	0	0	0	0	0	1
ARRDC4	2	22.2222	1	0	0	0	0	0	1	0	0
ARSG	2	22.2222	0	1	0	0	0	0	0	0	1
ASPG	2	22.2222	0	0	0	0	1	0	0	0	1
ASPN	2	22.2222	1	1	0	0	0	0	0	0	0
ASTN2	2	22.2222	0	1	0	0	0	0	0	0	1
ATF7IP2	2	22.2222	1	0	0	0	0	0	0	0	1
ATP6V0A4	2	22.2222	0	0	1	0	0	0	0	0	1
AVPI1	2	22.2222	1	0	0	0	1	0	0	0	0
AZGP1	2	22.2222	0	1	0	0	0	0	0	0	1
B3GALT2	2	22.2222	0	0	1	0	0	0	0	0	1
B3GNT3	2	22.2222	0	0	0	0	0	1	0	0	1
B3GNT8	2	22.2222	1	0	0	0	1	0	0	0	0
BAIAP3	2	22.2222	0	1	0	0	0	0	0	0	1
BEX4	2	22.2222	1	0	0	0	0	0	0	0	1
BGN	2	22.2222	1	0	0	0	0	0	1	0	0
BIK	2	22.2222	0	1	0	0	0	0	0	0	1
BMP6	2	22.2222	0	0	0	0	1	0	0	0	1
BMP7	2	22.2222	1	0	0	0	0	0	0	0	1
BRSK2	2	22.2222	0	0	0	0	0	0	0	1	1
BTBD11	2	22.2222	1	0	0	0	0	0	0	0	1
BTBD16	2	22.2222	1	0	0	1	0	0	0	0	0
BTG2	2	22.2222	0	1	0	0	0	0	0	0	1
BTNL9	2	22.2222	0	1	0	0	1	0	0	0	0
C10orf32	2	22.2222	0	1	0	0	0	0	0	0	1
C10orf54	2	22.2222	1	0	0	0	1	0	0	0	0
C12orf68	2	22.2222	0	1	0	0	0	0	0	0	1
C14orf39	2	22.2222	0	0	0	0	0	0	0	1	1
C15orf48	2	22.2222	0	1	0	0	0	1	0	0	0
C15orf52	2	22.2222	0	0	0	0	1	0	1	0	0
C16orf45	2	22.2222	1	1	0	0	0	0	0	0	0
C19orf33	2	22.2222	0	1	0	0	0	0	0	0	1
C1orf186	2	22.2222	1	0	0	0	1	0	0	0	0
C1orf64	2	22.2222	0	1	0	1	0	0	0	0	0
C1orf95	2	22.2222	0	1	0	0	0	0	0	0	1
C1QTNF6	2	22.2222	0	1	0	0	0	0	0	0	1
C1QTNF7	2	22.2222	1	1	0	0	0	0	0	0	0
C20orf195	2	22.2222	0	1	0	0	0	0	1	0	0
C2orf50	2	22.2222	0	1	0	0	0	0	0	0	1
C2orf71	2	22.2222	0	0	0	0	1	0	0	0	1
C2orf81	2	22.2222	0	1	0	0	0	0	0	0	1
C2orf82	2	22.2222	0	0	0	0	0	0	1	0	1
C5orf38	2	22.2222	0	1	0	0	0	0	0	0	1
C7	2	22.2222	0	1	0	0	0	0	0	0	1
C8G	2	22.2222	1	0	0	0	0	0	0	0	1
C9orf171	2	22.2222	0	1	0	0	0	0	0	0	1
CA10	2	22.2222	0	0	0	0	0	0	1	0	1
CA4	2	22.2222	0	1	0	0	1	0	0	0	0
CACNA1B	2	22.2222	0	0	0	0	0	0	0	1	1
CACNA1C	2	22.2222	1	0	0	0	0	0	1	0	0
CACNA2D2	2	22.2222	0	1	0	0	0	0	0	0	1
CACNA2D3	2	22.2222	1	1	0	0	0	0	0	0	0
CACNB2	2	22.2222	0	0	0	0	1	0	1	0	0
CALB1	2	22.2222	0	0	0	0	0	0	1	0	1
CALCRL	2	22.2222	1	1	0	0	0	0	0	0	0
CAPN6	2	22.2222	0	0	0	0	1	0	0	1	0
CAPN8	2	22.2222	0	1	0	0	0	0	0	0	1
CAPN9	2	22.2222	0	1	0	0	0	0	0	0	1
CASQ1	2	22.2222	0	1	0	0	0	0	0	1	0
CASQ2	2	22.2222	0	1	0	1	0	0	0	0	0
CBLN4	2	22.2222	0	1	0	1	0	0	0	0	0
CCDC102A	2	22.2222	1	0	0	0	0	0	0	0	1
CCDC155	2	22.2222	0	0	0	0	0	0	1	0	1
CCDC159	2	22.2222	1	1	0	0	0	0	0	0	0
CCDC160	2	22.2222	0	1	0	0	0	1	0	0	0
CCDC69	2	22.2222	1	1	0	0	0	0	0	0	0
CCDC8	2	22.2222	1	0	0	0	0	0	0	0	1
CCL14	2	22.2222	1	1	0	0	0	0	0	0	0
CCL24	2	22.2222	0	0	0	0	1	1	0	0	0
CCR3	2	22.2222	1	0	0	1	0	0	0	0	0
CD22	2	22.2222	0	1	0	0	0	0	0	0	1
CD248	2	22.2222	1	0	0	0	0	0	0	0	1
CD300LB	2	22.2222	1	1	0	0	0	0	0	0	0
CD300LG	2	22.2222	0	1	0	0	1	0	0	0	0
CD302	2	22.2222	0	1	0	0	0	0	0	0	1
CD59	2	22.2222	0	0	0	0	1	0	0	0	1
CD63	2	22.2222	1	0	0	0	0	0	0	0	1
CD81	2	22.2222	0	0	0	0	1	0	0	0	1
CD93	2	22.2222	1	0	0	0	1	0	0	0	0
CDC42EP2	2	22.2222	0	0	0	0	1	0	0	0	1
CDC42EP5	2	22.2222	1	0	0	0	0	0	0	0	1
CDH22	2	22.2222	0	0	0	1	0	0	0	0	1
CDH5	2	22.2222	1	0	0	0	1	0	0	0	0
CDH6	2	22.2222	1	0	0	0	1	0	0	0	0
CDK15	2	22.2222	0	1	0	0	1	0	0	0	0
CDK4	2	22.2222	0	0	1	0	0	0	0	0	1
CDKL4	2	22.2222	0	0	1	0	0	1	0	0	0
CDO1	2	22.2222	0	0	0	0	0	1	0	0	1
CEACAM3	2	22.2222	1	0	0	0	1	0	0	0	0
CERCAM	2	22.2222	0	1	0	0	0	0	0	0	1
CETP	2	22.2222	1	0	0	1	0	0	0	0	0
CFP	2	22.2222	1	0	0	0	1	0	0	0	0
CGREF1	2	22.2222	0	0	0	1	0	0	0	0	1
CH25H	2	22.2222	1	0	0	0	0	1	0	0	0
CHKB	2	22.2222	1	0	0	0	0	0	0	0	1
CHP2	2	22.2222	1	0	1	0	0	0	0	0	0
CHST15	2	22.2222	0	1	0	0	0	0	1	0	0
CILP	2	22.2222	0	1	0	0	0	0	1	0	0
CILP2	2	22.2222	0	1	0	0	0	0	0	0	1
CIRBP	2	22.2222	0	1	0	0	0	0	0	0	1
CKAP4	2	22.2222	1	0	0	0	0	0	0	0	1
CLDN19	2	22.2222	0	1	0	0	0	0	0	0	1
CLEC4G	2	22.2222	0	0	0	0	1	1	0	0	0
CLEC9A	2	22.2222	1	1	0	0	0	0	0	0	0
CLN5	2	22.2222	1	1	0	0	0	0	0	0	0
CLU	2	22.2222	1	1	0	0	0	0	0	0	0
CMBL	2	22.2222	0	1	0	0	0	0	0	0	1
CNN1	2	22.2222	1	1	0	0	0	0	0	0	0
CNNM1	2	22.2222	0	0	0	1	0	0	0	0	1
CNRIP1	2	22.2222	1	1	0	0	0	0	0	0	0
CNTNAP1	2	22.2222	1	1	0	0	0	0	0	0	0
COL2A1	2	22.2222	0	0	0	0	0	0	0	1	1
CORIN	2	22.2222	1	0	0	0	0	0	0	0	1
COTL1	2	22.2222	1	0	0	0	0	0	0	0	1
COX6B2	2	22.2222	0	1	0	0	0	0	0	0	1
COX7A1	2	22.2222	1	1	0	0	0	0	0	0	0
CPA3	2	22.2222	1	1	0	0	0	0	0	0	0
CPB2	2	22.2222	0	0	0	1	0	0	1	0	0
CPEB2	2	22.2222	0	1	0	0	1	0	0	0	0
CPLX1	2	22.2222	0	1	0	0	0	0	0	0	1
CPZ	2	22.2222	0	1	0	0	0	0	0	0	1
CREB3L1	2	22.2222	0	1	0	0	0	0	0	0	1
CRIM1	2	22.2222	0	0	0	0	1	1	0	0	0
CRYAB	2	22.2222	0	0	0	0	0	0	1	1	0
CRYL1	2	22.2222	0	1	0	1	0	0	0	0	0
CSRNP1	2	22.2222	0	1	0	0	1	0	0	0	0
CSRNP3	2	22.2222	1	0	0	0	0	0	0	0	1
CST3	2	22.2222	1	1	0	0	0	0	0	0	0
CST5	2	22.2222	0	1	0	0	1	0	0	0	0
CT45A2	2	22.2222	0	0	1	0	0	0	1	0	0
CT62	2	22.2222	0	1	0	0	1	0	0	0	0
CTNNA2	2	22.2222	0	0	0	1	0	0	0	0	1
CTSO	2	22.2222	1	1	0	0	0	0	0	0	0
CUX2	2	22.2222	0	0	1	0	0	0	0	0	1
CXADRP3	2	22.2222	0	1	0	0	0	0	1	0	0
CXCL14	2	22.2222	0	1	0	0	0	0	0	0	1
CYB5R1	2	22.2222	1	1	0	0	0	0	0	0	0
CYBA	2	22.2222	1	0	0	0	0	0	0	0	1
CYBRD1	2	22.2222	0	1	0	0	0	0	0	0	1
CYP3A5	2	22.2222	1	0	0	0	1	0	0	0	0
CYP4F22	2	22.2222	0	1	0	0	0	0	0	0	1
CYR61	2	22.2222	1	1	0	0	0	0	0	0	0
CYS1	2	22.2222	0	1	0	0	0	0	0	0	1
D2HGDH	2	22.2222	1	0	0	0	0	0	0	0	1
DACT2	2	22.2222	0	0	0	0	0	0	1	0	1
DACT3	2	22.2222	1	1	0	0	0	0	0	0	0
DBH	2	22.2222	0	0	0	0	0	0	0	1	1
DBX2	2	22.2222	0	1	0	0	0	0	0	0	1
DCDC2	2	22.2222	0	1	0	0	0	0	0	0	1
DEF6	2	22.2222	1	0	0	0	0	0	0	0	1
DEGS2	2	22.2222	0	1	0	0	0	0	0	0	1
DHRS3	2	22.2222	1	0	0	0	0	0	0	0	1
DIO3OS	2	22.2222	1	0	0	0	1	0	0	0	0
DIXDC1	2	22.2222	0	1	0	1	0	0	0	0	0
DKK1	2	22.2222	0	0	0	0	0	1	0	0	1
DKK2	2	22.2222	0	1	0	0	0	0	0	0	1
DKK3	2	22.2222	1	1	0	0	0	0	0	0	0
DLEC1	2	22.2222	0	0	0	0	0	0	0	1	1
DLG4	2	22.2222	0	1	0	0	0	0	0	0	1
DLX1	2	22.2222	0	0	0	1	0	0	0	0	1
DNAH6	2	22.2222	0	1	0	0	0	0	0	0	1
DNAJC12	2	22.2222	0	1	0	0	0	0	0	0	1
DOCK6	2	22.2222	0	0	0	0	1	0	1	0	0
DOK1	2	22.2222	0	1	0	0	0	0	0	0	1
DPEP1	2	22.2222	1	0	0	0	0	0	0	0	1
DPP7	2	22.2222	0	1	0	0	0	0	0	0	1
DRD1	2	22.2222	0	0	0	0	0	0	1	0	1
DTX1	2	22.2222	0	0	0	0	0	0	1	0	1
DUSP1	2	22.2222	1	1	0	0	0	0	0	0	0
DUSP27	2	22.2222	1	0	0	0	1	0	0	0	0
DUSP4	2	22.2222	0	1	0	0	0	0	0	0	1
DUSP5	2	22.2222	1	1	0	0	0	0	0	0	0
DUSP6	2	22.2222	0	0	0	0	0	1	0	0	1
ECSCR	2	22.2222	1	1	0	0	0	0	0	0	0
EDA2R	2	22.2222	1	1	0	0	0	0	0	0	0
EDN3	2	22.2222	0	0	0	1	0	0	0	0	1
EFCAB4A	2	22.2222	0	1	0	0	0	0	0	0	1
EFHD1	2	22.2222	0	1	0	0	0	0	1	0	0
ELFN2	2	22.2222	0	0	0	0	0	0	1	0	1
ELMO3	2	22.2222	1	0	0	0	1	0	0	0	0
ELTD1	2	22.2222	1	1	0	0	0	0	0	0	0
EMB	2	22.2222	0	1	0	0	0	0	0	0	1
EML2	2	22.2222	0	1	0	0	1	0	0	0	0
EMR3	2	22.2222	1	0	0	0	1	0	0	0	0
ENOX1	2	22.2222	0	1	0	0	0	0	1	0	0
ENPP2	2	22.2222	1	1	0	0	0	0	0	0	0
ENPP5	2	22.2222	0	1	0	0	0	0	0	0	1
EPAS1	2	22.2222	1	0	0	0	1	0	0	0	0
EPHA8	2	22.2222	0	1	0	0	0	0	0	0	1
EPHX2	2	22.2222	1	1	0	0	0	0	0	0	0
EPS8L1	2	22.2222	1	1	0	0	0	0	0	0	0
ERO1LB	2	22.2222	1	1	0	0	0	0	0	0	0
ESPN	2	22.2222	0	1	0	0	0	0	0	0	1
ESPNL	2	22.2222	1	0	0	0	0	0	0	0	1
ETV1	2	22.2222	0	0	0	0	0	0	1	0	1
F10	2	22.2222	1	1	0	0	0	0	0	0	0
F2R	2	22.2222	0	1	0	0	0	0	0	0	1
FA2H	2	22.2222	0	0	0	0	1	0	0	0	1
FAAH	2	22.2222	0	1	0	0	0	0	0	0	1
FAAH2	2	22.2222	0	1	0	0	0	0	0	0	1
FABP4	2	22.2222	1	1	0	0	0	0	0	0	0
FAH	2	22.2222	1	1	0	0	0	0	0	0	0
FAM124A	2	22.2222	0	0	0	0	0	0	1	1	0
FAM129C	2	22.2222	0	0	0	0	0	0	1	0	1
FAM134B	2	22.2222	0	1	0	0	0	0	0	0	1
FAM149A	2	22.2222	0	1	0	0	0	0	0	0	1
FAM153A	2	22.2222	0	0	1	0	0	0	0	0	1
FAM159A	2	22.2222	0	1	0	0	0	0	0	0	1
FAM180A	2	22.2222	1	1	0	0	0	0	0	0	0
FAM196A	2	22.2222	0	1	1	0	0	0	0	0	0
FAM198B	2	22.2222	1	1	0	0	0	0	0	0	0
FAM19A2	2	22.2222	0	0	0	0	0	0	1	0	1
FAM20C	2	22.2222	1	0	0	0	0	0	1	0	0
FAM43B	2	22.2222	1	0	0	0	0	0	0	0	1
FAM89A	2	22.2222	1	0	0	0	0	0	0	0	1
FANK1	2	22.2222	0	1	0	0	0	0	0	0	1
FARP2	2	22.2222	0	1	0	0	0	0	0	0	1
FBXL16	2	22.2222	0	1	0	0	0	0	0	0	1
FBXL2	2	22.2222	0	1	0	0	0	0	1	0	0
FBXL7	2	22.2222	1	1	0	0	0	0	0	0	0
FBXO2	2	22.2222	0	1	0	0	0	0	0	0	1
FBXO36	2	22.2222	0	1	0	0	0	0	0	0	1
FCER2	2	22.2222	1	0	0	0	0	1	0	0	0
FCGBP	2	22.2222	0	1	0	0	0	0	0	0	1
FCGRT	2	22.2222	0	1	0	0	0	0	0	0	1
FCN2	2	22.2222	0	1	0	0	0	0	0	1	0
FCN3	2	22.2222	1	0	0	0	0	0	0	0	1
FEV	2	22.2222	0	0	1	0	0	0	0	0	1
FGD3	2	22.2222	0	1	0	0	0	0	0	0	1
FGF1	2	22.2222	1	1	0	0	0	0	0	0	0
FGF14	2	22.2222	0	1	0	0	0	0	0	0	1
FGF18	2	22.2222	0	1	0	0	0	0	1	0	0
FIBCD1	2	22.2222	0	1	0	0	0	0	0	0	1
FKBP7	2	22.2222	1	0	0	0	0	0	0	0	1
FLI1	2	22.2222	1	0	0	0	0	0	0	0	1
FLJ12825	2	22.2222	1	0	0	0	0	0	0	0	1
FLJ16779	2	22.2222	0	1	0	0	0	0	0	0	1
FOLH1	2	22.2222	0	0	0	0	0	0	1	0	1
FOS	2	22.2222	1	1	0	0	0	0	0	0	0
FOXF2	2	22.2222	1	0	0	0	0	0	0	0	1
FRAS1	2	22.2222	0	0	1	0	0	0	0	0	1
FRMD1	2	22.2222	0	1	0	0	0	0	0	0	1
FSCN2	2	22.2222	0	1	0	0	0	0	1	0	0
FUCA1	2	22.2222	0	1	0	0	0	0	0	0	1
FZD4	2	22.2222	0	1	0	0	0	0	0	0	1
GALR3	2	22.2222	0	0	1	1	0	0	0	0	0
GAMT	2	22.2222	0	1	0	0	0	0	0	0	1
GAPT	2	22.2222	1	1	0	0	0	0	0	0	0
GAS5	2	22.2222	0	0	0	0	0	0	1	0	1
GAS7	2	22.2222	1	1	0	0	0	0	0	0	0
GATA2	2	22.2222	0	1	0	0	0	0	1	0	0
GATA3	2	22.2222	0	1	0	0	0	0	0	0	1
GATA6	2	22.2222	0	0	0	0	1	0	0	0	1
GCKR	2	22.2222	0	0	0	0	1	0	0	0	1
GDF10	2	22.2222	0	1	0	0	0	0	0	0	1
GDF6	2	22.2222	1	0	0	0	0	0	0	0	1
GEM	2	22.2222	1	1	0	0	0	0	0	0	0
GFRA2	2	22.2222	0	0	0	0	1	0	0	0	1
GFRA3	2	22.2222	0	0	0	0	0	0	0	1	1
GGT5	2	22.2222	1	1	0	0	0	0	0	0	0
GIPC1	2	22.2222	0	0	0	0	1	0	1	0	0
GIPC3	2	22.2222	1	0	0	0	1	0	0	0	0
GIPR	2	22.2222	1	1	0	0	0	0	0	0	0
GLI1	2	22.2222	0	1	0	0	1	0	0	0	0
GLI2	2	22.2222	0	1	0	0	0	0	0	0	1
GLI3	2	22.2222	1	1	0	0	0	0	0	0	0
GLIS2	2	22.2222	1	1	0	0	0	0	0	0	0
GLUD1	2	22.2222	0	0	0	1	0	0	0	0	1
GM2A	2	22.2222	1	0	0	0	0	0	0	0	1
GNG11	2	22.2222	1	1	0	0	0	0	0	0	0
GNG7	2	22.2222	1	0	1	0	0	0	0	0	0
GPBAR1	2	22.2222	1	0	0	0	1	0	0	0	0
GPR124	2	22.2222	1	1	0	0	0	0	0	0	0
GPR146	2	22.2222	0	1	0	0	1	0	0	0	0
GPR20	2	22.2222	0	0	0	0	1	1	0	0	0
GPR39	2	22.2222	0	1	0	0	0	0	0	0	1
GRAMD1B	2	22.2222	0	0	0	0	1	0	0	0	1
GREM2	2	22.2222	0	1	0	0	0	0	1	0	0
GRIA1	2	22.2222	0	1	0	0	0	0	0	0	1
GRIA4	2	22.2222	0	1	0	0	0	0	0	0	1
GRID2IP	2	22.2222	0	1	0	0	0	0	0	0	1
GRIK1	2	22.2222	0	1	0	0	0	0	0	1	0
GRM4	2	22.2222	0	1	0	0	0	0	0	0	1
GRP	2	22.2222	0	1	0	0	0	0	1	0	0
HAR1A	2	22.2222	1	1	0	0	0	0	0	0	0
HAS1	2	22.2222	1	0	0	0	0	0	0	1	0
HBA2	2	22.2222	1	1	0	0	0	0	0	0	0
HBB	2	22.2222	1	1	0	0	0	0	0	0	0
HBQ1	2	22.2222	0	0	0	0	0	1	0	0	1
HDAC10	2	22.2222	1	1	0	0	0	0	0	0	0
HERC2P4	2	22.2222	0	0	1	0	0	0	0	0	1
HIGD1B	2	22.2222	1	1	0	0	0	0	0	0	0
HIST1H2BD	2	22.2222	0	1	0	1	0	0	0	0	0
HMGA2	2	22.2222	0	0	0	0	0	1	0	0	1
HMGCS2	2	22.2222	0	1	0	0	1	0	0	0	0
HNMT	2	22.2222	1	1	0	0	0	0	0	0	0
HOPX	2	22.2222	0	1	1	0	0	0	0	0	0
HOXA1	2	22.2222	1	0	0	0	0	0	0	0	1
HOXA2	2	22.2222	0	0	0	0	0	0	1	0	1
HOXB2	2	22.2222	1	1	0	0	0	0	0	0	0
HOXB8	2	22.2222	1	0	0	0	0	0	0	0	1
HOXC13	2	22.2222	1	0	1	0	0	0	0	0	0
HOXC4	2	22.2222	1	0	0	0	0	0	0	0	1
HOXC8	2	22.2222	1	0	0	0	0	0	0	0	1
HPGDS	2	22.2222	1	1	0	0	0	0	0	0	0
HS3ST4	2	22.2222	0	0	0	1	1	0	0	0	0
HSBP1L1	2	22.2222	0	0	0	0	0	1	0	0	1
HSD17B2	2	22.2222	1	0	0	0	1	0	0	0	0
HSD17B8	2	22.2222	0	1	0	0	0	0	0	0	1
HSPB2	2	22.2222	1	1	0	0	0	0	0	0	0
HSPB6	2	22.2222	0	1	0	0	1	0	0	0	0
HSPB8	2	22.2222	1	1	0	0	0	0	0	0	0
HTR2B	2	22.2222	0	1	0	1	0	0	0	0	0
HTR7	2	22.2222	1	1	0	0	0	0	0	0	0
HTRA1	2	22.2222	1	1	0	0	0	0	0	0	0
ICA1	2	22.2222	0	1	0	0	0	0	0	0	1
ID3	2	22.2222	1	0	0	0	0	0	0	0	1
IFNGR1	2	22.2222	0	0	0	1	0	1	0	0	0
IGFBP2	2	22.2222	0	1	0	0	0	0	0	0	1
IGFBP6	2	22.2222	0	1	0	0	0	0	0	0	1
IGFBP7	2	22.2222	1	1	0	0	0	0	0	0	0
IKBKE	2	22.2222	1	0	0	0	0	0	0	0	1
IL17D	2	22.2222	0	1	0	0	0	0	0	0	1
IL1RL1	2	22.2222	0	1	0	0	1	0	0	0	0
IL33	2	22.2222	1	1	0	0	0	0	0	0	0
INA	2	22.2222	0	0	0	0	0	0	0	1	1
INMT	2	22.2222	0	1	0	0	0	1	0	0	0
INPP4B	2	22.2222	0	1	0	0	0	0	0	0	1
INPP5D	2	22.2222	1	0	0	0	0	0	0	0	1
INSL3	2	22.2222	1	0	0	0	0	0	0	0	1
IRAK3	2	22.2222	1	0	0	0	0	0	0	0	1
IRS1	2	22.2222	1	1	0	0	0	0	0	0	0
ISLR2	2	22.2222	0	1	0	0	0	0	0	0	1
ISM1	2	22.2222	0	0	0	0	0	0	1	0	1
ITIH3	2	22.2222	0	1	0	0	0	1	0	0	0
ITIH5	2	22.2222	1	1	0	0	0	0	0	0	0
ITM2A	2	22.2222	0	1	0	0	0	0	0	0	1
ITM2C	2	22.2222	1	0	0	0	0	0	0	0	1
ITPR1	2	22.2222	0	1	0	0	1	0	0	0	0
ITPRIP	2	22.2222	1	0	0	0	1	0	0	0	0
ITPRIPL2	2	22.2222	1	0	0	0	1	0	0	0	0
IVD	2	22.2222	0	1	0	0	1	0	0	0	0
JAG1	2	22.2222	1	0	1	0	0	0	0	0	0
JAK3	2	22.2222	1	0	0	0	0	0	0	0	1
JAM3	2	22.2222	1	1	0	0	0	0	0	0	0
KANK3	2	22.2222	0	1	0	0	1	0	0	0	0
KANK4	2	22.2222	0	0	1	0	0	0	0	0	1
KCNA5	2	22.2222	0	1	0	0	1	0	0	0	0
KCNIP2	2	22.2222	0	1	0	0	0	0	0	0	1
KCNJ11	2	22.2222	0	1	0	0	0	0	0	0	1
KCNK15	2	22.2222	0	1	0	0	0	0	0	0	1
KCNK6	2	22.2222	0	1	0	0	1	0	0	0	0
KCNQ2	2	22.2222	0	0	0	0	1	0	0	0	1
KDM5B	2	22.2222	0	0	0	0	0	0	1	0	1
KIAA0513	2	22.2222	1	0	0	0	1	0	0	0	0
KIAA1257	2	22.2222	0	1	0	0	0	0	0	0	1
KIAA1549	2	22.2222	0	0	0	1	0	0	0	0	1
KIF12	2	22.2222	0	1	0	0	0	0	0	0	1
KLF9	2	22.2222	0	1	0	0	1	0	0	0	0
KLHL29	2	22.2222	0	1	0	0	0	0	0	0	1
KLHL30	2	22.2222	0	0	0	0	1	0	1	0	0
KLK6	2	22.2222	0	0	0	0	0	1	0	0	1
KRT19	2	22.2222	0	1	0	0	0	0	0	0	1
LAMB2	2	22.2222	0	1	0	0	1	0	0	0	0
LBP	2	22.2222	0	0	0	0	1	1	0	0	0
LBX1	2	22.2222	0	0	1	0	0	0	0	0	1
LCN10	2	22.2222	0	0	0	0	0	0	0	1	1
LDB2	2	22.2222	1	1	0	0	0	0	0	0	0
LDHD	2	22.2222	0	1	0	0	0	0	0	0	1
LDLR	2	22.2222	0	0	0	1	1	0	0	0	0
LDLRAD2	2	22.2222	1	0	0	0	0	0	1	0	0
LFNG	2	22.2222	0	1	0	0	0	0	0	0	1
LGALS12	2	22.2222	0	1	0	0	1	0	0	0	0
LGI1	2	22.2222	0	1	0	0	0	0	0	0	1
LGI3	2	22.2222	0	0	0	0	1	0	0	0	1
LGR5	2	22.2222	0	0	0	1	0	0	0	0	1
LGSN	2	22.2222	0	0	0	0	0	0	0	1	1
LHX5	2	22.2222	1	0	1	0	0	0	0	0	0
LILRA2	2	22.2222	1	1	0	0	0	0	0	0	0
LIMA1	2	22.2222	1	1	0	0	0	0	0	0	0
LIMS2	2	22.2222	1	1	0	0	0	0	0	0	0
LIMS3-LOC440895	2	22.2222	0	1	1	0	0	0	0	0	0
LINGO4	2	22.2222	0	0	0	0	1	0	0	0	1
LMO2	2	22.2222	0	0	0	0	0	1	0	0	1
LMO7	2	22.2222	0	0	0	1	0	0	1	0	0
LMOD1	2	22.2222	1	1	0	0	0	0	0	0	0
LMTK3	2	22.2222	0	1	0	0	0	0	0	0	1
LMX1B	2	22.2222	0	1	0	0	0	0	0	0	1
LOC400043	2	22.2222	0	1	0	0	0	0	0	0	1
LOC728392	2	22.2222	1	0	0	0	0	0	0	0	1
LOXL1	2	22.2222	1	1	0	0	0	0	0	0	0
LOXL4	2	22.2222	1	0	0	0	0	0	0	0	1
LPCAT2	2	22.2222	1	0	0	1	0	0	0	0	0
LPCAT4	2	22.2222	1	0	0	0	1	0	0	0	0
LPPR3	2	22.2222	0	1	0	0	0	0	0	0	1
LPPR5	2	22.2222	0	1	0	0	0	0	0	0	1
LRG1	2	22.2222	0	1	0	0	0	0	0	0	1
LRP10	2	22.2222	0	1	0	0	1	0	0	0	0
LRP5	2	22.2222	0	0	0	1	0	0	0	0	1
LRRC26	2	22.2222	0	1	0	0	0	0	0	0	1
LRRC29	2	22.2222	0	0	0	1	0	0	0	0	1
LRRC4	2	22.2222	1	0	0	0	0	0	0	0	1
LRRC4B	2	22.2222	0	1	0	0	1	0	0	0	0
LRRC56	2	22.2222	0	1	0	0	0	0	0	0	1
LRRN4CL	2	22.2222	1	1	0	0	0	0	0	0	0
LTA4H	2	22.2222	0	0	0	0	1	0	0	0	1
LTBP2	2	22.2222	0	1	0	0	1	0	0	0	0
LTBP3	2	22.2222	0	1	0	0	0	0	0	0	1
LTBR	2	22.2222	1	0	0	0	1	0	0	0	0
LTF	2	22.2222	1	1	0	0	0	0	0	0	0
LUZP2	2	22.2222	0	1	0	1	0	0	0	0	0
LY6E	2	22.2222	0	0	0	0	0	1	0	0	1
LY6K	2	22.2222	1	0	0	0	0	0	0	1	0
LYPD6B	2	22.2222	0	1	0	0	0	0	0	0	1
MAG	2	22.2222	0	1	0	0	0	0	0	0	1
MAN2B2	2	22.2222	0	1	0	0	1	0	0	0	0
MAP3K1	2	22.2222	0	1	0	0	0	0	0	0	1
MAP3K8	2	22.2222	0	0	0	1	0	1	0	0	0
MAP6	2	22.2222	0	1	0	0	0	0	0	0	1
MAPK11	2	22.2222	0	0	1	0	0	0	0	0	1
MARVELD1	2	22.2222	1	0	0	0	0	0	0	0	1
MATN3	2	22.2222	0	1	0	0	0	0	0	0	1
MCC	2	22.2222	1	1	0	0	0	0	0	0	0
MCTP2	2	22.2222	1	0	0	0	0	0	0	0	1
MDFI	2	22.2222	1	0	0	0	0	0	0	0	1
MEGF10	2	22.2222	0	0	0	0	0	0	1	0	1
MEGF6	2	22.2222	0	1	0	0	0	0	0	0	1
MEIS2	2	22.2222	1	0	0	0	1	0	0	0	0
MEIS3	2	22.2222	1	1	0	0	0	0	0	0	0
MEOX1	2	22.2222	0	1	0	0	0	0	1	0	0
METRN	2	22.2222	1	1	0	0	0	0	0	0	0
MFAP4	2	22.2222	0	1	0	0	0	0	1	0	0
MGMT	2	22.2222	1	0	0	0	0	0	0	0	1
MIPEP	2	22.2222	0	0	0	0	1	1	0	0	0
MKNK2	2	22.2222	0	1	0	0	1	0	0	0	0
MLC1	2	22.2222	0	0	0	0	1	0	0	0	1
MMEL1	2	22.2222	0	1	0	0	0	0	0	0	1
MMP17	2	22.2222	1	1	0	0	0	0	0	0	0
MMP19	2	22.2222	1	0	0	0	0	0	0	0	1
MMP23A	2	22.2222	0	0	0	0	1	0	0	0	1
MMP23B	2	22.2222	0	1	0	0	0	0	0	0	1
MMP28	2	22.2222	1	1	0	0	0	0	0	0	0
MMRN1	2	22.2222	0	1	0	0	1	0	0	0	0
MOV10L1	2	22.2222	0	1	0	0	0	0	0	0	1
MR1	2	22.2222	1	0	0	0	0	1	0	0	0
MREG	2	22.2222	0	1	0	0	0	0	0	0	1
MRGPRF	2	22.2222	1	1	0	0	0	0	0	0	0
MRVI1	2	22.2222	1	1	0	0	0	0	0	0	0
MSX1	2	22.2222	1	1	0	0	0	0	0	0	0
MSX2	2	22.2222	0	1	0	0	0	0	0	0	1
MSX2P1	2	22.2222	0	1	0	0	0	0	0	0	1
MT1A	2	22.2222	0	1	0	0	0	0	0	0	1
MUC17	2	22.2222	0	0	0	0	1	0	0	1	0
MYCBP2	2	22.2222	0	0	1	0	0	0	1	0	0
MYH11	2	22.2222	0	1	0	0	1	0	0	0	0
MYL3	2	22.2222	0	0	0	0	0	0	0	1	1
MYL5	2	22.2222	0	1	0	0	0	0	0	0	1
MYOCD	2	22.2222	0	1	0	0	1	0	0	0	0
MYOF	2	22.2222	1	1	0	0	0	0	0	0	0
MYOM3	2	22.2222	0	1	0	0	0	0	0	1	0
MYOZ1	2	22.2222	0	0	0	0	0	0	0	1	1
N4BP2L2	2	22.2222	0	1	0	0	0	0	1	0	0
NAA16	2	22.2222	1	0	0	0	0	0	1	0	0
NACA2	2	22.2222	1	0	0	0	0	0	0	0	1
NACAP1	2	22.2222	1	0	0	0	0	0	0	0	1
NAP1L3	2	22.2222	0	1	0	0	0	0	1	0	0
NAV3	2	22.2222	0	1	0	0	0	0	0	0	1
NBEA	2	22.2222	0	1	1	0	0	0	0	0	0
NCAM2	2	22.2222	0	1	0	0	0	0	1	0	0
NCKAP5	2	22.2222	1	0	0	0	0	0	0	0	1
NCKAP5L	2	22.2222	1	0	0	0	0	0	0	0	1
NDFIP2	2	22.2222	0	0	1	0	0	0	0	0	1
NDN	2	22.2222	1	1	0	0	0	0	0	0	0
NEBL	2	22.2222	0	1	0	0	0	0	0	0	1
NEFH	2	22.2222	0	1	0	0	0	0	0	1	0
NEIL1	2	22.2222	0	1	0	0	0	0	0	0	1
NEK5	2	22.2222	0	1	0	0	0	0	0	0	1
NHLRC3	2	22.2222	1	1	0	0	0	0	0	0	0
NHLRC4	2	22.2222	0	1	0	0	0	0	0	0	1
NIPSNAP1	2	22.2222	0	0	0	1	0	0	0	0	1
NKAPL	2	22.2222	1	1	0	0	0	0	0	0	0
NKD2	2	22.2222	0	0	0	0	0	0	1	0	1
NLRP12	2	22.2222	1	1	0	0	0	0	0	0	0
NLRP6	2	22.2222	0	1	0	0	0	0	0	0	1
NME5	2	22.2222	0	1	0	0	0	0	0	0	1
NOB1	2	22.2222	0	0	0	1	0	0	0	0	1
NOG	2	22.2222	0	1	0	0	0	0	0	0	1
NOTUM	2	22.2222	0	0	0	1	0	0	0	0	1
NOVA2	2	22.2222	1	0	0	0	0	0	1	0	0
NPAS1	2	22.2222	0	1	0	0	0	0	0	0	1
NPFFR2	2	22.2222	0	1	0	0	0	0	0	0	1
NR2E3	2	22.2222	0	1	1	0	0	0	0	0	0
NR4A2	2	22.2222	0	0	0	0	1	0	0	1	0
NR5A2	2	22.2222	1	1	0	0	0	0	0	0	0
NRIP2	2	22.2222	1	0	0	0	0	0	0	0	1
NRXN2	2	22.2222	0	1	0	0	0	0	0	0	1
NTF4	2	22.2222	1	0	0	0	0	0	0	0	1
NTN4	2	22.2222	0	1	0	0	0	1	0	0	0
NTNG2	2	22.2222	1	0	0	0	0	0	0	0	1
NTRK3	2	22.2222	0	0	1	0	0	0	0	1	0
NUDT16P1	2	22.2222	0	1	0	0	0	0	0	0	1
NXPH3	2	22.2222	0	1	0	0	1	0	0	0	0
OBSCN	2	22.2222	0	0	0	0	0	0	0	1	1
OCA2	2	22.2222	0	0	0	0	0	0	0	1	1
ODF3L1	2	22.2222	0	0	0	0	0	0	0	1	1
ODF3L2	2	22.2222	0	0	0	1	0	0	0	0	1
OLFML3	2	22.2222	1	1	0	0	0	0	0	0	0
OMD	2	22.2222	1	1	0	0	0	0	0	0	0
OPLAH	2	22.2222	0	0	0	1	0	0	0	0	1
OPRL1	2	22.2222	0	1	0	0	0	0	0	0	1
OSGIN1	2	22.2222	0	1	0	0	1	0	0	0	0
OVGP1	2	22.2222	0	1	0	0	1	0	0	0	0
P2RX4	2	22.2222	0	1	0	0	0	0	0	0	1
P2RY12	2	22.2222	0	1	0	0	0	0	0	0	1
PAM	2	22.2222	0	0	0	0	0	0	1	0	1
PAMR1	2	22.2222	1	1	0	0	0	0	0	0	0
PAN3	2	22.2222	0	0	1	0	0	0	1	0	0
PAPLN	2	22.2222	1	1	0	0	0	0	0	0	0
PAQR5	2	22.2222	0	1	0	0	1	0	0	0	0
PARP8	2	22.2222	0	1	0	0	0	0	0	0	1
PARVB	2	22.2222	0	0	0	1	0	0	0	0	1
PAX2	2	22.2222	0	1	1	0	0	0	0	0	0
PAX7	2	22.2222	0	0	0	0	1	0	0	0	1
PCDH12	2	22.2222	1	0	0	0	1	0	0	0	0
PCDHB12	2	22.2222	1	1	0	0	0	0	0	0	0
PCDHB5	2	22.2222	0	1	0	0	0	0	0	0	1
PCDHGB7	2	22.2222	0	1	0	0	0	0	1	0	0
PCSK6	2	22.2222	0	1	0	0	0	0	0	0	1
PDGFD	2	22.2222	0	1	0	0	0	0	0	0	1
PDGFRB	2	22.2222	1	0	0	0	0	0	1	0	0
PECAM1	2	22.2222	1	0	0	0	1	0	0	0	0
PER1	2	22.2222	0	1	0	0	1	0	0	0	0
PF4V1	2	22.2222	1	0	0	0	0	1	0	0	0
PGM5	2	22.2222	0	1	0	1	0	0	0	0	0
PGR	2	22.2222	1	1	0	0	0	0	0	0	0
PHF21B	2	22.2222	0	1	0	0	0	0	0	0	1
PHOSPHO1	2	22.2222	0	0	0	0	0	0	1	0	1
PI16	2	22.2222	0	1	0	0	0	0	0	1	0
PID1	2	22.2222	1	0	0	0	0	0	1	0	0
PKDCC	2	22.2222	1	0	0	0	0	0	0	0	1
PKNOX2	2	22.2222	1	0	0	0	0	0	0	0	1
PLA2G1B	2	22.2222	0	0	0	0	1	0	0	0	1
PLA2G4D	2	22.2222	0	0	0	0	0	0	0	1	1
PLA2R1	2	22.2222	0	1	0	0	0	0	0	0	1
PLAG1	2	22.2222	1	0	0	0	0	0	0	0	1
PLAT	2	22.2222	0	1	0	0	0	1	0	0	0
PLCG2	2	22.2222	1	0	0	0	0	0	0	0	1
PLD4	2	22.2222	1	1	0	0	0	0	0	0	0
PLEKHA6	2	22.2222	0	1	0	0	0	0	0	0	1
PLIN1	2	22.2222	0	1	0	0	0	0	0	0	1
PLIN5	2	22.2222	0	1	0	0	0	0	0	0	1
PLLP	2	22.2222	0	1	0	0	1	0	0	0	0
PLTP	2	22.2222	1	0	0	0	0	0	1	0	0
PMEPA1	2	22.2222	1	0	0	0	0	0	1	0	0
PNPLA2	2	22.2222	0	1	0	0	1	0	0	0	0
PNPLA7	2	22.2222	0	1	0	0	0	0	0	0	1
PODN	2	22.2222	1	1	0	0	0	0	0	0	0
PODNL1	2	22.2222	0	0	0	0	0	0	1	0	1
PODXL	2	22.2222	0	0	0	0	1	0	1	0	0
PQLC3	2	22.2222	0	1	0	0	0	0	0	0	1
PRELP	2	22.2222	1	1	0	0	0	0	0	0	0
PREX1	2	22.2222	0	1	0	0	0	0	0	0	1
PRICKLE1	2	22.2222	0	0	0	0	0	0	1	0	1
PRICKLE2	2	22.2222	0	1	0	1	0	0	0	0	0
PRICKLE4	2	22.2222	1	1	0	0	0	0	0	0	0
PRND	2	22.2222	1	1	0	0	0	0	0	0	0
PROC	2	22.2222	1	1	0	0	0	0	0	0	0
PRR15	2	22.2222	0	1	0	0	0	0	0	0	1
PRRG2	2	22.2222	0	1	0	0	0	0	0	0	1
PRTG	2	22.2222	0	1	0	0	0	0	1	0	0
PTK6	2	22.2222	0	1	0	0	1	0	0	0	0
PTPRQ	2	22.2222	1	1	0	0	0	0	0	0	0
PTRH1	2	22.2222	0	1	0	0	0	0	0	0	1
PWWP2B	2	22.2222	0	0	0	0	1	0	0	0	1
PYCARD	2	22.2222	1	0	0	0	0	0	0	0	1
PYY	2	22.2222	0	1	0	0	0	0	0	0	1
QDPR	2	22.2222	0	1	1	0	0	0	0	0	0
RAB11FIP1	2	22.2222	0	1	0	0	0	0	0	0	1
RAB37	2	22.2222	0	1	0	0	0	0	0	0	1
RAG1	2	22.2222	0	0	0	1	0	0	0	0	1
RAMP3	2	22.2222	1	1	0	0	0	0	0	0	0
RASGRP4	2	22.2222	0	1	0	0	1	0	0	0	0
RBP3	2	22.2222	1	0	1	0	0	0	0	0	0
RBP4	2	22.2222	0	0	0	0	0	1	0	0	1
RCVRN	2	22.2222	0	1	0	0	0	0	0	0	1
RD3	2	22.2222	0	1	0	0	1	0	0	0	0
REEP6	2	22.2222	0	1	0	0	0	0	0	0	1
REM1	2	22.2222	1	0	0	0	0	0	1	0	0
RERG	2	22.2222	1	1	0	0	0	0	0	0	0
RETN	2	22.2222	1	0	0	0	1	0	0	0	0
RETSAT	2	22.2222	0	1	0	0	1	0	0	0	0
RGPD8	2	22.2222	0	0	1	1	0	0	0	0	0
RGS13	2	22.2222	1	1	0	0	0	0	0	0	0
RGS5	2	22.2222	1	1	0	0	0	0	0	0	0
RHBG	2	22.2222	0	0	0	1	0	0	0	0	1
RIN1	2	22.2222	0	1	0	0	1	0	0	0	0
RIN3	2	22.2222	1	0	0	0	1	0	0	0	0
RIPK3	2	22.2222	1	1	0	0	0	0	0	0	0
RND1	2	22.2222	1	1	0	0	0	0	0	0	0
RNF125	2	22.2222	0	1	0	0	0	0	0	0	1
ROBO4	2	22.2222	0	1	0	0	1	0	0	0	0
RPL12	2	22.2222	0	0	0	0	0	0	1	0	1
RPL13	2	22.2222	1	0	0	0	0	0	0	0	1
RPL13A	2	22.2222	0	0	0	0	0	0	1	0	1
RPL21	2	22.2222	0	0	0	0	0	0	1	0	1
RPL22L1	2	22.2222	1	0	0	0	0	0	0	0	1
RPL23	2	22.2222	0	0	0	0	0	0	1	0	1
RPL27A	2	22.2222	1	0	0	0	0	0	0	0	1
RPL31P11	2	22.2222	1	0	0	0	0	0	0	0	1
RPL34	2	22.2222	1	0	0	0	0	0	0	0	1
RPL37A	2	22.2222	1	0	0	0	0	0	0	0	1
RPL4	2	22.2222	1	0	0	0	0	0	0	0	1
RPL6	2	22.2222	0	0	0	0	0	0	1	0	1
RPS17	2	22.2222	1	0	0	0	0	0	0	0	1
RPS24	2	22.2222	1	0	0	0	0	0	0	0	1
RRAD	2	22.2222	0	1	0	0	0	1	0	0	0
RRAS	2	22.2222	1	1	0	0	0	0	0	0	0
RRN3P1	2	22.2222	1	0	0	0	0	0	0	1	0
RSPO1	2	22.2222	1	1	0	0	0	0	0	0	0
RTN4RL1	2	22.2222	0	1	0	0	0	0	0	0	1
RUNDC3A	2	22.2222	0	0	0	0	0	0	1	0	1
RYR1	2	22.2222	0	0	0	0	0	0	0	1	1
RYR2	2	22.2222	1	0	0	0	1	0	0	0	0
SARDH	2	22.2222	0	1	0	0	0	0	0	0	1
SCARNA2	2	22.2222	0	0	0	1	0	0	0	0	1
SCGB3A1	2	22.2222	0	1	0	0	0	0	0	0	1
SCN4A	2	22.2222	0	1	0	0	0	0	0	1	0
SCN7A	2	22.2222	1	1	0	0	0	0	0	0	0
SCNN1A	2	22.2222	0	1	0	0	0	0	0	0	1
SCNN1G	2	22.2222	0	0	0	0	0	0	0	1	1
SCRN2	2	22.2222	0	1	0	0	0	0	0	0	1
SCUBE1	2	22.2222	0	1	0	0	1	0	0	0	0
SDCBP2	2	22.2222	1	0	0	0	1	0	0	0	0
SELP	2	22.2222	0	1	0	0	1	0	0	0	0
SEMA3A	2	22.2222	0	0	0	0	0	1	0	0	1
SEMA3B	2	22.2222	0	1	0	0	0	0	1	0	0
SEMA4B	2	22.2222	1	1	0	0	0	0	0	0	0
SEMA6B	2	22.2222	1	1	0	0	0	0	0	0	0
SEMA6D	2	22.2222	1	1	0	0	0	0	0	0	0
SEMA7A	2	22.2222	0	0	0	1	0	0	0	0	1
SERHL2	2	22.2222	0	1	0	0	0	0	0	0	1
SERPINA1	2	22.2222	0	1	0	1	0	0	0	0	0
SERPINA3	2	22.2222	1	0	0	0	1	0	0	0	0
SERPINE1	2	22.2222	1	1	0	0	0	0	0	0	0
SERPINF1	2	22.2222	1	0	0	0	0	0	0	0	1
SFRP2	2	22.2222	0	1	0	0	0	0	0	0	1
SFRP5	2	22.2222	0	0	0	0	0	0	0	1	1
SFXN3	2	22.2222	1	1	0	0	0	0	0	0	0
SH2D3A	2	22.2222	0	0	0	0	1	0	1	0	0
SH3BGRL	2	22.2222	1	1	0	0	0	0	0	0	0
SH3BP1	2	22.2222	1	0	0	0	0	0	0	0	1
SH3PXD2A	2	22.2222	1	0	0	0	0	0	0	0	1
SH3TC1	2	22.2222	1	1	0	0	0	0	0	0	0
SHF	2	22.2222	0	0	1	1	0	0	0	0	0
SHISA2	2	22.2222	0	0	0	0	0	0	1	0	1
SHISA4	2	22.2222	1	1	0	0	0	0	0	0	0
SIDT1	2	22.2222	0	1	0	0	0	0	0	0	1
SIGIRR	2	22.2222	0	1	0	0	0	0	0	0	1
SIGLEC6	2	22.2222	1	1	0	0	0	0	0	0	0
SLC13A3	2	22.2222	0	0	0	1	0	0	0	0	1
SLC14A1	2	22.2222	0	1	0	0	0	0	0	0	1
SLC14A2	2	22.2222	0	1	0	0	0	0	1	0	0
SLC16A11	2	22.2222	0	0	0	0	1	0	0	0	1
SLC18A2	2	22.2222	0	1	0	0	1	0	0	0	0
SLC22A11	2	22.2222	0	0	0	1	0	0	0	0	1
SLC22A18	2	22.2222	0	1	0	0	1	0	0	0	0
SLC22A4	2	22.2222	0	1	0	1	0	0	0	0	0
SLC40A1	2	22.2222	1	1	0	0	0	0	0	0	0
SLC43A2	2	22.2222	0	0	0	0	1	0	0	0	1
SLC46A3	2	22.2222	1	1	0	0	0	0	0	0	0
SLC4A11	2	22.2222	0	0	0	0	0	0	1	0	1
SLC4A3	2	22.2222	0	0	0	0	0	0	1	0	1
SLC6A12	2	22.2222	0	0	0	1	0	0	1	0	0
SLC6A4	2	22.2222	0	0	0	0	1	0	0	0	1
SLC7A4	2	22.2222	0	1	0	0	0	0	0	0	1
SLC7A8	2	22.2222	1	1	0	0	0	0	0	0	0
SLC9A3R2	2	22.2222	0	1	0	0	0	0	0	0	1
SLIT1	2	22.2222	0	0	1	0	0	0	0	0	1
SLPI	2	22.2222	0	0	0	0	1	1	0	0	0
SMAD6	2	22.2222	1	0	0	0	1	0	0	0	0
SMARCD3	2	22.2222	0	1	0	0	0	0	0	0	1
SMOC2	2	22.2222	0	1	0	0	0	0	1	0	0
SNAI3	2	22.2222	0	1	0	0	0	0	0	0	1
SNCG	2	22.2222	0	1	0	1	0	0	0	0	0
SNHG7	2	22.2222	0	0	0	0	0	0	1	0	1
SNHG8	2	22.2222	0	0	0	0	0	0	1	0	1
SNRPN	2	22.2222	1	1	0	0	0	0	0	0	0
SNX32	2	22.2222	0	0	0	0	0	0	1	0	1
SORCS2	2	22.2222	0	0	0	0	0	0	1	0	1
SOX8	2	22.2222	1	0	0	0	0	0	0	0	1
SPDEF	2	22.2222	0	1	0	0	0	1	0	0	0
SPERT	2	22.2222	1	0	0	0	0	0	1	0	0
SPINK4	2	22.2222	0	1	0	0	1	0	0	0	0
SPNS2	2	22.2222	0	0	0	0	1	0	0	0	1
SPNS3	2	22.2222	0	1	0	0	0	0	0	0	1
SPON1	2	22.2222	1	0	0	0	0	0	0	0	1
SPR	2	22.2222	0	1	0	1	0	0	0	0	0
SPRED2	2	22.2222	0	1	0	0	0	0	0	0	1
SRRM3	2	22.2222	0	1	0	0	0	0	0	0	1
SSC5D	2	22.2222	0	1	0	0	0	0	1	0	0
SSPO	2	22.2222	0	1	0	0	0	0	0	0	1
ST3GAL1	2	22.2222	1	0	0	0	1	0	0	0	0
ST3GAL5	2	22.2222	1	0	0	0	0	0	0	0	1
ST6GALNAC4	2	22.2222	0	1	0	0	1	0	0	0	0
STAB2	2	22.2222	0	1	0	0	1	0	0	0	0
STEAP2	2	22.2222	0	1	0	0	0	0	0	0	1
SULF2	2	22.2222	1	1	0	0	0	0	0	0	0
SULT1A1	2	22.2222	1	0	0	0	0	0	0	0	1
SULT4A1	2	22.2222	0	0	0	1	0	0	0	0	1
SYCP2L	2	22.2222	0	0	1	0	0	0	0	0	1
SYN2	2	22.2222	0	0	0	0	0	0	0	1	1
SYNPO2	2	22.2222	1	1	0	0	0	0	0	0	0
SYNPO2L	2	22.2222	0	1	0	0	0	0	0	1	0
SYT15	2	22.2222	0	0	0	0	1	0	0	0	1
TACC2	2	22.2222	0	0	0	0	1	0	1	0	0
TAF7L	2	22.2222	0	0	1	0	0	0	1	0	0
TBX3	2	22.2222	0	1	1	0	0	0	0	0	0
TCEAL7	2	22.2222	1	1	0	0	0	0	0	0	0
TCF25	2	22.2222	1	0	0	0	1	0	0	0	0
TDRD3	2	22.2222	0	0	0	0	0	0	1	0	1
TEK	2	22.2222	1	1	0	0	0	0	0	0	0
TENC1	2	22.2222	0	1	0	0	1	0	0	0	0
TESC	2	22.2222	0	1	0	0	0	0	0	0	1
TFPI	2	22.2222	0	1	0	0	0	1	0	0	0
TGFB1	2	22.2222	1	1	0	0	0	0	0	0	0
TGFB1I1	2	22.2222	1	1	0	0	0	0	0	0	0
TGM3	2	22.2222	0	1	0	0	0	0	0	0	1
TH	2	22.2222	0	0	0	0	1	0	0	0	1
THSD7B	2	22.2222	0	1	0	0	0	0	0	1	0
TIE1	2	22.2222	1	0	0	0	1	0	0	0	0
TIMP4	2	22.2222	0	1	0	1	0	0	0	0	0
TJP3	2	22.2222	0	1	0	0	0	0	0	0	1
TLR9	2	22.2222	1	0	0	0	0	0	0	0	1
TM6SF2	2	22.2222	1	0	0	0	0	0	0	0	1
TMBIM4	2	22.2222	0	1	0	0	0	0	0	0	1
TMC5	2	22.2222	0	1	0	0	0	0	0	0	1
TMEM121	2	22.2222	0	1	0	0	0	0	0	0	1
TMEM132C	2	22.2222	0	1	0	0	0	0	0	0	1
TMEM150A	2	22.2222	0	0	0	1	0	0	0	0	1
TMEM156	2	22.2222	1	0	0	0	0	0	0	0	1
TMEM163	2	22.2222	0	0	0	0	0	1	0	0	1
TMEM229B	2	22.2222	0	1	0	0	0	0	0	0	1
TMEM37	2	22.2222	0	0	0	0	1	0	0	0	1
TMEM45B	2	22.2222	0	1	0	0	0	0	0	0	1
TMEM59L	2	22.2222	0	0	1	0	0	0	0	0	1
TMEM88	2	22.2222	1	1	0	0	0	0	0	0	0
TMEM92	2	22.2222	1	0	0	0	0	0	0	0	1
TNFRSF10B	2	22.2222	1	0	0	0	0	0	0	0	1
TNFRSF10D	2	22.2222	1	0	0	0	0	0	0	0	1
TNFRSF19	2	22.2222	0	0	0	1	0	0	0	0	1
TNFRSF1A	2	22.2222	1	0	0	0	1	0	0	0	0
TNFSF12	2	22.2222	0	1	0	0	0	0	0	0	1
TNFSF13	2	22.2222	0	1	0	0	1	0	0	0	0
TNMD	2	22.2222	0	1	0	0	0	0	0	0	1
TNNC1	2	22.2222	0	0	0	0	0	0	1	1	0
TNNT2	2	22.2222	0	0	1	0	0	0	1	0	0
TNNT3	2	22.2222	0	1	0	0	0	0	0	1	0
TNS1	2	22.2222	1	1	0	0	0	0	0	0	0
TNXB	2	22.2222	0	1	0	0	1	0	0	0	0
TOM1	2	22.2222	0	0	0	1	1	0	0	0	0
TOM1L2	2	22.2222	0	1	0	0	1	0	0	0	0
TOP1MT	2	22.2222	0	0	0	1	0	0	0	0	1
TOX3	2	22.2222	0	0	0	1	0	0	0	0	1
TP53TG3B	2	22.2222	0	0	1	0	0	0	0	0	1
TPK1	2	22.2222	1	1	0	0	0	0	0	0	0
TPRG1	2	22.2222	0	1	0	1	0	0	0	0	0
TPSAB1	2	22.2222	1	1	0	0	0	0	0	0	0
TPSB2	2	22.2222	1	1	0	0	0	0	0	0	0
TRERF1	2	22.2222	0	1	0	0	0	0	0	1	0
TRH	2	22.2222	0	1	0	0	0	0	0	0	1
TRPM4	2	22.2222	0	1	0	0	0	0	0	0	1
TRPM6	2	22.2222	0	0	0	1	0	0	0	0	1
TSC22D3	2	22.2222	1	1	0	0	0	0	0	0	0
TSGA10IP	2	22.2222	1	0	0	0	0	0	0	0	1
TSHZ3	2	22.2222	1	1	0	0	0	0	0	0	0
TSPAN13	2	22.2222	0	1	0	0	0	0	0	0	1
TSPAN4	2	22.2222	0	1	0	0	0	0	0	0	1
TSPAN7	2	22.2222	0	1	0	0	0	0	0	0	1
TSPO	2	22.2222	1	0	0	0	0	0	0	0	1
TTC18	2	22.2222	0	1	0	0	0	0	0	0	1
TUBA3C	2	22.2222	0	1	0	0	1	0	0	0	0
TUSC5	2	22.2222	0	1	0	0	0	0	0	0	1
TWIST2	2	22.2222	1	0	0	0	0	0	1	0	0
UBA7	2	22.2222	1	1	0	0	0	0	0	0	0
UMOD	2	22.2222	0	1	0	0	0	0	0	1	0
USHBP1	2	22.2222	1	1	0	0	0	0	0	0	0
USP35	2	22.2222	0	1	0	1	0	0	0	0	0
USP43	2	22.2222	0	0	0	0	1	0	0	0	1
VASP	2	22.2222	1	0	0	0	1	0	0	0	0
VAT1L	2	22.2222	1	0	0	0	0	0	0	1	0
VWDE	2	22.2222	0	0	0	0	0	0	0	1	1
WASF3	2	22.2222	0	0	0	0	0	0	1	0	1
WDR63	2	22.2222	1	0	0	0	0	0	0	0	1
WFDC12	2	22.2222	0	0	0	0	1	0	1	0	0
WFS1	2	22.2222	0	1	0	0	1	0	0	0	0
WIPI1	2	22.2222	1	0	0	0	0	0	0	0	1
WISP2	2	22.2222	0	1	0	0	0	1	0	0	0
WNT4	2	22.2222	0	1	0	0	0	0	0	0	1
WWP1	2	22.2222	0	1	0	1	0	0	0	0	0
XPNPEP2	2	22.2222	0	0	0	1	1	0	0	0	0
XPO4	2	22.2222	0	0	1	0	0	0	1	0	0
ZBTB16	2	22.2222	0	1	0	0	1	0	0	0	0
ZBTB4	2	22.2222	0	1	0	0	1	0	0	0	0
ZBTB7A	2	22.2222	0	1	0	0	1	0	0	0	0
ZCCHC24	2	22.2222	1	1	0	0	0	0	0	0	0
ZCWPW2	2	22.2222	0	1	0	1	0	0	0	0	0
ZDBF2	2	22.2222	0	1	0	0	0	0	0	0	1
ZDHHC24	2	22.2222	0	1	0	0	0	0	0	0	1
ZDHHC7	2	22.2222	1	0	0	0	1	0	0	0	0
ZDHHC9	2	22.2222	0	0	0	1	0	0	0	0	1
ZFHX4	2	22.2222	0	0	0	0	0	0	1	0	1
ZFP36	2	22.2222	0	1	0	0	1	0	0	0	0
ZFPM2	2	22.2222	1	0	0	0	0	0	0	1	0
ZFR2	2	22.2222	0	1	0	0	0	0	0	0	1
ZFYVE28	2	22.2222	0	1	0	0	1	0	0	0	0
ZG16B	2	22.2222	0	1	0	0	0	0	0	0	1
ZHX2	2	22.2222	0	0	0	1	0	0	1	0	0
ZNF385A	2	22.2222	1	1	0	0	0	0	0	0	0
ZNF425	2	22.2222	0	1	0	0	1	0	0	0	0
ZNF486	2	22.2222	0	1	0	0	0	0	0	1	0
ZNF542	2	22.2222	1	1	0	0	0	0	0	0	0
ZNF581	2	22.2222	0	0	0	0	0	0	1	0	1
ZNF626	2	22.2222	1	1	0	0	0	0	0	0	0
ZNF648	2	22.2222	0	0	0	1	0	0	0	0	1
ZNF655	2	22.2222	1	0	0	0	0	0	0	1	0
MARCH9	1	11.1111	0	0	0	0	0	0	0	0	1
MARCH10	1	11.1111	0	0	0	0	0	0	0	0	1
SEPT6	1	11.1111	0	0	0	0	0	0	0	0	1
A1BG	1	11.1111	0	1	0	0	0	0	0	0	0
A1CF	1	11.1111	0	0	0	0	1	0	0	0	0
A4GALT	1	11.1111	1	0	0	0	0	0	0	0	0
AANAT	1	11.1111	0	0	0	0	0	0	0	0	1
ABCA17P	1	11.1111	0	0	0	0	0	0	0	0	1
ABCA3	1	11.1111	0	0	0	0	1	0	0	0	0
ABCA5	1	11.1111	0	0	0	0	0	0	0	0	1
ABCB4	1	11.1111	0	1	0	0	0	0	0	0	0
ABCB5	1	11.1111	0	1	0	0	0	0	0	0	0
ABCC6	1	11.1111	0	0	0	0	0	0	0	0	1
ABCC6P1	1	11.1111	0	0	0	0	0	0	0	0	1
ABCC8	1	11.1111	0	1	0	0	0	0	0	0	0
ABCG4	1	11.1111	0	0	0	0	0	0	0	0	1
ABHD1	1	11.1111	0	1	0	0	0	0	0	0	0
ABHD15	1	11.1111	0	1	0	0	0	0	0	0	0
ABHD2	1	11.1111	0	0	1	0	0	0	0	0	0
ABI3	1	11.1111	1	0	0	0	0	0	0	0	0
ABI3BP	1	11.1111	0	1	0	0	0	0	0	0	0
ABR	1	11.1111	0	0	0	0	1	0	0	0	0
ABRA	1	11.1111	0	0	0	0	0	0	0	1	0
ACACB	1	11.1111	0	1	0	0	0	0	0	0	0
ACADS	1	11.1111	0	1	0	0	0	0	0	0	0
ACADVL	1	11.1111	0	0	0	0	1	0	0	0	0
ACBD4	1	11.1111	0	1	0	0	0	0	0	0	0
ACCS	1	11.1111	1	0	0	0	0	0	0	0	0
ACE	1	11.1111	0	0	0	0	1	0	0	0	0
ACER2	1	11.1111	0	1	0	0	0	0	0	0	0
ACHE	1	11.1111	1	0	0	0	0	0	0	0	0
ACMSD	1	11.1111	0	0	0	0	1	0	0	0	0
ACOT1	1	11.1111	0	1	0	0	0	0	0	0	0
ACOT2	1	11.1111	0	1	0	0	0	0	0	0	0
ACOT4	1	11.1111	0	1	0	0	0	0	0	0	0
ACOT6	1	11.1111	0	1	0	0	0	0	0	0	0
ACOX3	1	11.1111	0	0	0	0	1	0	0	0	0
ACPP	1	11.1111	0	0	0	0	0	0	0	0	1
ACR	1	11.1111	0	0	0	0	0	0	0	0	1
ACRBP	1	11.1111	0	0	0	0	0	0	0	0	1
ACSF2	1	11.1111	0	0	0	0	0	0	0	0	1
ACSM1	1	11.1111	0	1	0	0	0	0	0	0	0
ACSM5	1	11.1111	0	1	0	0	0	0	0	0	0
ACSS1	1	11.1111	0	0	0	0	0	0	0	0	1
ACTA1	1	11.1111	0	0	0	0	0	0	0	1	0
ACTA2	1	11.1111	1	0	0	0	0	0	0	0	0
ACTC1	1	11.1111	0	0	0	0	0	0	0	1	0
ACTN2	1	11.1111	0	0	1	0	0	0	0	0	0
ACTR3B	1	11.1111	0	0	0	0	0	0	0	0	1
ACVR1	1	11.1111	1	0	0	0	0	0	0	0	0
ACVR1B	1	11.1111	0	0	0	0	0	0	0	0	1
ACVR1C	1	11.1111	0	1	0	0	0	0	0	0	0
ACVR2A	1	11.1111	0	0	0	0	0	0	0	0	1
ACY3	1	11.1111	0	0	0	0	0	0	0	0	1
ADAM33	1	11.1111	0	1	0	0	0	0	0	0	0
ADAMTS13	1	11.1111	0	0	0	0	0	0	0	0	1
ADAMTS14	1	11.1111	0	0	0	0	0	0	1	0	0
ADAMTS18	1	11.1111	1	0	0	0	0	0	0	0	0
ADAMTS4	1	11.1111	0	0	0	0	0	0	0	1	0
ADAMTSL5	1	11.1111	0	1	0	0	0	0	0	0	0
ADARB1	1	11.1111	0	0	0	0	0	0	0	0	1
ADARB2	1	11.1111	0	0	0	0	0	0	0	0	1
ADCY10	1	11.1111	0	0	0	1	0	0	0	0	0
ADCY8	1	11.1111	0	0	0	1	0	0	0	0	0
ADCYAP1	1	11.1111	0	0	0	0	0	0	0	1	0
ADD2	1	11.1111	0	0	0	0	0	0	0	0	1
ADD3	1	11.1111	0	0	0	0	0	0	0	0	1
ADH1B	1	11.1111	0	1	0	0	0	0	0	0	0
ADIG	1	11.1111	0	0	0	1	0	0	0	0	0
ADPGK	1	11.1111	0	0	0	0	0	0	0	0	1
ADRA1A	1	11.1111	0	0	0	0	1	0	0	0	0
ADRA2A	1	11.1111	0	1	0	0	0	0	0	0	0
ADRB2	1	11.1111	0	1	0	0	0	0	0	0	0
ADRBK2	1	11.1111	0	0	0	1	0	0	0	0	0
ADSL	1	11.1111	0	0	1	0	0	0	0	0	0
ADSSL1	1	11.1111	0	0	0	0	0	0	0	0	1
AEBP1	1	11.1111	0	0	0	0	0	0	1	0	0
AEN	1	11.1111	0	0	0	0	0	0	0	0	1
AFF3	1	11.1111	0	1	0	0	0	0	0	0	0
AFMID	1	11.1111	0	0	0	0	0	0	0	0	1
AFP	1	11.1111	0	1	0	0	0	0	0	0	0
AGAP11	1	11.1111	0	1	0	0	0	0	0	0	0
AGBL1	1	11.1111	0	0	0	0	0	0	0	1	0
AGBL2	1	11.1111	0	1	0	0	0	0	0	0	0
AGER	1	11.1111	0	0	0	0	1	0	0	0	0
AGMAT	1	11.1111	0	0	0	0	0	0	0	0	1
AGPAT2	1	11.1111	0	0	0	0	0	0	0	0	1
AGPAT4	1	11.1111	1	0	0	0	0	0	0	0	0
AGR2	1	11.1111	0	1	0	0	0	0	0	0	0
AGR3	1	11.1111	0	1	0	0	0	0	0	0	0
AGXT	1	11.1111	0	0	1	0	0	0	0	0	0
AHCYL2	1	11.1111	0	0	0	0	1	0	0	0	0
AHNAK2	1	11.1111	0	0	0	0	0	0	1	0	0
AHR	1	11.1111	0	0	0	1	0	0	0	0	0
AHRR	1	11.1111	0	0	0	0	0	0	0	0	1
AIF1L	1	11.1111	0	0	0	0	0	0	0	0	1
AIRE	1	11.1111	0	0	0	0	0	0	0	0	1
AK3	1	11.1111	0	0	0	1	0	0	0	0	0
AK5	1	11.1111	0	1	0	0	0	0	0	0	0
AKAP12	1	11.1111	0	1	0	0	0	0	0	0	0
AKAP13	1	11.1111	0	0	0	0	1	0	0	0	0
AKAP2	1	11.1111	0	0	1	0	0	0	0	0	0
AKAP5	1	11.1111	0	1	0	0	0	0	0	0	0
AKR1C1	1	11.1111	1	0	0	0	0	0	0	0	0
AKR1C3	1	11.1111	0	1	0	0	0	0	0	0	0
AKR1C4	1	11.1111	0	0	0	0	1	0	0	0	0
AKR7A3	1	11.1111	0	1	0	0	0	0	0	0	0
AKR7L	1	11.1111	0	1	0	0	0	0	0	0	0
ALAD	1	11.1111	0	1	0	0	0	0	0	0	0
ALAS1	1	11.1111	0	0	0	1	0	0	0	0	0
ALAS2	1	11.1111	0	0	0	0	0	0	1	0	0
ALCAM	1	11.1111	0	1	0	0	0	0	0	0	0
ALDH18A1	1	11.1111	0	0	0	0	0	0	0	0	1
ALDH1A1	1	11.1111	0	1	0	0	0	0	0	0	0
ALDH1A2	1	11.1111	0	1	0	0	0	0	0	0	0
ALDH1A3	1	11.1111	0	0	0	0	0	0	0	0	1
ALDH1L1	1	11.1111	0	1	0	0	0	0	0	0	0
ALDH1L2	1	11.1111	0	0	0	0	0	0	0	0	1
ALDH3A1	1	11.1111	0	0	0	1	0	0	0	0	0
ALDH3B2	1	11.1111	0	1	0	0	0	0	0	0	0
ALDH4A1	1	11.1111	0	0	0	1	0	0	0	0	0
ALDH5A1	1	11.1111	0	0	0	0	0	0	0	0	1
ALDOB	1	11.1111	0	0	0	0	1	0	0	0	0
ALG5	1	11.1111	0	0	0	1	0	0	0	0	0
ALK	1	11.1111	0	0	0	0	0	0	0	0	1
ALLC	1	11.1111	0	0	0	0	0	0	0	0	1
ALOX12	1	11.1111	0	0	0	0	0	0	0	0	1
ALOX12B	1	11.1111	0	0	0	0	0	0	0	0	1
ALOX15	1	11.1111	0	0	0	0	0	0	0	0	1
ALOX15B	1	11.1111	0	0	0	0	0	1	0	0	0
ALOX5	1	11.1111	0	1	0	0	0	0	0	0	0
ALOXE3	1	11.1111	0	0	0	0	0	0	0	0	1
ALPL	1	11.1111	0	0	0	0	0	0	0	0	1
AMACR	1	11.1111	0	0	0	1	0	0	0	0	0
AMBN	1	11.1111	0	0	0	1	0	0	0	0	0
AMDHD1	1	11.1111	0	1	0	0	0	0	0	0	0
AMIGO2	1	11.1111	0	1	0	0	0	0	0	0	0
AMOTL2	1	11.1111	0	0	0	0	0	0	0	0	1
ANG	1	11.1111	0	1	0	0	0	0	0	0	0
ANGPT1	1	11.1111	0	0	0	0	0	0	1	0	0
ANGPT2	1	11.1111	1	0	0	0	0	0	0	0	0
ANGPTL2	1	11.1111	1	0	0	0	0	0	0	0	0
ANGPTL4	1	11.1111	0	0	0	0	0	0	0	1	0
ANGPTL5	1	11.1111	0	0	0	0	1	0	0	0	0
ANGPTL6	1	11.1111	0	0	0	0	0	0	0	0	1
ANK2	1	11.1111	0	1	0	0	0	0	0	0	0
ANKHD1-EIF4EBP3	1	11.1111	0	1	0	0	0	0	0	0	0
ANKRD2	1	11.1111	0	0	0	0	0	0	0	1	0
ANKRD24	1	11.1111	0	1	0	0	0	0	0	0	0
ANKRD29	1	11.1111	0	1	0	0	0	0	0	0	0
ANKRD30A	1	11.1111	0	1	0	0	0	0	0	0	0
ANKRD30B	1	11.1111	0	1	0	0	0	0	0	0	0
ANKRD34A	1	11.1111	0	0	0	0	0	0	1	0	0
ANKRD42	1	11.1111	0	1	0	0	0	0	0	0	0
ANKRD46	1	11.1111	0	0	0	1	0	0	0	0	0
ANKRD55	1	11.1111	0	0	0	0	0	0	0	0	1
ANKS4B	1	11.1111	0	0	0	0	1	0	0	0	0
ANO10	1	11.1111	0	0	0	0	1	0	0	0	0
ANO2	1	11.1111	0	0	0	0	0	0	0	0	1
ANO3	1	11.1111	0	1	0	0	0	0	0	0	0
ANO4	1	11.1111	0	0	0	0	0	0	0	0	1
ANTXR1	1	11.1111	0	0	0	0	0	0	0	0	1
ANXA11	1	11.1111	1	0	0	0	0	0	0	0	0
ANXA2	1	11.1111	0	0	0	0	0	0	1	0	0
ANXA2P1	1	11.1111	0	0	0	0	0	0	1	0	0
ANXA2P2	1	11.1111	0	0	0	0	0	0	1	0	0
ANXA2P3	1	11.1111	1	0	0	0	0	0	0	0	0
ANXA6	1	11.1111	0	1	0	0	0	0	0	0	0
ANXA9	1	11.1111	0	1	0	0	0	0	0	0	0
AOX1	1	11.1111	0	0	0	1	0	0	0	0	0
AP1G2	1	11.1111	0	1	0	0	0	0	0	0	0
APBA2	1	11.1111	0	0	0	0	0	0	0	0	1
APBB2	1	11.1111	0	1	0	0	0	0	0	0	0
APC2	1	11.1111	0	0	0	0	0	0	0	0	1
APCDD1	1	11.1111	0	0	0	0	0	0	0	0	1
APH1B	1	11.1111	0	1	0	0	0	0	0	0	0
APOA1	1	11.1111	0	0	0	0	0	0	0	0	1
APOA5	1	11.1111	0	0	0	0	1	0	0	0	0
APOB	1	11.1111	0	0	0	0	0	0	1	0	0
APOBEC2	1	11.1111	0	0	0	0	0	0	0	1	0
APOBEC3F	1	11.1111	0	0	0	0	0	0	0	0	1
APOD	1	11.1111	0	0	0	0	0	0	0	0	1
APOF	1	11.1111	0	1	0	0	0	0	0	0	0
APRT	1	11.1111	0	0	0	0	0	0	0	0	1
AQP11	1	11.1111	0	1	0	0	0	0	0	0	0
AQP3	1	11.1111	0	0	0	0	0	0	0	0	1
AQP5	1	11.1111	0	0	0	0	0	0	0	0	1
AQP7P3	1	11.1111	0	0	0	0	0	0	0	0	1
AR	1	11.1111	0	1	0	0	0	0	0	0	0
ARAP1	1	11.1111	0	0	0	0	1	0	0	0	0
ARAP3	1	11.1111	1	0	0	0	0	0	0	0	0
ARFGAP3	1	11.1111	0	0	1	0	0	0	0	0	0
ARFIP2	1	11.1111	0	1	0	0	0	0	0	0	0
ARHGAP20	1	11.1111	0	1	0	0	0	0	0	0	0
ARHGAP6	1	11.1111	0	1	0	0	0	0	0	0	0
ARHGDIG	1	11.1111	0	0	0	0	0	0	0	0	1
ARHGEF18	1	11.1111	0	0	0	0	1	0	0	0	0
ARHGEF37	1	11.1111	0	0	0	0	1	0	0	0	0
ARHGEF38	1	11.1111	0	1	0	0	0	0	0	0	0
ARHGEF7	1	11.1111	0	0	1	0	0	0	0	0	0
ARL15	1	11.1111	0	1	0	0	0	0	0	0	0
ARL2BP	1	11.1111	0	0	0	0	0	0	0	0	1
ARL8A	1	11.1111	0	0	0	1	0	0	0	0	0
ARL9	1	11.1111	0	0	0	0	0	0	1	0	0
ARMCX5	1	11.1111	0	0	1	0	0	0	0	0	0
ARPC2	1	11.1111	1	0	0	0	0	0	0	0	0
ARRB1	1	11.1111	0	1	0	0	0	0	0	0	0
ARRDC2	1	11.1111	0	0	0	0	1	0	0	0	0
ARSA	1	11.1111	0	0	0	0	0	0	0	0	1
ARSE	1	11.1111	1	0	0	0	0	0	0	0	0
ART3	1	11.1111	0	0	1	0	0	0	0	0	0
ART4	1	11.1111	0	0	0	0	1	0	0	0	0
ART5	1	11.1111	0	0	0	0	0	0	0	0	1
ASAH1	1	11.1111	0	1	0	0	0	0	0	0	0
ASB13	1	11.1111	0	0	0	0	0	0	0	0	1
ASB9	1	11.1111	0	0	0	0	0	0	0	0	1
ASCL1	1	11.1111	0	0	0	0	0	0	0	1	0
ASCL2	1	11.1111	0	0	0	0	0	0	0	0	1
ASGR1	1	11.1111	0	0	0	0	0	0	0	0	1
ASNS	1	11.1111	0	0	1	0	0	0	0	0	0
ASPA	1	11.1111	0	1	0	0	0	0	0	0	0
ASPHD2	1	11.1111	0	0	0	0	0	0	0	0	1
ASPRV1	1	11.1111	0	0	0	0	0	0	0	0	1
ASS1	1	11.1111	0	0	0	0	0	0	0	0	1
ASTN1	1	11.1111	0	0	0	1	0	0	0	0	0
ASXL3	1	11.1111	0	0	0	0	0	0	0	0	1
ATAD1	1	11.1111	0	0	0	0	0	0	0	0	1
ATF4	1	11.1111	0	0	1	0	0	0	0	0	0
ATG9B	1	11.1111	0	0	0	0	0	0	0	0	1
ATP12A	1	11.1111	0	0	0	0	0	0	0	0	1
ATP1A2	1	11.1111	0	1	0	0	0	0	0	0	0
ATP1A4	1	11.1111	0	1	0	0	0	0	0	0	0
ATP1B2	1	11.1111	0	0	0	0	0	0	0	0	1
ATP2A3	1	11.1111	0	1	0	0	0	0	0	0	0
ATP4A	1	11.1111	0	0	0	0	0	0	0	0	1
ATP6AP1L	1	11.1111	0	1	0	0	0	0	0	0	0
ATP6V0D1	1	11.1111	0	0	0	0	1	0	0	0	0
ATP6V0E2	1	11.1111	0	0	0	1	0	0	0	0	0
ATP6V1C1	1	11.1111	0	0	0	1	0	0	0	0	0
ATP6V1E2	1	11.1111	0	0	0	0	0	0	0	0	1
ATP6V1H	1	11.1111	0	0	0	1	0	0	0	0	0
ATP8A1	1	11.1111	0	0	0	0	0	0	0	0	1
ATP8B1	1	11.1111	0	1	0	0	0	0	0	0	0
ATP8B3	1	11.1111	0	1	0	0	0	0	0	0	0
ATXN1	1	11.1111	1	0	0	0	0	0	0	0	0
ATXN7L3B	1	11.1111	0	0	0	0	0	0	0	0	1
AVIL	1	11.1111	0	0	0	0	0	0	0	0	1
AVPR2	1	11.1111	0	1	0	0	0	0	0	0	0
AXL	1	11.1111	0	1	0	0	0	0	0	0	0
AZIN1	1	11.1111	0	0	0	1	0	0	0	0	0
B3GALT6	1	11.1111	0	0	0	0	0	0	0	0	1
B3GNT4	1	11.1111	0	0	0	0	0	0	0	0	1
B3GNT7	1	11.1111	0	0	0	0	0	0	1	0	0
B3GNTL1	1	11.1111	0	0	0	0	0	0	0	0	1
B4GALT6	1	11.1111	0	0	0	0	0	0	0	0	1
BAALC	1	11.1111	1	0	0	0	0	0	0	0	0
BAHD1	1	11.1111	0	0	0	0	1	0	0	0	0
BAI1	1	11.1111	0	0	0	0	0	0	0	0	1
BAI2	1	11.1111	0	1	0	0	0	0	0	0	0
BAIAP2L2	1	11.1111	0	0	0	0	0	0	0	0	1
BAMBI	1	11.1111	0	0	0	0	0	0	0	0	1
BANK1	1	11.1111	0	0	0	0	0	0	0	0	1
BARX2	1	11.1111	0	0	0	0	0	0	0	0	1
BATF	1	11.1111	0	1	0	0	0	0	0	0	0
BBC3	1	11.1111	0	0	0	0	0	0	0	0	1
BBS12	1	11.1111	0	1	0	0	0	0	0	0	0
BBS5	1	11.1111	0	1	0	0	0	0	0	0	0
BCAM	1	11.1111	0	1	0	0	0	0	0	0	0
BCAP31	1	11.1111	0	0	0	1	0	0	0	0	0
BCAR3	1	11.1111	0	1	0	0	0	0	0	0	0
BCAS1	1	11.1111	0	1	0	0	0	0	0	0	0
BCHE	1	11.1111	0	0	0	0	0	0	0	1	0
BCL11A	1	11.1111	0	0	0	0	0	0	0	0	1
BCL2	1	11.1111	0	1	0	0	0	0	0	0	0
BCL6B	1	11.1111	0	0	0	0	1	0	0	0	0
BDH2	1	11.1111	0	0	0	0	0	0	0	0	1
BDNF	1	11.1111	0	0	1	0	0	0	0	0	0
BEGAIN	1	11.1111	0	1	0	0	0	0	0	0	0
BEND4	1	11.1111	0	0	0	0	0	0	0	0	1
BEND7	1	11.1111	0	0	0	0	0	0	0	0	1
BEX1	1	11.1111	0	0	0	0	0	0	0	1	0
BHLHE40	1	11.1111	0	1	0	0	0	0	0	0	0
BID	1	11.1111	0	0	0	0	0	1	0	0	0
BLK	1	11.1111	0	0	0	0	0	0	0	0	1
BLNK	1	11.1111	0	1	0	0	0	0	0	0	0
BLOC1S2	1	11.1111	0	0	0	0	0	0	0	0	1
BLVRA	1	11.1111	0	1	0	0	0	0	0	0	0
BLVRB	1	11.1111	0	1	0	0	0	0	0	0	0
BMI1	1	11.1111	0	1	0	0	0	0	0	0	0
BMP3	1	11.1111	0	0	0	0	0	0	0	0	1
BMP5	1	11.1111	0	0	0	0	0	0	0	0	1
BMPER	1	11.1111	0	0	0	0	0	0	1	0	0
BMPR1B	1	11.1111	0	1	0	0	0	0	0	0	0
BMX	1	11.1111	0	1	0	0	0	0	0	0	0
BNC1	1	11.1111	0	0	0	0	0	0	0	0	1
BOP1	1	11.1111	0	0	0	1	0	0	0	0	0
BPI	1	11.1111	1	0	0	0	0	0	0	0	0
BRDT	1	11.1111	0	1	0	0	0	0	0	0	0
BSG	1	11.1111	0	0	0	0	1	0	0	0	0
BTD	1	11.1111	0	1	0	0	0	0	0	0	0
BTNL3	1	11.1111	0	0	1	0	0	0	0	0	0
BTNL8	1	11.1111	0	0	0	0	1	0	0	0	0
C10orf10	1	11.1111	0	0	0	0	1	0	0	0	0
C10orf107	1	11.1111	0	1	0	0	0	0	0	0	0
C10orf111	1	11.1111	0	0	0	0	0	0	0	0	1
C10orf53	1	11.1111	0	0	0	0	0	0	1	0	0
C11orf1	1	11.1111	0	0	0	0	0	0	0	0	1
C11orf35	1	11.1111	0	1	0	0	0	0	0	0	0
C11orf52	1	11.1111	0	1	0	0	0	0	0	0	0
C11orf63	1	11.1111	0	0	0	0	0	0	0	0	1
C11orf88	1	11.1111	0	1	0	0	0	0	0	0	0
C11orf95	1	11.1111	0	0	0	0	0	0	0	0	1
C12orf10	1	11.1111	0	0	0	0	0	0	0	0	1
C12orf42	1	11.1111	0	0	0	0	0	0	0	0	1
C12orf45	1	11.1111	0	0	1	0	0	0	0	0	0
C12orf56	1	11.1111	0	0	0	0	0	0	0	0	1
C12orf61	1	11.1111	0	0	0	0	0	0	0	0	1
C14orf1	1	11.1111	0	0	0	1	0	0	0	0	0
C14orf159	1	11.1111	0	1	0	0	0	0	0	0	0
C14orf180	1	11.1111	0	1	0	0	0	0	0	0	0
C14orf37	1	11.1111	0	0	0	0	0	0	0	0	1
C15orf27	1	11.1111	0	0	0	0	0	0	0	0	1
C15orf39	1	11.1111	0	0	0	0	1	0	0	0	0
C15orf43	1	11.1111	0	0	0	1	0	0	0	0	0
C15orf57	1	11.1111	0	1	0	0	0	0	0	0	0
C15orf59	1	11.1111	0	1	0	0	0	0	0	0	0
C15orf62	1	11.1111	0	0	0	0	1	0	0	0	0
C16orf11	1	11.1111	0	0	0	0	0	0	0	0	1
C16orf54	1	11.1111	1	0	0	0	0	0	0	0	0
C16orf70	1	11.1111	0	0	0	1	0	0	0	0	0
C16orf71	1	11.1111	0	1	0	0	0	0	0	0	0
C16orf89	1	11.1111	0	1	0	0	0	0	0	0	0
C17orf102	1	11.1111	0	0	0	0	0	0	0	0	1
C17orf103	1	11.1111	0	0	0	0	0	0	1	0	0
C17orf107	1	11.1111	0	0	0	0	0	0	0	0	1
C17orf49	1	11.1111	0	0	0	0	0	0	0	0	1
C17orf59	1	11.1111	0	0	0	0	1	0	0	0	0
C17orf89	1	11.1111	0	0	0	0	0	0	0	0	1
C17orf97	1	11.1111	0	1	0	0	0	0	0	0	0
C19orf38	1	11.1111	0	0	0	0	0	0	0	0	1
C19orf45	1	11.1111	0	0	0	0	0	0	0	0	1
C19orf59	1	11.1111	1	0	0	0	0	0	0	0	0
C1orf101	1	11.1111	0	0	0	1	0	0	0	0	0
C1orf111	1	11.1111	0	0	0	0	1	0	0	0	0
C1orf158	1	11.1111	0	0	0	0	0	0	0	0	1
C1orf168	1	11.1111	0	1	0	0	0	0	0	0	0
C1orf172	1	11.1111	0	0	0	0	0	0	0	0	1
C1orf21	1	11.1111	0	1	0	0	0	0	0	0	0
C1orf228	1	11.1111	0	0	0	0	0	0	0	0	1
C1orf53	1	11.1111	0	0	0	0	0	0	0	0	1
C1orf54	1	11.1111	1	0	0	0	0	0	0	0	0
C1QL2	1	11.1111	0	0	0	0	0	0	0	0	1
C1QTNF1	1	11.1111	0	0	0	0	0	0	0	0	1
C1QTNF3	1	11.1111	0	0	0	1	0	0	0	0	0
C1QTNF4	1	11.1111	0	1	0	0	0	0	0	0	0
C1QTNF9	1	11.1111	0	0	1	0	0	0	0	0	0
C1RL	1	11.1111	0	0	0	0	0	0	0	0	1
C2	1	11.1111	0	0	0	0	1	0	0	0	0
C20orf203	1	11.1111	0	0	0	0	0	0	0	0	1
C20orf26	1	11.1111	0	1	0	0	0	0	0	0	0
C21orf15	1	11.1111	0	1	0	0	0	0	0	0	0
C21orf2	1	11.1111	0	0	0	0	0	0	0	0	1
C22orf15	1	11.1111	0	0	0	0	0	0	0	0	1
C2CD4B	1	11.1111	0	0	0	0	0	0	0	1	0
C2CD4C	1	11.1111	0	0	0	0	0	0	0	0	1
C2orf15	1	11.1111	0	1	0	0	0	0	0	0	0
C2orf16	1	11.1111	0	1	0	0	0	0	0	0	0
C2orf27A	1	11.1111	0	1	0	0	0	0	0	0	0
C2orf40	1	11.1111	1	0	0	0	0	0	0	0	0
C2orf70	1	11.1111	0	0	0	0	0	0	0	0	1
C2orf72	1	11.1111	0	0	0	1	0	0	0	0	0
C2orf73	1	11.1111	0	1	0	0	0	0	0	0	0
C2orf74	1	11.1111	0	0	0	0	0	0	0	0	1
C3	1	11.1111	1	0	0	0	0	0	0	0	0
C3orf18	1	11.1111	0	1	0	0	0	0	0	0	0
C3orf33	1	11.1111	0	0	0	0	0	0	0	0	1
C3orf35	1	11.1111	0	0	0	0	0	0	1	0	0
C3orf36	1	11.1111	0	0	0	0	1	0	0	0	0
C3orf52	1	11.1111	0	1	0	0	0	0	0	0	0
C3orf55	1	11.1111	0	0	0	0	0	0	0	0	1
C4A	1	11.1111	0	1	0	0	0	0	0	0	0
C4orf32	1	11.1111	0	1	0	0	0	0	0	0	0
C4orf48	1	11.1111	0	0	0	0	0	0	0	0	1
C5orf15	1	11.1111	0	0	0	0	0	0	0	0	1
C5orf30	1	11.1111	0	1	0	0	0	0	0	0	0
C5orf49	1	11.1111	0	0	0	0	0	0	0	0	1
C6	1	11.1111	0	1	0	0	0	0	0	0	0
C6orf1	1	11.1111	0	1	0	0	0	0	0	0	0
C6orf201	1	11.1111	0	1	0	0	0	0	0	0	0
C6orf211	1	11.1111	0	1	0	0	0	0	0	0	0
C6orf48	1	11.1111	0	0	0	0	0	0	0	0	1
C7orf31	1	11.1111	0	0	0	0	0	0	0	0	1
C7orf63	1	11.1111	0	1	0	0	0	0	0	0	0
C8B	1	11.1111	0	0	0	0	0	1	0	0	0
C8orf34	1	11.1111	0	0	0	0	0	0	0	0	1
C8orf4	1	11.1111	0	1	0	0	0	0	0	0	0
C9orf106	1	11.1111	0	0	0	1	0	0	0	0	0
C9orf116	1	11.1111	0	1	0	0	0	0	0	0	0
C9orf152	1	11.1111	0	1	0	0	0	0	0	0	0
C9orf16	1	11.1111	0	0	0	0	0	0	0	0	1
C9orf169	1	11.1111	0	1	0	0	0	0	0	0	0
C9orf172	1	11.1111	0	1	0	0	0	0	0	0	0
C9orf50	1	11.1111	0	0	0	0	0	0	0	0	1
C9orf89	1	11.1111	0	1	0	0	0	0	0	0	0
C9orf9	1	11.1111	0	0	0	0	0	0	0	0	1
CA1	1	11.1111	0	0	0	0	1	0	0	0	0
CA12	1	11.1111	0	1	0	0	0	0	0	0	0
CA2	1	11.1111	0	0	0	0	1	0	0	0	0
CABLES1	1	11.1111	0	0	0	0	1	0	0	0	0
CABP4	1	11.1111	0	1	0	0	0	0	0	0	0
CABP7	1	11.1111	0	0	0	0	0	0	0	0	1
CACNA1A	1	11.1111	1	0	0	0	0	0	0	0	0
CACNA1D	1	11.1111	0	1	0	0	0	0	0	0	0
CACNA1F	1	11.1111	0	1	0	0	0	0	0	0	0
CACNA1G	1	11.1111	0	1	0	0	0	0	0	0	0
CACNA1I	1	11.1111	0	0	0	0	0	0	0	0	1
CACNB4	1	11.1111	0	0	0	1	0	0	0	0	0
CACNG1	1	11.1111	0	1	0	0	0	0	0	0	0
CACNG4	1	11.1111	0	1	0	0	0	0	0	0	0
CACNG6	1	11.1111	0	0	0	0	0	0	0	1	0
CADM3	1	11.1111	0	1	0	0	0	0	0	0	0
CADM4	1	11.1111	0	0	0	0	0	0	0	0	1
CALB2	1	11.1111	0	0	0	0	0	0	0	0	1
CALN1	1	11.1111	0	1	0	0	0	0	0	0	0
CALY	1	11.1111	0	1	0	0	0	0	0	0	0
CAMK2N1	1	11.1111	0	0	0	0	0	0	0	0	1
CAMKV	1	11.1111	0	0	0	0	0	0	0	0	1
CAMTA2	1	11.1111	0	0	0	0	1	0	0	0	0
CAPN1	1	11.1111	0	0	0	0	1	0	0	0	0
CAPN11	1	11.1111	0	1	0	0	0	0	0	0	0
CAPN12	1	11.1111	1	0	0	0	0	0	0	0	0
CAPN13	1	11.1111	0	1	0	0	0	0	0	0	0
CAPN5	1	11.1111	0	0	0	0	0	0	0	0	1
CAPNS2	1	11.1111	1	0	0	0	0	0	0	0	0
CARD10	1	11.1111	0	1	0	0	0	0	0	0	0
CARD11	1	11.1111	0	0	0	0	0	0	0	0	1
CARD16	1	11.1111	1	0	0	0	0	0	0	0	0
CARD9	1	11.1111	1	0	0	0	0	0	0	0	0
CASC1	1	11.1111	0	1	0	0	0	0	0	0	0
CASD1	1	11.1111	0	1	0	0	0	0	0	0	0
CASKIN1	1	11.1111	0	0	0	0	0	0	0	0	1
CASP12	1	11.1111	0	1	0	0	0	0	0	0	0
CASR	1	11.1111	0	0	0	0	0	0	0	0	1
CATSPER1	1	11.1111	1	0	0	0	0	0	0	0	0
CATSPERG	1	11.1111	0	1	0	0	0	0	0	0	0
CAV1	1	11.1111	0	1	0	0	0	0	0	0	0
CBLC	1	11.1111	0	0	0	0	0	0	0	0	1
CBLN1	1	11.1111	0	1	0	0	0	0	0	0	0
CBR4	1	11.1111	0	1	0	0	0	0	0	0	0
CBWD5	1	11.1111	0	0	0	0	1	0	0	0	0
CBX7	1	11.1111	0	1	0	0	0	0	0	0	0
CC2D2B	1	11.1111	1	0	0	0	0	0	0	0	0
CCDC103	1	11.1111	0	1	0	0	0	0	0	0	0
CCDC106	1	11.1111	0	1	0	0	0	0	0	0	0
CCDC113	1	11.1111	0	0	0	0	0	0	0	0	1
CCDC115	1	11.1111	1	0	0	0	0	0	0	0	0
CCDC126	1	11.1111	0	1	0	0	0	0	0	0	0
CCDC135	1	11.1111	0	0	0	0	0	0	0	0	1
CCDC141	1	11.1111	0	0	0	0	1	0	0	0	0
CCDC144B	1	11.1111	0	0	0	0	0	0	1	0	0
CCDC152	1	11.1111	0	1	0	0	0	0	0	0	0
CCDC158	1	11.1111	0	1	0	0	0	0	0	0	0
CCDC24	1	11.1111	0	1	0	0	0	0	0	0	0
CCDC33	1	11.1111	0	0	0	0	0	0	0	0	1
CCDC42	1	11.1111	0	0	0	0	0	0	0	0	1
CCDC60	1	11.1111	1	0	0	0	0	0	0	0	0
CCDC65	1	11.1111	0	0	0	0	0	0	0	0	1
CCDC68	1	11.1111	0	1	0	0	0	0	0	0	0
CCDC74A	1	11.1111	0	1	0	0	0	0	0	0	0
CCDC78	1	11.1111	0	1	0	0	0	0	0	0	0
CCDC80	1	11.1111	0	1	0	0	0	0	0	0	0
CCDC83	1	11.1111	0	1	0	0	0	0	0	0	0
CCDC85A	1	11.1111	0	1	0	0	0	0	0	0	0
CCDC85B	1	11.1111	0	0	0	0	0	0	0	0	1
CCDC88B	1	11.1111	0	0	0	0	0	0	0	0	1
CCDC89	1	11.1111	1	0	0	0	0	0	0	0	0
CCDC96	1	11.1111	0	1	0	0	0	0	0	0	0
CCKBR	1	11.1111	0	0	0	0	0	0	0	1	0
CCL17	1	11.1111	0	0	0	0	0	0	0	0	1
CCL25	1	11.1111	0	0	0	0	0	0	0	0	1
CCNB3	1	11.1111	0	0	0	0	1	0	0	0	0
CCND3	1	11.1111	0	0	0	0	1	0	0	0	0
CCNDBP1	1	11.1111	0	1	0	0	0	0	0	0	0
CCNG1	1	11.1111	0	0	0	0	0	0	0	0	1
CCNG2	1	11.1111	0	1	0	0	0	0	0	0	0
CCNI2	1	11.1111	0	0	0	0	0	0	0	1	0
CCNJ	1	11.1111	0	0	0	0	0	0	0	0	1
CCR10	1	11.1111	0	1	0	0	0	0	0	0	0
CCR7	1	11.1111	1	0	0	0	0	0	0	0	0
CCS	1	11.1111	0	0	0	0	0	0	0	0	1
CCT2	1	11.1111	0	0	0	0	0	0	0	0	1
CD1A	1	11.1111	0	0	0	0	0	0	0	0	1
CD1C	1	11.1111	0	1	0	0	0	0	0	0	0
CD1D	1	11.1111	1	0	0	0	0	0	0	0	0
CD300E	1	11.1111	0	0	0	0	1	0	0	0	0
CD40	1	11.1111	1	0	0	0	0	0	0	0	0
CD40LG	1	11.1111	1	0	0	0	0	0	0	0	0
CD5L	1	11.1111	0	0	0	0	1	0	0	0	0
CD7	1	11.1111	0	0	0	0	0	0	0	0	1
CD79A	1	11.1111	0	0	0	0	0	0	0	0	1
CD79B	1	11.1111	0	0	0	0	0	0	0	0	1
CD97	1	11.1111	0	0	0	0	1	0	0	0	0
CDC42EP1	1	11.1111	0	0	0	0	0	0	0	0	1
CDH13	1	11.1111	1	0	0	0	0	0	0	0	0
CDH15	1	11.1111	0	0	0	0	0	0	0	0	1
CDH16	1	11.1111	0	0	0	0	1	0	0	0	0
CDH19	1	11.1111	0	0	0	0	1	0	0	0	0
CDH8	1	11.1111	1	0	0	0	0	0	0	0	0
CDHR1	1	11.1111	0	0	0	0	0	0	0	0	1
CDHR2	1	11.1111	0	0	0	0	1	0	0	0	0
CDHR5	1	11.1111	0	0	0	0	1	0	0	0	0
CDK2AP1	1	11.1111	0	0	0	0	0	0	0	0	1
CDK3	1	11.1111	0	0	0	0	0	0	0	0	1
CDK5R2	1	11.1111	0	0	0	0	0	0	0	0	1
CDK8	1	11.1111	0	0	1	0	0	0	0	0	0
CDNF	1	11.1111	0	0	0	1	0	0	0	0	0
CDR2L	1	11.1111	0	0	0	0	1	0	0	0	0
CDS1	1	11.1111	0	0	0	0	0	0	0	0	1
CEBPA	1	11.1111	0	0	0	0	0	0	0	0	1
CEBPB	1	11.1111	1	0	0	0	0	0	0	0	0
CEBPD	1	11.1111	0	0	0	1	0	0	0	0	0
CECR1	1	11.1111	1	0	0	0	0	0	0	0	0
CECR6	1	11.1111	0	0	0	0	0	0	0	0	1
CECR7	1	11.1111	0	0	0	0	0	0	0	0	1
CELF2	1	11.1111	0	0	0	0	1	0	0	0	0
CELF3	1	11.1111	0	0	0	0	0	0	0	1	0
CELF4	1	11.1111	0	0	0	0	0	0	0	0	1
CELSR1	1	11.1111	0	1	0	0	0	0	0	0	0
CENPJ	1	11.1111	0	0	0	0	0	0	1	0	0
CERK	1	11.1111	0	0	1	0	0	0	0	0	0
CES1	1	11.1111	0	1	0	0	0	0	0	0	0
CES2	1	11.1111	0	0	0	0	0	0	0	0	1
CES3	1	11.1111	0	0	0	0	0	0	0	0	1
CFB	1	11.1111	0	1	0	0	0	0	0	0	0
CFC1B	1	11.1111	0	0	0	0	0	0	0	1	0
CFD	1	11.1111	0	1	0	0	0	0	0	0	0
CFH	1	11.1111	1	0	0	0	0	0	0	0	0
CFHR3	1	11.1111	1	0	0	0	0	0	0	0	0
CFHR4	1	11.1111	0	0	0	1	0	0	0	0	0
CFI	1	11.1111	0	0	0	1	0	0	0	0	0
CFTR	1	11.1111	1	0	0	0	0	0	0	0	0
CGB5	1	11.1111	0	0	0	0	1	0	0	0	0
CGB7	1	11.1111	1	0	0	0	0	0	0	0	0
CGB8	1	11.1111	0	0	0	0	1	0	0	0	0
CHADL	1	11.1111	0	0	0	0	0	0	0	0	1
CHAT	1	11.1111	0	0	0	0	0	0	1	0	0
CHCHD5	1	11.1111	0	1	0	0	0	0	0	0	0
CHCHD7	1	11.1111	0	0	0	1	0	0	0	0	0
CHD7	1	11.1111	0	0	0	0	0	0	0	0	1
CHD9	1	11.1111	0	0	0	0	0	0	0	0	1
CHGB	1	11.1111	0	0	0	0	0	0	0	0	1
CHI3L2	1	11.1111	0	0	0	0	0	1	0	0	0
CHID1	1	11.1111	0	0	0	0	0	0	0	0	1
CHL1	1	11.1111	0	1	0	0	0	0	0	0	0
CHMP4C	1	11.1111	0	0	0	0	0	0	0	0	1
CHN2	1	11.1111	0	1	0	0	0	0	0	0	0
CHODL	1	11.1111	0	0	0	0	0	0	0	0	1
CHPF2	1	11.1111	1	0	0	0	0	0	0	0	0
CHRM3	1	11.1111	1	0	0	0	0	0	0	0	0
CHRNA2	1	11.1111	0	1	0	0	0	0	0	0	0
CHRNA4	1	11.1111	0	0	0	0	0	0	0	0	1
CHRNA6	1	11.1111	0	1	0	0	0	0	0	0	0
CHRNB1	1	11.1111	0	0	0	0	0	0	0	0	1
CHRNB2	1	11.1111	0	0	0	0	0	0	0	0	1
CHRNB4	1	11.1111	0	0	0	0	0	0	0	0	1
CHRNE	1	11.1111	0	0	0	0	0	0	0	0	1
CHST1	1	11.1111	0	1	0	0	0	0	0	0	0
CHST10	1	11.1111	0	0	0	0	0	0	0	0	1
CHST5	1	11.1111	0	0	0	0	0	0	0	0	1
CHST8	1	11.1111	0	0	0	0	0	0	0	0	1
CIB1	1	11.1111	0	1	0	0	0	0	0	0	0
CIB4	1	11.1111	0	0	0	0	0	0	0	1	0
CIDEA	1	11.1111	0	1	0	0	0	0	0	0	0
CIDEC	1	11.1111	0	1	0	0	0	0	0	0	0
CISH	1	11.1111	0	1	0	0	0	0	0	0	0
CITED1	1	11.1111	0	0	0	0	0	0	0	0	1
CKMT1A	1	11.1111	0	0	0	0	0	0	0	0	1
CKMT1B	1	11.1111	0	0	0	0	0	0	0	0	1
CKMT2	1	11.1111	0	1	0	0	0	0	0	0	0
CLCA4	1	11.1111	1	0	0	0	0	0	0	0	0
CLDN11	1	11.1111	0	1	0	0	0	0	0	0	0
CLDN12	1	11.1111	0	0	1	0	0	0	0	0	0
CLDN18	1	11.1111	0	0	0	0	1	0	0	0	0
CLDN2	1	11.1111	0	0	0	1	0	0	0	0	0
CLDN5	1	11.1111	0	1	0	0	0	0	0	0	0
CLDN6	1	11.1111	0	0	0	0	0	0	0	0	1
CLDN7	1	11.1111	0	0	0	0	0	0	0	0	1
CLEC17A	1	11.1111	0	0	0	0	0	0	0	0	1
CLEC18B	1	11.1111	0	0	0	0	0	0	0	0	1
CLEC4M	1	11.1111	0	0	0	0	1	0	0	0	0
CLIC5	1	11.1111	0	1	0	0	0	0	0	0	0
CLIC6	1	11.1111	0	1	0	0	0	0	0	0	0
CLIP2	1	11.1111	0	0	0	0	0	0	1	0	0
CLIP4	1	11.1111	0	0	0	0	0	0	0	0	1
CLN3	1	11.1111	0	0	0	0	1	0	0	0	0
CLSTN2	1	11.1111	0	1	0	0	0	0	0	0	0
CLTB	1	11.1111	1	0	0	0	0	0	0	0	0
CLUL1	1	11.1111	0	0	0	0	0	0	0	0	1
CMTM3	1	11.1111	0	0	0	0	0	0	0	0	1
CMTM5	1	11.1111	0	0	0	0	1	0	0	0	0
CMTM7	1	11.1111	0	0	0	0	0	0	0	0	1
CMTM8	1	11.1111	0	0	0	0	0	0	0	0	1
CMYA5	1	11.1111	0	1	0	0	0	0	0	0	0
CNDP1	1	11.1111	0	0	0	0	1	0	0	0	0
CNDP2	1	11.1111	0	0	0	0	1	0	0	0	0
CNFN	1	11.1111	0	0	0	0	0	0	0	0	1
CNGA3	1	11.1111	0	1	0	0	0	0	0	0	0
CNGA4	1	11.1111	0	0	0	0	0	0	1	0	0
CNN2	1	11.1111	1	0	0	0	0	0	0	0	0
CNOT2	1	11.1111	0	0	0	0	0	0	0	0	1
CNPY2	1	11.1111	0	0	0	0	0	0	0	0	1
CNPY4	1	11.1111	0	0	0	0	0	0	0	0	1
CNTD1	1	11.1111	0	1	0	0	0	0	0	0	0
CNTN2	1	11.1111	0	0	0	0	0	0	0	0	1
CNTN3	1	11.1111	0	1	0	0	0	0	0	0	0
CNTN4	1	11.1111	0	1	0	0	0	0	0	0	0
CNTNAP2	1	11.1111	0	1	0	0	0	0	0	0	0
COG2	1	11.1111	0	0	0	0	0	0	0	0	1
COL11A2	1	11.1111	0	0	0	0	0	0	0	0	1
COL13A1	1	11.1111	0	0	0	0	0	0	0	0	1
COL14A1	1	11.1111	0	1	0	0	0	0	0	0	0
COL16A1	1	11.1111	0	0	0	0	0	0	1	0	0
COL17A1	1	11.1111	0	1	0	0	0	0	0	0	0
COL18A1	1	11.1111	0	0	0	0	0	0	1	0	0
COL21A1	1	11.1111	1	0	0	0	0	0	0	0	0
COL23A1	1	11.1111	0	0	0	0	0	0	0	0	1
COL25A1	1	11.1111	0	0	0	0	0	0	0	0	1
COL4A6	1	11.1111	0	1	0	0	0	0	0	0	0
COL5A1	1	11.1111	0	0	0	0	0	0	1	0	0
COL6A1	1	11.1111	0	0	0	0	0	0	1	0	0
COL8A2	1	11.1111	0	1	0	0	0	0	0	0	0
COL9A1	1	11.1111	0	0	0	0	0	0	0	0	1
COL9A3	1	11.1111	0	0	0	0	0	0	0	0	1
COLEC11	1	11.1111	0	0	0	0	0	0	0	0	1
COLQ	1	11.1111	0	0	0	0	0	0	1	0	0
COMMD6	1	11.1111	0	0	0	0	0	0	1	0	0
COMP	1	11.1111	0	1	0	0	0	0	0	0	0
COMT	1	11.1111	0	0	0	1	0	0	0	0	0
COMTD1	1	11.1111	0	0	0	0	0	0	0	0	1
COPS5	1	11.1111	0	0	0	1	0	0	0	0	0
COPZ2	1	11.1111	0	1	0	0	0	0	0	0	0
COQ4	1	11.1111	0	0	0	0	0	0	0	0	1
CORO2B	1	11.1111	0	1	0	0	0	0	0	0	0
CORO6	1	11.1111	0	1	0	0	0	0	0	0	0
COX4I1	1	11.1111	1	0	0	0	0	0	0	0	0
COX6A2	1	11.1111	0	0	0	0	0	0	0	1	0
COX6C	1	11.1111	0	1	0	0	0	0	0	0	0
COX7A2L	1	11.1111	0	0	0	0	0	0	0	0	1
CP	1	11.1111	1	0	0	0	0	0	0	0	0
CPA1	1	11.1111	0	1	0	0	0	0	0	0	0
CPA6	1	11.1111	0	1	0	0	0	0	0	0	0
CPAMD8	1	11.1111	0	0	0	0	0	0	0	0	1
CPE	1	11.1111	0	1	0	0	0	0	0	0	0
CPM	1	11.1111	0	0	0	0	0	0	0	1	0
CPN2	1	11.1111	0	1	0	0	0	0	0	0	0
CPNE4	1	11.1111	0	0	0	0	0	0	0	0	1
CPNE5	1	11.1111	1	0	0	0	0	0	0	0	0
CPNE7	1	11.1111	0	0	0	0	0	0	0	0	1
CPNE8	1	11.1111	1	0	0	0	0	0	0	0	0
CPNE9	1	11.1111	0	0	0	0	1	0	0	0	0
CPXM1	1	11.1111	0	0	0	0	0	0	0	0	1
CR2	1	11.1111	0	0	0	0	0	0	0	0	1
CRABP1	1	11.1111	0	0	0	0	0	0	0	0	1
CRAT	1	11.1111	0	1	0	0	0	0	0	0	0
CRCT1	1	11.1111	0	0	0	0	1	0	0	0	0
CREB3L4	1	11.1111	0	1	0	0	0	0	0	0	0
CREBL2	1	11.1111	0	1	0	0	0	0	0	0	0
CRELD2	1	11.1111	0	0	0	0	0	0	0	0	1
CRHBP	1	11.1111	0	1	0	0	0	0	0	0	0
CRHR1	1	11.1111	0	0	0	0	0	0	0	0	1
CRIP1	1	11.1111	0	1	0	0	0	0	0	0	0
CRIP2	1	11.1111	0	1	0	0	0	0	0	0	0
CRLF1	1	11.1111	0	0	0	0	0	0	0	0	1
CROT	1	11.1111	0	1	0	0	0	0	0	0	0
CRY2	1	11.1111	0	1	0	0	0	0	0	0	0
CRYBG3	1	11.1111	1	0	0	0	0	0	0	0	0
CRYZ	1	11.1111	0	0	0	1	0	0	0	0	0
CSAD	1	11.1111	0	0	0	0	0	0	0	0	1
CSF3	1	11.1111	0	0	0	0	0	0	0	1	0
CSMD2	1	11.1111	1	0	0	0	0	0	0	0	0
CSMD3	1	11.1111	0	0	0	0	0	0	0	0	1
CSN2	1	11.1111	0	0	0	1	0	0	0	0	0
CSNK1E	1	11.1111	0	0	1	0	0	0	0	0	0
CSRP1	1	11.1111	1	0	0	0	0	0	0	0	0
CSRP3	1	11.1111	0	0	0	0	0	0	0	1	0
CST2	1	11.1111	0	1	0	0	0	0	0	0	0
CST4	1	11.1111	0	1	0	0	0	0	0	0	0
CST6	1	11.1111	0	0	0	0	0	0	0	0	1
CST9	1	11.1111	0	1	0	0	0	0	0	0	0
CST9L	1	11.1111	0	1	0	0	0	0	0	0	0
CSTA	1	11.1111	1	0	0	0	0	0	0	0	0
CT45A1	1	11.1111	0	0	0	0	0	0	1	0	0
CT45A4	1	11.1111	0	0	0	0	0	0	1	0	0
CT45A5	1	11.1111	0	0	0	0	0	0	1	0	0
CTDSP2	1	11.1111	0	0	0	0	0	0	0	0	1
CTGF	1	11.1111	1	0	0	0	0	0	0	0	0
CTNND2	1	11.1111	0	0	0	0	0	0	1	0	0
CTNS	1	11.1111	0	0	0	0	1	0	0	0	0
CTSD	1	11.1111	0	0	0	0	1	0	0	0	0
CTSF	1	11.1111	0	0	0	0	0	0	0	0	1
CTSH	1	11.1111	0	0	0	0	0	0	0	0	1
CTTN	1	11.1111	1	0	0	0	0	0	0	0	0
CTTNBP2	1	11.1111	0	1	0	0	0	0	0	0	0
CUBN	1	11.1111	0	0	0	0	0	0	1	0	0
CUX1	1	11.1111	0	0	0	0	1	0	0	0	0
CX3CL1	1	11.1111	1	0	0	0	0	0	0	0	0
CX3CR1	1	11.1111	0	1	0	0	0	0	0	0	0
CXCL16	1	11.1111	0	0	0	0	1	0	0	0	0
CXCL6	1	11.1111	1	0	0	0	0	0	0	0	0
CXCR2	1	11.1111	1	0	0	0	0	0	0	0	0
CXXC5	1	11.1111	0	1	0	0	0	0	0	0	0
CYB561	1	11.1111	0	0	0	0	0	0	0	0	1
CYB561D2	1	11.1111	0	1	0	0	0	0	0	0	0
CYB5A	1	11.1111	0	1	0	0	0	0	0	0	0
CYFIP1	1	11.1111	0	0	0	0	1	0	0	0	0
CYP11A1	1	11.1111	0	0	0	0	0	0	0	0	1
CYP21A2	1	11.1111	0	1	0	0	0	0	0	0	0
CYP24A1	1	11.1111	1	0	0	0	0	0	0	0	0
CYP27A1	1	11.1111	0	0	0	0	0	0	0	1	0
CYP27B1	1	11.1111	0	0	0	0	0	0	0	0	1
CYP27C1	1	11.1111	1	0	0	0	0	0	0	0	0
CYP2A6	1	11.1111	0	0	0	0	1	0	0	0	0
CYP2C18	1	11.1111	0	0	0	0	1	0	0	0	0
CYP2C19	1	11.1111	0	0	0	0	1	0	0	0	0
CYP2W1	1	11.1111	0	0	0	0	1	0	0	0	0
CYP3A7	1	11.1111	0	0	0	0	1	0	0	0	0
CYP4A11	1	11.1111	0	1	0	0	0	0	0	0	0
CYP4B1	1	11.1111	0	1	0	0	0	0	0	0	0
CYP4F11	1	11.1111	0	1	0	0	0	0	0	0	0
CYP4F12	1	11.1111	0	1	0	0	0	0	0	0	0
CYP4F8	1	11.1111	0	1	0	0	0	0	0	0	0
CYP4Z1	1	11.1111	0	1	0	0	0	0	0	0	0
CYP4Z2P	1	11.1111	0	1	0	0	0	0	0	0	0
CYSLTR1	1	11.1111	0	1	0	0	0	0	0	0	0
CYTH3	1	11.1111	0	0	0	0	0	0	1	0	0
CYTL1	1	11.1111	0	0	0	0	0	0	0	0	1
CYYR1	1	11.1111	1	0	0	0	0	0	0	0	0
DAB2	1	11.1111	0	0	0	0	1	0	0	0	0
DACH1	1	11.1111	0	1	0	0	0	0	0	0	0
DAK	1	11.1111	0	1	0	0	0	0	0	0	0
DALRD3	1	11.1111	0	1	0	0	0	0	0	0	0
DAPK1	1	11.1111	0	0	0	0	1	0	0	0	0
DAPK3	1	11.1111	0	0	0	0	1	0	0	0	0
DARC	1	11.1111	0	1	0	0	0	0	0	0	0
DCAF12L2	1	11.1111	0	0	1	0	0	0	0	0	0
DCAF13	1	11.1111	0	0	0	1	0	0	0	0	0
DCAF4	1	11.1111	0	0	0	0	0	0	0	0	1
DCLK1	1	11.1111	0	1	0	0	0	0	0	0	0
DCN	1	11.1111	0	1	0	0	0	0	0	0	0
DCTD	1	11.1111	0	0	0	0	0	0	0	0	1
DCXR	1	11.1111	0	0	0	0	0	0	0	0	1
DDB2	1	11.1111	0	0	0	0	0	0	0	0	1
DDIT4	1	11.1111	1	0	0	0	0	0	0	0	0
DDX17	1	11.1111	0	0	1	0	0	0	0	0	0
DDX25	1	11.1111	0	0	0	0	0	0	0	0	1
DEAF1	1	11.1111	0	0	0	0	0	0	0	0	1
DECR1	1	11.1111	0	0	0	1	0	0	0	0	0
DEFB1	1	11.1111	1	0	0	0	0	0	0	0	0
DEFB132	1	11.1111	0	1	0	0	0	0	0	0	0
DENND2D	1	11.1111	0	1	0	0	0	0	0	0	0
DFNA5	1	11.1111	1	0	0	0	0	0	0	0	0
DGKA	1	11.1111	1	0	0	0	0	0	0	0	0
DGKB	1	11.1111	0	1	0	0	0	0	0	0	0
DGKH	1	11.1111	1	0	0	0	0	0	0	0	0
DGKQ	1	11.1111	0	1	0	0	0	0	0	0	0
DHCR7	1	11.1111	0	0	0	0	0	0	0	0	1
DHH	1	11.1111	0	1	0	0	0	0	0	0	0
DHRS2	1	11.1111	0	1	0	0	0	0	0	0	0
DHX58	1	11.1111	0	1	0	0	0	0	0	0	0
DIO3	1	11.1111	0	1	0	0	0	0	0	0	0
DIS3	1	11.1111	0	0	1	0	0	0	0	0	0
DISC1	1	11.1111	0	0	0	0	0	0	0	0	1
DKFZp434J0226	1	11.1111	0	0	0	0	0	0	1	0	0
DKFZp779M0652	1	11.1111	0	0	0	0	0	0	0	0	1
DKKL1	1	11.1111	0	0	0	0	0	0	0	0	1
DLC1	1	11.1111	1	0	0	0	0	0	0	0	0
DLEU7	1	11.1111	1	0	0	0	0	0	0	0	0
DLG2	1	11.1111	0	1	0	0	0	0	0	0	0
DLK1	1	11.1111	0	0	0	0	0	0	0	0	1
DLL1	1	11.1111	0	0	0	0	0	0	0	0	1
DLL3	1	11.1111	0	0	0	0	0	0	0	0	1
DLL4	1	11.1111	1	0	0	0	0	0	0	0	0
DLX2	1	11.1111	0	0	0	0	0	0	0	0	1
DLX3	1	11.1111	0	0	1	0	0	0	0	0	0
DMKN	1	11.1111	0	0	0	0	0	0	0	0	1
DMRTC2	1	11.1111	0	1	0	0	0	0	0	0	0
DNAH14	1	11.1111	0	0	0	0	0	0	0	0	1
DNAH2	1	11.1111	0	0	0	0	0	0	0	0	1
DNAH5	1	11.1111	0	1	0	0	0	0	0	0	0
DNAH7	1	11.1111	0	1	0	0	0	0	0	0	0
DNAH9	1	11.1111	0	1	0	0	0	0	0	0	0
DNAJB12	1	11.1111	0	0	0	0	0	0	0	0	1
DNAJB13	1	11.1111	1	0	0	0	0	0	0	0	0
DNAJB5	1	11.1111	0	0	0	0	0	1	0	0	0
DNAJC1	1	11.1111	0	1	0	0	0	0	0	0	0
DNAJC14	1	11.1111	0	0	0	0	0	0	0	0	1
DNAL1	1	11.1111	0	1	0	0	0	0	0	0	0
DNALI1	1	11.1111	0	1	0	0	0	0	0	0	0
DNASE1L3	1	11.1111	0	1	0	0	0	0	0	0	0
DNASE2B	1	11.1111	0	1	0	0	0	0	0	0	0
DNER	1	11.1111	0	0	0	0	0	0	0	0	1
DNM2	1	11.1111	0	0	0	0	1	0	0	0	0
DNMBP	1	11.1111	0	1	0	0	0	0	0	0	0
DOC2B	1	11.1111	1	0	0	0	0	0	0	0	0
DOK5	1	11.1111	0	0	0	0	0	0	0	0	1
DPCR1	1	11.1111	0	0	0	0	1	0	0	0	0
DPT	1	11.1111	0	1	0	0	0	0	0	0	0
DPY19L2P4	1	11.1111	0	0	0	0	0	0	0	0	1
DQX1	1	11.1111	0	0	0	0	0	0	0	0	1
DRD4	1	11.1111	0	0	0	0	0	0	0	0	1
DSCAML1	1	11.1111	0	0	0	0	0	0	0	0	1
DSG1	1	11.1111	0	0	0	1	0	0	0	0	0
DTD1	1	11.1111	0	0	0	0	0	0	0	0	1
DTNB	1	11.1111	0	0	0	0	0	0	0	0	1
DTX4	1	11.1111	0	0	0	0	0	0	0	0	1
DUOX1	1	11.1111	0	0	0	0	0	0	0	0	1
DUOX2	1	11.1111	0	0	0	0	0	0	0	1	0
DUSP13	1	11.1111	0	0	0	0	0	0	0	1	0
DUSP15	1	11.1111	0	0	0	0	0	0	0	0	1
DUSP2	1	11.1111	0	0	0	0	0	0	0	0	1
DUSP8	1	11.1111	0	1	0	0	0	0	0	0	0
DVL1	1	11.1111	0	0	0	1	0	0	0	0	0
DYNLRB2	1	11.1111	0	1	0	0	0	0	0	0	0
DYRK1B	1	11.1111	0	0	0	0	0	0	0	0	1
DYRK4	1	11.1111	1	0	0	0	0	0	0	0	0
DYSF	1	11.1111	0	0	0	0	1	0	0	0	0
DYX1C1	1	11.1111	0	1	0	0	0	0	0	0	0
E2F5	1	11.1111	0	0	0	0	0	0	0	0	1
EBAG9	1	11.1111	0	0	0	1	0	0	0	0	0
EBF1	1	11.1111	0	1	0	0	0	0	0	0	0
EBF3	1	11.1111	0	0	0	0	0	0	0	0	1
EBI3	1	11.1111	0	1	0	0	0	0	0	0	0
ECEL1	1	11.1111	0	0	0	0	0	0	0	0	1
ECHDC2	1	11.1111	1	0	0	0	0	0	0	0	0
ECM1	1	11.1111	0	1	0	0	0	0	0	0	0
EDAR	1	11.1111	0	0	0	0	0	0	0	0	1
[truncated: 2,244 more rows]
