# Supplementary material for: Pan-cancer molecular analysis of the RB tumor suppressor pathway
Source: Commun Biol. 2020 Apr 2;3:158. doi: 10.1038/s42003-020-0873-9 (PMC7118159; doi:10.1038/s42003-020-0873-9)
Supplement: Supplementary file 7 — Supplementary Data 4 [file 42003_2020_873_MOESM7_ESM.xls]

## Sheet: SUPP_DATA4_BootstrappedGene_Lis
Column1	acc	blca	brca	cesc	chol	coad	dlbc	esca	gbm	hnsc	kich	kirc	kirp	laml	lgg	lihc	luad	lusc	ov	paad	pcpg	prad	sarc	skcm	stad	tgct	thca	thym	ucec	ucs	uvm
MARCH1	-0.203	0.180455	0.0780234	-0.00564017	0.0694382	0.0410857	0.034899	-0.106766	-0.120286	0.00309039	-0.156248	0.248857	0.0301951	-0.0964463	-0.0126672	0.181157	-0.0298133	-0.195314	-0.0822654	-0.0610347	0.124178	0.281151	-0.0605253	0.118453	-0.272162	-0.146289	0.537216	-0.454509	0.0342932	-0.0689264	0.389794
MARCH2	-0.256651	-0.29768	-0.397226	-0.27983	-0.0689623	-0.481465	-0.534239	-0.449346	-0.417079	-0.334843	-0.25155	-0.00764291	-0.100495	-0.385281	-0.212332	-0.438299	-0.246891	-0.303594	-0.0451725	-0.11901	-0.187049	-0.244368	-0.232652	-0.373818	-0.62115	-0.455524	-0.0894579	0.306749	-0.407334	-0.376329	-0.718806
MARCH4	0.210623	0.309355	0.0839129	-0.0809619	0.0526491	-0.0301935	-0.155536	0.147564	0.138209	0.0146429	0.469066	0.0968483	0.428458	0.027589	-0.145425	0.133002	-0.0286468	-0.20922	0.0617894	-0.488903	0.182217	0.0123573	0.0852401	0.126353	0.131979	-0.100193	0.0959634	-0.00776251	-0.156548	-0.118846	0.334434
MARCH9	-0.048695	-0.239755	-0.167006	-0.0410418	0.0454368	-0.0616895	0.147656	0.039223	0.26873	0.0593505	-0.238908	-0.274438	-0.170081	-0.102341	0.372284	0.153604	-0.201117	-0.0683914	0.05107	-0.344197	0.193251	0.169732	-0.233177	-0.132597	0.0699643	-0.234494	-0.172553	0.706817	-0.241747	-0.0131206	-0.506713
SEPT1	-0.242926	-0.0444895	-0.0427128	-0.159253	0.0504925	-0.168095	-0.255041	-0.246974	-0.14767	0.0590805	0.162904	0.326396	0.00297472	-0.116175	-0.0621744	0.148097	-0.1055	-0.217259	-0.162519	-0.159026	-0.260741	0.0829663	-0.177513	-0.135676	-0.20011	-0.164988	0.433759	0.791277	-0.170626	-0.100448	-0.32374
SEPT2	0.480978	-0.182589	-0.165372	-0.007308	0.115966	0.251	0.109813	-0.00998384	0.10753	-0.0362681	-0.12576	0.103472	0.220304	0.115635	0.0248648	0.276893	0.150641	-0.162403	-0.0983631	0.0498189	0.0682538	0.126874	-0.274242	0.246763	-0.233466	-0.243935	0.0708499	-0.503544	0.0858013	-0.336475	0.265379
SEPT2	0.336114	0.296305	0.566154	0.217522	0.0426297	-0.0728989	-0.108235	0.239682	0.144583	0.288201	0.298988	0.303526	0.0837868	0.253946	-0.288088	0.307413	0.297579	0.0721138	0.198205	-0.373621	0.176735	0.0933739	0.113952	-0.194595	0.0890212	0.354277	0.107848	0.213828	0.371315	0.313175	0.217999
SEPT4	-0.192055	-0.0382013	-0.216301	-0.122359	-0.192629	-0.163006	-0.524084	-0.197393	-0.325895	-0.258442	-0.30471	0.048686	0.111847	0.0756033	-0.397345	-0.419066	-0.531553	-0.380983	-0.00311025	-0.4291	-0.317454	0.108011	-0.256016	-0.216312	-0.478939	-0.419552	-0.0944464	-0.395293	-0.137461	-0.0998294	-0.41772
SEPT5	0.461566	0.0937003	-0.000839551	-0.0012969	-0.0705189	-0.346549	-0.492247	0.015679	0.174829	-0.362194	0.542796	0.144383	-0.0799361	0.0770612	-0.114746	0.233751	0.102898	-0.010032	0.134184	-0.540802	0.0608371	0.121584	0.0471747	-0.123626	-0.402912	-0.267315	-0.230159	-0.238412	-0.0729614	0.149499	0.129221
SEPT6	-0.057648	0.157724	0.00138026	-0.0978819	-0.292314	-0.143118	0.154514	-0.0634566	-0.00142316	0.0273476	-0.446449	0.248077	-0.0873238	-0.156489	-0.0563369	0.0863057	-0.0121418	-0.232999	0.0839681	-0.117205	0.0381872	-0.191437	-0.159085	-0.0414957	-0.352634	0.184762	0.460094	0.837254	0.0327475	0.0332312	-0.0662043
SEPT9	0.0758899	-0.0940405	0.191326	-0.0170327	0.00653028	-0.315804	-0.107603	0.133044	-0.0384834	-0.0307228	-0.0323115	0.246132	0.0664507	-0.252182	0.352223	0.33253	0.0936423	-0.0200143	-0.0896309	0.514467	0.00453234	-0.125028	0.0237395	-0.030636	-0.181669	-0.241891	0.365784	0.664011	-0.110439	-0.178192	-0.235624
SEPT11	0.493813	0.221766	-0.028079	0.0467114	0.123437	0.243457	0.158509	0.0708624	0.111609	0.141128	0.270215	-0.124068	-0.18401	0.0103818	-0.0074966	0.0452471	0.233025	-0.0784199	-0.0266538	0.148012	0.273926	0.232893	0.0013554	0.307242	-0.118553	-0.135282	0.268136	-0.513601	0.163338	0.077961	0.67175
A1BG	-0.115965	0.0405262	-0.323837	-0.247718	0.172888	-0.282245	-0.414141	-0.128615	-0.00278937	0.0128489	0.0239313	0.14406	-0.0223997	-0.203889	0.123531	-0.373049	0.0148711	-0.233469	0.0975085	-0.472046	0.0190582	-0.0973216	-0.110002	-0.178565	-0.265544	-0.502977	0.0661606	0.571219	-0.0623636	-0.0260483	-0.360706
A2BP1	-0.0692592	0.0645136	-0.151697	-0.123708	-0.100683	-0.258427	-0.183616	0.117391	-0.112381	-0.284965	0.115151	0.0262032	-0.114729	NA	-0.271007	0.278862	-0.0860349	0.0450325	-0.125141	-0.0766069	0.026005	-0.427188	-0.0226836	-0.0464378	NA	0.0453134	-0.0533335	-0.0388172	-0.00288221	-0.147497	-0.104082
A2M	-0.217409	-0.344016	-0.165858	-0.301735	-0.179987	-0.279567	0.0423582	-0.36656	-0.329235	-0.226444	-0.30935	-0.172754	0.0318896	0.359434	0.165861	-0.155691	-0.523246	-0.477162	-0.123829	-0.275853	-0.0629508	-0.0124452	-0.142795	-0.244837	-0.631494	-0.616988	-0.0433365	-0.557358	-0.354686	-0.151812	0.251825
A2ML1	-0.2475	0.12546	0.497092	0.0789033	0.227408	-0.0430903	0.0916335	-0.0858854	-0.351524	-0.196226	0.240933	0.0302947	0.207954	-0.0501711	-0.243071	-0.00742971	0.0903371	-0.0330671	0.0166151	0.341432	0.0645265	-0.0332693	-0.0493429	-0.0959634	-0.0788561	0.31804	0.0137429	-0.0622599	-0.143297	-0.19814	0.13433
A4GALT	0.0462219	-0.250708	-0.157083	-0.159836	-0.410284	-0.268243	-0.1873	0.0609338	-0.214844	0.0644471	-0.337063	-0.164625	-0.282457	0.408437	-0.0796198	-0.125529	0.167128	-0.0858432	-0.285271	0.179051	-0.167482	-0.397474	-0.137964	-0.203257	-0.424226	0.492536	0.100317	-0.35708	-0.441191	-0.299997	0.0553148
AAAS	-0.0634173	0.0637689	-0.130474	0.0543441	0.0257324	0.277082	0.421947	0.489291	0.487809	0.372989	0.304445	0.281467	-0.026803	0.143995	0.355885	0.321816	0.197267	0.395112	0.21235	-0.106633	0.00431167	0.0101733	0.146885	0.0464883	0.416357	0.49181	-0.0518771	0.666353	0.116145	-0.00550799	-0.213608
AACS	0.474951	0.357649	-0.0396241	0.0643311	-0.0822104	0.0037442	-0.210828	0.223271	0.111012	-0.0271659	0.137791	0.207777	-0.0201096	0.101836	-0.0343528	0.452527	0.324139	0.113886	0.0567246	-0.191339	0.151323	0.0687619	-0.101043	0.0902972	0.272168	0.428887	-0.186538	0.148128	-0.188557	0.120866	0.118515
AAK1	-0.075429	-0.0645306	-0.0892905	-0.0291022	-0.202998	-0.0722253	-0.370313	-0.208192	-0.239924	-0.187603	0.103176	0.101062	-0.166217	-0.0722989	-0.279124	0.112312	-0.0586493	-0.149141	-0.150378	-0.384545	-0.0254508	-0.147428	-0.0685953	0.107321	-0.475038	-0.559646	-0.362796	-0.259315	0.0569068	-0.275618	0.21688
AAMP	0.188608	-0.0874225	-0.0355773	0.0329957	0.403487	-0.075284	0.216482	0.0255964	-0.0271296	0.0783845	0.022343	0.0431727	0.21565	-0.0547519	-0.229603	0.0986171	0.0266192	0.0950065	0.108966	0.231027	-0.138003	0.141417	-0.164734	-0.0587943	0.378129	0.50115	-0.201472	-0.131656	0.275867	-0.2051	-0.117666
AARS	0.0442167	0.316845	0.441662	0.121836	0.252875	0.0872502	0.201899	0.334236	-0.0592445	0.141773	-0.0767426	0.185998	0.0609904	0.3878	-0.376211	-0.0316936	0.137909	0.176651	0.188748	0.0918879	-0.0538751	-0.11003	0.0946	-0.19092	0.239196	0.344424	-0.08984	-0.136928	0.23291	0.00414877	-0.2474
AASS	-0.244627	-0.345143	-0.44915	0.0247566	0.206185	-0.137447	-0.16794	-0.0631687	-0.00189739	0.0674462	-0.109878	-0.120421	-0.154897	0.111331	0.216636	-0.377453	-0.312916	-0.0913959	-0.188814	-0.249124	-0.0456278	-0.105445	-0.0968689	0.182322	-0.416195	0.459619	-0.164005	-0.53493	-0.225334	-0.117208	0.222507
ABAT	-0.280014	-0.509925	-0.519736	-0.145417	-0.0837697	-0.315839	-0.180316	-0.220148	0.014097	-0.0104922	-0.185975	-0.195748	-0.263561	-0.220107	-0.333334	-0.414145	-0.359407	-0.3598	0.00790204	-0.538099	0.101766	-0.299933	-0.215203	-0.228917	-0.23202	-0.492019	-0.175599	-0.391453	-0.232881	-0.175278	-0.0419438
ABCA1	-0.346696	-0.109911	-0.0945175	-0.204662	-0.110569	-0.130482	-0.062329	-0.0740809	-0.398405	-0.197617	0.408042	0.174275	-0.0694548	-0.113203	-0.118658	-0.0425694	-0.0118802	-0.185088	-0.172662	-0.117036	0.0132973	0.027555	-0.280856	-0.0685606	-0.461144	0.345025	-0.0263568	-0.209116	-0.192685	-0.439749	-0.00724837
ABCA10	-0.186244	-0.391619	-0.439518	-0.0591829	0.202013	-0.169248	-0.391269	-0.453776	-0.116601	-0.049012	-0.255755	-0.0603293	0.0555202	0.0165995	-0.00598527	-0.0983556	-0.425615	-0.214962	-0.243246	-0.422362	-0.0491363	-0.12559	-0.22922	-0.0338485	-0.506637	-0.501167	-0.00317867	-0.129444	-0.235512	-0.372911	0.277305
ABCA12	0.0978021	0.199338	-0.0449457	0.033221	0.192404	0.158952	-0.00727518	-0.0222118	0.0649475	-0.376885	0.0886915	0.156995	0.204279	0.165943	0.286635	0.20952	0.0760693	-0.0594851	0.0377145	0.404743	0.442548	0.0877719	0.112564	-0.0938952	0.0566024	-0.337014	0.350376	-0.161233	-0.146937	-0.204203	-0.126352
ABCA2	-0.0430037	-0.178256	-0.304681	-0.190188	-0.104103	-0.231966	-0.363224	-0.106833	-0.220177	0.159089	-0.163776	-0.129109	-0.108103	-0.0586343	-0.252011	-0.0171305	-0.220649	-0.17956	-0.29877	-0.430329	0.00730443	0.197429	-0.24857	-0.36358	-0.000123475	-0.500662	-0.335318	-0.595772	-0.178553	-0.091433	-0.338136
ABCA3	-0.273904	-0.0353919	-0.26875	0.0883068	-0.284935	-0.174983	-0.364477	-0.231052	-0.0858117	0.176598	-0.151834	-0.0470569	-0.250545	-0.134009	-0.102026	-0.0163844	-0.492198	-0.347398	-0.0976488	-0.534948	0.1362	0.10971	-0.21479	-0.240559	-0.334823	-0.0905169	-0.088688	-0.0267484	0.0864988	0.145128	-0.390535
ABCA5	-0.350938	-0.364704	-0.187499	0.0454628	0.0431125	-0.104613	-0.120822	-0.375108	-0.22998	-0.0411909	-0.464472	-0.369363	-0.186553	-0.042424	-0.0122111	-0.156428	-0.216717	0.0552626	-0.0459809	-0.506068	0.0130765	-0.180532	-0.182515	0.0102858	-0.137357	-0.563472	-0.299429	-0.549344	-0.151254	-0.215499	0.319845
ABCA6	-0.1709	-0.327474	-0.34148	-0.31958	0.0216367	-0.264321	0.0200419	-0.391569	-0.304502	-0.222192	0.0632885	0.10796	-0.0272607	0.113449	-0.0702436	-0.349282	-0.411892	-0.393517	-0.226451	-0.262818	-0.246804	-0.114385	-0.287918	-0.137483	-0.585569	-0.513552	0.297374	-0.147721	-0.273451	-0.409116	0.234941
ABCA8	-0.286903	-0.406419	-0.395153	-0.26944	-0.133684	-0.287635	0.0758501	-0.453533	-0.383917	-0.180142	-0.225978	-0.29175	-0.278139	0.384	-0.104479	-0.460218	-0.594462	-0.429111	-0.24044	-0.368418	-0.294032	-0.360275	-0.242114	-0.147024	-0.633396	-0.316922	-0.188873	-0.262731	-0.23586	-0.0732947	0.140176
ABCA9	-0.164835	-0.385201	-0.374142	-0.307633	0.028179	-0.273384	-0.175032	-0.438902	-0.168286	-0.211868	-0.050381	0.0851121	0.0893659	-0.0119194	-0.209274	-0.502616	-0.358906	-0.367097	-0.211329	-0.430316	-0.195429	-0.120307	-0.262786	-0.170058	-0.61034	-0.471298	0.241565	-0.257747	-0.32355	-0.132774	-0.0376728
ABCB10	0.288751	0.277503	0.165692	0.147231	0.0751663	0.370133	0.0853709	0.181595	0.214421	0.31265	-0.042769	0.0533414	0.270679	0.425375	0.220221	0.00884738	0.0541877	0.236772	0.0367327	-0.166658	0.0495694	0.203141	0.177371	0.372027	0.260946	0.0734065	0.136979	-0.181142	0.147319	0.202547	0.619283
ABCB4	0.0558271	-0.208868	-0.232669	-0.306424	0.10203	-0.334838	-0.216864	-0.17065	0.0556518	-0.234199	-0.144182	0.0721958	-0.0500921	0.0637206	0.35877	-0.402431	-0.152166	-0.261044	-0.0923481	-0.25651	-0.103225	0.0604465	-0.216522	0.0503215	-0.374186	-0.133151	0.299922	-0.321912	-0.282125	-0.0877611	0.279867
ABCB6	0.253083	-0.165399	0.221966	0.0731646	0.43654	-0.0326397	-0.0242504	0.305504	0.136914	0.085593	0.423328	0.109783	0.299545	0.1931	-0.110196	0.0330423	0.145528	0.150124	0.165393	0.0678972	0.104027	0.264241	-0.0673938	0.0159533	0.231437	-0.260174	-0.307468	-0.483094	0.101109	0.279431	0.126323
ABCB7	-0.129542	0.272806	-0.0492279	0.181684	-0.252966	0.244348	0.457819	0.127793	0.12777	0.274889	-0.0492849	-0.0971722	0.0652127	0.211138	0.315985	-0.0942269	0.12583	0.201701	0.083236	0.215293	0.0949248	0.30824	0.178461	0.276492	0.141243	0.334506	0.0670971	0.347825	0.33522	0.122904	0.225495
ABCC1	0.126822	0.0912284	0.231926	0.0240683	0.0312678	-0.0766202	-0.164079	0.245134	-0.11146	-0.0214678	0.289476	0.223147	0.260955	-0.190615	0.225152	0.258837	0.129291	0.15437	0.0251344	0.391486	0.155275	0.115058	-0.0885703	-0.024465	-0.159137	-0.117322	0.015928	0.692267	0.00930159	0.053122	0.202564
ABCC10	0.202689	-0.20819	0.225782	-0.134262	0.41455	-0.261643	-0.0975695	-0.146377	-0.0966013	-0.0329664	-0.0404245	0.306522	-0.0121898	-0.191558	0.275962	0.358151	-0.0752322	-0.0554398	-0.0303823	0.063906	0.237097	-0.0429975	0.0646656	-0.0505626	0.150722	0.274026	0.24257	-0.18444	-0.241418	-0.00658158	-0.149094
ABCC3	-0.0768085	-0.402185	-0.205054	-0.299226	-0.181118	-0.309014	-0.377931	-0.265362	-0.34545	-0.163614	0.0326946	0.187877	0.27979	-0.198811	0.211825	-0.0126269	-0.406548	-0.117605	-0.279086	0.385163	-0.107048	-0.126923	-0.0647951	-0.186026	-0.0619569	-0.68263	0.141475	-0.572396	-0.307678	-0.403385	0.16604
ABCC6	-0.190301	0.115136	-0.342722	-0.287677	-0.11315	-0.160964	-0.176188	-0.216558	-0.312534	0.0743898	-0.0742302	0.0348114	-0.220002	-0.0750149	-0.300897	-0.35903	-0.567748	-0.364259	0.0449667	-0.214944	-0.00455504	-0.211363	-0.197708	-0.106249	-0.126578	-0.370023	-0.0556282	-0.286692	-0.120161	-0.189391	-0.0767072
ABCC8	-0.0981751	-0.0668703	-0.505053	-0.137631	-0.235942	-0.125351	0.0308386	-0.0375681	-0.0445182	-0.0111925	-0.125411	-0.126123	0.071161	NA	-0.34987	0.158712	-0.11947	0.0322125	0.0543904	-0.471708	-0.110939	-0.239396	-0.157183	-0.0880444	NA	-0.086177	-0.292634	0.563968	-0.099938	-0.0160836	-0.00176037
ABCC9	-0.0055653	-0.0448519	-0.202614	-0.256493	0.0805818	-0.0366619	0.0629844	-0.248622	-0.353966	-0.240982	-0.0541233	-0.0250532	0.179845	0.391464	-0.300214	-0.339646	-0.283174	-0.392311	-0.0411326	-0.414923	0.0731968	-0.214589	0.0171271	0.139198	-0.615385	-0.444262	-0.0370889	-0.320861	-0.191866	-0.177659	0.476975
ABCD1	-0.0779587	-0.0963346	0.223155	-0.181957	0.266891	-0.30296	-0.511221	-0.000343405	-0.159287	-0.0318978	0.0160499	0.237524	0.0171723	-0.152094	0.283451	0.197247	0.176267	-0.0801962	0.0630027	0.0871583	-0.277194	0.00917474	-0.0442469	-0.0853103	0.0902066	-0.312404	0.0415845	-0.0171115	-0.077283	-0.20029	-0.179714
ABCD2	-0.197917	0.0766729	-0.0126296	-0.127697	-0.0223012	-0.0119589	0.0151987	-0.234591	-0.198924	0.075214	0.287272	0.342869	0.204268	0.0729209	-0.0249304	0.119924	-0.0519199	-0.201785	-0.078945	-0.237693	0.0532257	-0.0472358	-0.117956	0.0544808	-0.340684	-0.263628	0.44717	-0.145201	-0.0521351	-0.0210562	0.235278
ABCD3	0.120432	-0.1376	-0.19551	-0.0104054	-0.301381	0.343308	0.506528	-0.138949	0.019964	0.119686	-0.0386949	-0.174966	-0.0171062	0.230075	0.178597	-0.0985041	-0.188088	-0.140581	0.180527	-0.207902	-0.0174183	-0.0956771	0.376326	0.236387	0.238252	-0.0826495	-0.128334	0.537806	0.0756443	0.210306	0.308328
ABCE1	0.066371	0.317034	0.393538	0.317631	0.300189	0.575337	0.436118	0.351179	0.245938	0.235551	0.398659	0.119042	0.359139	0.399152	0.199706	0.0306757	0.531832	0.319776	0.276118	0.331199	0.0797992	0.32734	0.21837	0.40006	0.475341	0.527172	0.292744	0.23779	0.417796	0.285066	0.527583
ABCF1	0.247087	0.414273	0.473687	0.121814	-0.116224	-0.00696312	0.290737	0.0776878	0.212001	0.00628576	0.0537078	0.0125635	0.00555045	0.307037	0.375422	0.264283	0.267012	0.165044	0.195091	0.131047	0.141444	0.0594384	0.34727	0.114851	0.299452	0.437508	0.0572544	0.460783	0.341429	0.393649	-0.0609117
ABCF2	0.0426388	0.310085	0.308471	0.0537865	0.500076	0.167585	0.450113	0.28056	0.106232	0.00369522	0.328167	0.270466	0.0807111	0.325202	0.234134	0.182223	0.465614	0.236026	0.141307	0.203594	0.051136	0.250923	-0.0245269	0.0554363	0.35821	0.542554	0.150466	0.296185	0.291622	0.301595	-0.136252
ABCF3	-0.100796	0.162528	0.110954	0.112104	0.0285108	-0.102005	-0.275112	0.207541	-0.020989	0.0787504	0.132769	0.0829512	-0.215439	-0.0887785	-0.0917474	-0.0396072	0.29182	0.200101	0.109423	-0.0782808	-0.118521	-0.0388834	0.0352595	-0.216369	0.238042	0.243679	-0.288483	-0.385518	0.0942973	-0.179433	-0.646009
ABCG1	-0.227849	-0.382717	-0.301976	-0.170809	-0.144154	-0.522927	-0.391407	-0.382621	-0.234382	-0.312556	-0.0943817	-0.242949	-0.167291	0.0529003	-0.214864	0.112894	-0.0630693	-0.273494	-0.0530538	-0.0642409	0.131583	0.0297137	-0.241593	-0.221128	-0.315209	-0.405198	0.0191625	0.129503	-0.353884	-0.275679	-0.183532
ABCG2	-0.368103	-0.127168	-0.512637	-0.115772	-0.25826	-0.0855341	-0.143096	-0.0426576	-0.207396	0.040576	-0.653403	-0.416903	0.0809501	0.257496	-0.0441238	-0.387021	-0.107188	-0.0878079	-0.198975	-0.228903	-0.126322	-0.245189	-0.167617	0.0716212	-0.253192	0.343756	-0.321067	-0.30632	-0.290213	0.135874	-0.0500058
ABCG4	-0.123358	0.0634404	0.0248287	-0.133722	0.0118624	-0.17111	0.208664	-0.164083	-0.0787592	-0.418109	-0.112655	-0.0783675	-0.244298	NA	-0.246643	0.00574522	0.104959	-0.075585	-0.0375916	-0.159461	0.0367312	-0.0671496	-0.106207	-0.149868	NA	0.12075	-0.122156	0.731346	0.0707715	0.234256	0.0866798
ABHD1	-0.0580984	0.0471999	-0.326054	-0.062017	0.306163	0.0207368	-0.0172148	0.0799406	-0.34519	0.121275	-0.136599	-0.248273	-0.386953	-0.0621095	-0.329103	-0.298626	0.094309	0.207145	0.0526467	-0.266973	-0.0503641	-0.250423	-0.220718	-0.080376	0.00586345	-0.221443	-0.261683	-0.212089	0.0250431	0.0783379	-0.468057
ABHD10	-0.363995	0.0325919	-0.0645775	0.116458	0.20809	0.433598	0.0549994	0.192435	0.0307094	0.389646	-0.191485	-0.181097	-0.278887	0.236764	-0.283898	-0.28409	0.298812	0.250192	0.0791428	-0.180057	-0.169446	-0.0351528	-0.166767	0.261435	0.253687	-0.00028844	-0.452029	0.387656	-0.0313991	-0.105473	-0.00603063
ABHD14A	-0.309923	-0.424994	-0.367115	-0.283518	-0.101537	-0.075526	-0.516469	-0.0585222	0.0176327	-0.0410335	0.0929304	-0.0176645	-0.34358	0.0398626	-0.381195	-0.0473168	-0.476499	-0.287336	-0.133483	-0.509591	-0.192616	-0.260219	-0.217581	-0.202623	-0.151179	-0.668822	-0.366457	-0.0792935	-0.35342	0.13796	-0.388913
ABHD14B	-0.548114	-0.429081	-0.396968	-0.176246	-0.0265457	-0.0506978	-0.428247	-0.243991	-0.444107	0.0846312	-0.209875	-0.165431	-0.364924	-0.0806784	-0.107302	-0.544914	-0.472133	-0.111588	-0.298705	-0.0872011	-0.232995	-0.266789	-0.399439	-0.253984	-0.0673748	-0.561538	-0.302652	0.111277	-0.408333	-0.023746	-0.519221
ABHD3	0.331976	0.305182	-0.0635682	0.243841	-0.0461911	0.163192	0.341016	-0.00211483	0.0841843	0.316913	-0.321049	0.101649	0.13261	-0.104694	-0.0500469	0.36925	0.25279	0.286456	0.285356	0.172818	0.154909	0.0678044	0.303323	0.341666	0.276333	0.0912973	0.204528	0.356156	0.281095	0.130226	0.609188
ABHD4	0.040789	-0.062285	-0.24705	-0.0416728	0.16919	-0.336448	-0.304807	-0.0458824	-0.0642889	-0.0970734	-0.159343	0.0140042	0.0717009	-0.0921866	-0.0682442	-0.108225	0.0188453	0.0711018	-0.037216	0.15769	2.38e-05	0.0816751	0.0257625	-0.385023	-0.296231	-0.352506	0.0377112	-0.370452	-0.224428	-0.331196	-0.359501
ABHD6	-0.112629	-0.0393113	-0.199525	0.0310221	0.0189606	0.0291563	-0.224954	0.0146336	-0.20765	-0.249513	-0.167991	-0.374048	-0.405048	-0.151642	-0.429997	-0.364879	-0.152612	-0.142754	-0.148417	-0.329969	-0.101059	-0.0709437	-0.200171	-0.181737	-0.0487128	-0.161898	-0.215	-0.20095	-0.385635	0.0580393	-0.330944
ABHD8	-0.256771	0.0835816	-0.143401	-0.0858565	0.161446	-0.356421	-0.326725	0.0474276	-0.173332	0.162052	0.207142	-0.0156522	-0.0510284	-0.140562	-0.351383	0.146211	0.0534094	0.0287	0.216909	-0.347349	-0.0502427	-0.123765	0.0884372	-0.124406	-0.387911	-0.601036	-0.107435	0.165875	0.05818	-0.00475312	-0.642998
ABI1	0.02635	0.0557235	0.238784	0.141534	-0.125547	0.139514	0.189117	-0.0908986	-0.309105	-0.135781	-0.0977194	0.167097	0.255973	-0.205807	-0.391402	0.163393	0.12433	-0.0460925	-0.0873389	0.255151	0.31702	0.118115	-0.106402	0.0836597	0.0822823	-0.075582	0.443113	0.344724	0.0323315	-0.157653	0.502679
ABI2	0.521756	0.0109659	-0.0682997	-0.000558628	-0.0181096	0.200081	-0.0501115	0.181971	0.0697182	0.258876	-0.10074	-0.117849	0.0249108	0.0518542	-0.123482	0.464417	0.121694	0.0505163	0.0320941	-0.294868	0.170277	-0.107953	-0.0696478	0.262231	-0.283587	0.00466608	-0.0901516	0.0450302	0.260124	0.0618777	0.341381
ABI3BP	-0.31736	-0.177269	-0.275438	-0.140491	-0.00785466	-0.252267	0.047661	-0.345824	-0.321965	-0.0458905	0.31419	-0.113966	-0.349772	0.0852597	-0.294769	-0.0720869	-0.454169	-0.330734	-0.103565	-0.119632	-0.103686	-0.0683064	0.0196656	-0.0639911	-0.601426	-0.584693	0.098951	-0.248618	-0.11971	-0.24637	-0.163948
ABLIM1	-0.330757	-0.268643	-0.0453465	-0.00517322	-0.400476	-0.0306324	-0.148159	-0.467231	-0.332035	-0.29914	-0.160544	-0.254525	-0.170217	-0.108275	-0.494287	-0.166757	-0.192969	-0.142068	-0.195288	-0.111263	-0.122552	-0.101489	-0.231642	-0.0995465	-0.133006	-0.332243	-0.00438218	-0.159566	-0.107383	-0.336597	-0.28357
ABLIM3	-0.0472536	-0.362623	-0.52875	-0.168463	-0.211082	-0.238743	-0.289892	-0.370618	-0.363392	-0.287975	0.548456	0.0274236	0.0410115	0.0594581	-0.371158	-0.306748	-0.15519	-0.513111	-0.209951	0.388003	-0.0678722	-0.222535	-0.205508	-0.130862	-0.455141	-0.426133	0.184455	-0.182516	-0.202152	-0.11383	-0.324579
ABP1	-0.195996	-0.138034	0.204771	-0.300317	0.236922	-0.37868	-0.0598561	-0.4001	-0.0791261	-0.374034	-0.0624869	-0.140193	-0.15258	-0.0296145	0.15289	-0.0238665	-0.204386	-0.249757	0.0327174	0.220553	0.0343787	-0.344548	-0.114856	-0.164358	-0.0362158	-0.567039	0.263695	0.00427982	-0.060852	-0.232735	-0.287051
ABR	-0.119243	-0.304239	-0.323094	-0.0696515	0.166105	-0.31558	-0.221121	-0.282663	-0.385512	-0.239416	0.12065	0.0909548	-0.30635	-0.16019	-0.435573	0.107654	-0.256007	-0.311033	-0.0631711	-0.226081	-0.207399	-0.177995	-0.0401838	-0.243944	-0.15589	0.0557265	0.372192	-0.337275	-0.304653	-0.222901	-0.071754
ABTB1	-0.195339	-0.287816	-0.303741	-0.132667	-0.23968	-0.44227	-0.63349	-0.370384	-0.405319	-0.171147	-0.0176696	-0.129171	-0.0451773	-0.339726	-0.252917	-0.123127	-0.464271	-0.315845	-0.308342	-0.0773272	-0.295726	-0.188098	-0.298129	-0.350436	-0.363003	-0.319865	0.150793	0.594456	-0.336684	-0.30965	-0.537301
ACAA1	-0.18093	-0.459748	-0.3595	-0.401123	-0.210301	-0.167076	-0.302815	-0.249577	-0.307684	-0.35917	-0.0413565	-0.135575	-0.389369	-0.322977	-0.255544	-0.490761	-0.483304	-0.293378	-0.118623	0.182552	-0.262417	-0.23358	-0.331554	-0.1711	0.0881038	-0.336721	-0.197131	0.419736	-0.244532	-0.206297	-0.480724
ACAA2	-0.0245991	0.167949	0.188438	-0.20728	-0.138298	-0.0653053	0.180452	-0.205932	0.0773462	-0.14083	-0.520892	-0.455267	-0.462424	0.185441	0.0894061	-0.382365	-0.000671992	-0.192199	0.207147	-0.174808	-0.128766	-0.113149	-0.0714979	0.14774	0.0563751	0.139272	-0.0137734	0.351967	0.327559	0.149644	0.30382
ACACA	0.11141	0.193544	-0.0104445	0.142448	0.424569	0.17474	0.415211	0.264583	0.17947	0.0523587	0.372151	0.276375	0.174874	0.26624	-0.00395747	0.320543	0.0197427	0.174806	0.108637	0.0752453	-0.0186915	0.236452	0.222064	0.224102	0.199499	0.434088	-0.101783	-0.423383	0.235471	0.0812222	0.299418
ACACB	-0.0743005	-0.281867	-0.402029	-0.0158287	-0.186669	-0.333656	-0.0929045	-0.182047	-0.281056	0.147366	-0.463379	-0.287379	-0.388198	0.0879312	-0.17612	-0.181069	-0.315281	-0.0793456	-0.0446227	-0.652723	-0.209123	-0.31281	-0.255319	-0.0467237	-0.56642	-0.532161	-0.37929	-0.248109	0.0749442	-0.118424	0.0499053
ACAD10	-0.3208	-0.323357	-0.196669	-0.11434	0.264185	-0.105137	-0.299617	0.0930969	-0.120854	0.0999005	-0.343589	-0.086005	-0.346063	-0.0535041	0.213553	-0.313765	-0.183002	-0.0113702	-0.0360091	-0.199995	0.0951779	-0.0405616	-0.198614	-0.0565318	-0.00918234	-0.270619	-0.346298	0.00541382	-0.367279	-0.110427	0.248732
ACAD11	-0.354717	-0.246627	-0.231704	0.00173238	0.144473	0.0856512	-0.103116	-0.0230563	-0.219274	0.0968786	0.206742	-0.195202	-0.158663	-0.0101194	-0.0424436	-0.447977	-0.0780274	-0.0682824	-0.0879507	-0.228488	-0.0951169	0.146416	-0.160824	0.106047	-0.314657	0.0464113	-0.188622	0.161579	-0.279755	-0.0956268	0.152298
ACAD8	-0.13207	-0.240962	-0.286712	-0.0900997	-0.243907	-0.025008	0.201536	-0.265634	0.0989828	-0.0331586	-0.440778	-0.258275	-0.488154	-0.0528431	0.113092	-0.350452	-0.360379	-0.253774	-0.0860918	-0.206522	0.0916621	-0.148638	-0.108335	-0.122225	0.11908	-0.0322802	-0.209983	0.291318	-0.142061	0.0779675	0.0915017
ACADL	-0.465947	-0.0360415	-0.109109	-0.0151827	-0.00159372	NA	0.236992	-0.122477	-0.173187	-0.108819	-0.556293	-0.461723	-0.351961	NA	0.0339362	-0.296698	-0.39203	-0.231782	-0.0427225	-0.158459	-0.0888934	-0.193613	-0.0108529	-0.0282738	NA	-0.245243	-0.146463	-0.147253	NA	-0.283137	-0.262628
ACADM	0.0858577	0.0504802	-0.0964328	0.153058	0.00756719	0.202226	0.385135	0.0063864	-0.064612	0.217708	-0.110498	-0.274607	-0.19034	0.362007	0.0399963	-0.332141	-0.0246239	0.0224803	0.114753	-0.292749	-0.160192	0.00853947	0.254214	0.376547	-0.216101	0.086483	-0.112032	0.0852059	0.286314	0.258481	0.306258
ACADS	-0.220977	-0.26066	-0.317036	-0.198989	-0.170167	-0.110696	-0.329607	-0.21174	-0.191937	0.0517508	-0.531434	-0.279844	-0.255684	-0.0409315	-0.0543058	-0.39021	-0.38382	-0.17078	0.118303	-0.0124264	-0.092144	-0.263588	-0.264779	-0.201731	0.00986886	-0.127614	-0.28386	0.577007	-0.194692	-0.258662	-0.333773
ACADSB	-0.382146	-0.376974	-0.47413	-0.0466319	0.0496283	0.262209	0.081896	-0.207468	-0.38215	0.0750854	-0.473977	-0.426395	-0.230657	0.120175	-0.589707	-0.313231	-0.458769	-0.0343597	-0.192032	-0.457362	0.0512217	-0.0812912	-0.26331	0.129908	-0.178879	-0.287881	-0.208167	-0.24801	0.0911607	0.055831	0.401899
ACADVL	-0.269486	-0.289135	-0.279723	-0.220433	-0.207735	-0.226277	-0.320038	-0.273217	-0.131031	-0.157597	-0.272619	-0.0551065	-0.405432	-0.0979256	-0.0236846	-0.461837	-0.265758	-0.184407	-0.0439886	-0.153941	-0.119954	-0.188334	-0.258119	-0.186446	0.0421158	-0.383631	-0.15813	0.206579	-0.287012	-0.113601	0.173728
ACAP1	-0.302813	-0.0200194	0.0406806	-0.148681	0.107094	-0.15096	-0.334443	-0.27003	-0.357492	0.0357984	0.15041	0.392077	-0.000885985	-0.244283	0.0601649	0.105622	-0.117195	-0.256105	-0.0820623	-0.00319897	-0.338424	0.0550998	-0.231155	-0.105626	-0.206834	-0.0716324	0.46091	0.733686	-0.256496	-0.217679	-0.0477815
ACAP3	0.17851	-0.161708	-0.0121474	0.134933	0.0654039	-0.105961	-0.181102	-0.059395	0.353989	-0.173794	0.219416	0.128871	-0.246957	-0.174338	0.147238	0.0562045	-0.0867087	-0.12339	-0.00885126	-0.175297	0.0551734	0.226265	0.310453	0.0212665	-0.0204671	-0.469757	0.107327	0.333059	-0.133221	0.120419	-0.505765
ACAT1	-0.330319	0.296641	-0.149111	0.110777	-0.24576	0.332941	0.324243	-0.0418441	-0.179055	0.0477004	-0.245755	-0.465641	-0.473316	0.384018	-0.224205	-0.523099	-0.210921	0.0325301	0.105906	-0.386835	-0.0415681	0.199631	-0.0491372	0.171342	0.0283934	-0.272839	-0.154196	0.0245473	0.177494	0.188204	0.2836
ACAT2	0.324368	0.428957	0.507596	0.329647	0.38541	0.385818	0.264728	0.352052	0.513919	0.313133	0.304326	0.262165	0.223156	0.429065	0.0989968	0.0262722	0.38843	0.507992	0.419113	0.258984	-0.159455	-0.143965	0.546043	0.291019	0.55185	0.581147	0.405351	0.908764	0.541148	0.622955	0.391272
ACBD4	-0.601423	-0.472766	-0.484433	-0.257842	-0.16532	-0.316816	-0.378566	-0.360547	-0.36687	0.0776055	-0.00596219	-0.208307	-0.214557	-0.223972	-0.395892	-0.461204	-0.333323	-0.25901	-0.347835	-0.334611	-0.176674	-0.171811	-0.326478	-0.246864	-0.460716	-0.76337	-0.175764	-0.334802	-0.223661	-0.271609	-0.20467
ACBD6	0.218887	0.137229	0.147558	0.104892	0.0393085	0.0181051	0.162606	0.401914	0.478359	0.276787	0.132227	0.0399949	0.286852	0.182082	0.224593	0.374418	0.164234	0.34773	0.146429	0.224557	0.15451	0.180262	0.131739	0.0294838	0.158643	0.112337	0.168325	0.440859	0.0977143	0.405582	-0.213472
ACBD7	0.65645	0.18176	0.459061	0.17459	0.418288	0.345559	0.000540415	0.363142	0.0715122	0.528911	0.468659	0.535702	0.481495	0.268151	-0.394536	0.468273	0.372862	0.208047	0.595793	0.250039	0.560028	0.342163	0.453718	0.429454	0.393749	0.44544	0.26604	0.07038	0.255854	0.0903406	0.301955
ACCS	-0.412385	-0.445408	-0.259743	-0.11166	0.0345946	-0.218541	-0.337457	-0.172417	-0.23786	0.0362027	-0.153171	0.014837	-0.263015	-0.177693	0.128012	-0.1844	-0.424509	-0.146116	-0.151705	-0.146569	-0.127569	-0.255411	-0.26131	-0.114599	-0.176269	-0.574734	-0.0154593	-0.0181324	-0.388147	-0.264648	-0.200577
ACD	0.171961	0.111834	0.146387	0.140041	0.284255	0.0931346	0.0284374	0.365569	0.329732	0.304825	0.0133884	0.127619	-0.0621674	0.023016	0.0273216	0.396685	0.167926	0.220442	-0.00445193	-0.0454047	-0.0572911	-0.0539454	0.0765814	-0.0463191	0.196911	0.134326	0.0685711	0.356187	0.0910076	0.0226824	-0.532702
ACER1	-0.09663	0.0168622	-0.00629602	0.00208624	0.0107824	NA	-0.279632	-0.273608	0.0188555	-0.404913	0.00142979	0.101478	0.00716033	-0.108327	0.0673035	-0.309435	-0.157398	-0.0997729	-0.090928	-0.0629489	-0.071202	-0.3135	-0.0871687	-0.155393	-0.0972429	-0.24764	0.115657	0.620914	NA	0.129885	-0.100374
ACHE	0.0386347	-0.215923	0.0411405	-0.35869	-0.0395376	-0.279198	-0.328339	-0.326617	0.0302884	-0.122125	0.0198395	0.317399	-0.107025	0.339367	-0.228617	0.132094	-0.183805	-0.159727	-0.042086	-0.0541925	0.106953	-0.167736	-0.172287	-0.164457	-0.16768	0.273343	0.095817	-0.141804	-0.0132588	-0.13766	0.028723
ACLY	0.277742	0.393583	0.0431955	0.0808438	0.319262	0.241425	0.505192	0.3505	0.344698	-0.11276	0.33035	0.0596485	0.258309	0.253659	0.364887	0.327288	0.468291	0.336042	0.112236	-0.299887	0.220897	0.0897088	0.0848487	0.230939	0.301851	0.277034	0.129333	0.360283	0.0350567	0.316848	0.394151
ACN9	0.0122066	0.180641	0.0807864	0.155981	0.243964	0.27344	0.250103	0.24009	0.106354	0.227088	-0.0217646	0.131861	-0.118469	0.228939	0.100495	-0.0901029	0.285418	0.383399	0.201184	0.17718	-0.0842711	0.0841345	-0.00282165	0.217814	0.147889	0.615775	-0.119892	0.372288	0.200378	0.356428	0.153721
ACO2	-0.212651	-0.194829	0.120236	0.202097	-0.0402982	-0.139525	-0.142169	-0.15258	-0.28091	0.0945668	-0.338346	-0.323584	-0.419536	0.111607	-0.437563	-0.144282	0.00887458	0.0140915	0.00582357	0.0947014	-0.0762478	-0.0708171	-0.0909847	-0.10473	0.0219363	0.181565	-0.136103	0.0820812	-0.0285839	-0.00511586	-0.0729055
ACOT1	-0.277943	-0.204175	-0.318093	-0.0504822	-0.0716025	-0.0193485	-0.187608	-0.0626545	-0.0113697	0.0607298	-0.286854	-0.231537	-0.234288	0.177684	-0.216426	-0.416721	-0.21316	-0.168269	-0.0016968	-0.132532	0.0151027	-0.254465	-0.0103337	-0.125702	-0.135895	-0.560429	-0.0501956	0.331399	-0.023792	0.227601	0.232664
ACOT11	-0.231941	-0.326275	0.236779	0.00489702	0.0258457	-0.216869	-0.341005	-0.155423	-0.303555	-0.288099	-0.267064	-0.190948	-0.299396	0.11647	-0.0459934	0.358706	-0.0103581	-0.160397	-0.0850794	0.21695	-0.043758	-0.223057	0.138726	-0.0273856	0.0833128	0.0186157	-0.214329	-0.353859	0.0358713	-0.453646	-0.302716
ACOT13	-0.197172	0.0880199	0.305075	-0.140861	0.176598	0.177899	-0.110579	0.230959	-0.238717	-0.0740619	0.0586103	-0.0444505	0.0206331	0.0740469	-0.279419	-0.376283	0.0485236	0.134594	0.136	-0.0790391	0.0602011	-0.187374	-0.0110479	0.0777256	0.102994	0.258614	-0.0616152	0.609443	-0.0140815	0.100173	0.349409
ACOT2	-0.251118	-0.154923	-0.320217	-0.0231046	-0.0668404	-0.068208	0.0404307	0.0875288	0.0390641	0.0744294	-0.338861	-0.215372	-0.233833	0.0732964	-0.164488	-0.40092	-0.117699	-0.12118	0.0198466	-0.214415	0.0808101	-0.209014	0.0620866	-0.118273	-0.263941	-0.504028	-0.00266055	0.127899	0.000304999	0.211744	0.284036
ACOT7	0.356255	0.467629	0.458809	0.240583	0.363574	0.20116	0.254364	0.319691	0.254304	-0.0188795	0.262634	0.181379	0.320875	0.351009	-0.0866841	0.310039	0.450067	0.146024	0.453845	0.427764	-0.0993849	0.3175	0.352335	-0.0314184	0.468781	0.584361	0.50956	0.636314	0.46059	0.325253	-0.313449
ACOT9	0.133723	0.199474	0.242368	-0.0210954	-0.153978	0.177713	0.0233073	0.0383308	-0.0726912	-0.0711738	0.0820906	0.343143	-0.0165887	-0.158441	0.102786	0.0866744	0.239215	-0.0917241	0.218944	0.540693	-0.199058	-0.083492	0.0945596	0.101126	-0.0876456	-0.17159	0.34545	-0.665983	0.117741	0.0937823	0.104616
ACOX1	-0.280243	-0.280651	0.085131	-0.181183	0.141304	-0.179517	-0.227466	-0.418101	-0.299748	-0.243036	-0.127953	-0.109172	-0.149848	-0.0242246	-0.0998069	-0.418697	-0.242289	-0.143214	-0.0987821	-0.196447	-0.180689	-0.233039	-0.216021	-0.0099024	-0.18119	-0.0384519	-0.0842527	-0.39535	-0.193492	-0.144874	0.312198
ACOX2	-0.114232	-0.0950155	-0.362797	-0.209717	0.108209	-0.17509	-0.173968	-0.156695	-0.44467	-0.125601	-0.0190052	-0.278683	-0.206536	0.0131354	-0.202868	-0.335154	-0.448924	-0.450859	-0.321662	-0.413684	-0.149171	-0.412336	-0.233674	-0.199272	-0.363789	-0.455197	-0.332966	-0.0786494	-0.194381	-0.339725	-0.0709933
ACP1	0.357623	0.346276	0.352432	-0.0203315	0.0977055	0.432847	0.203135	0.378135	0.122674	0.352818	-0.147386	-0.0446487	0.17233	0.184128	0.0834256	0.166008	0.397386	0.40457	0.182838	0.115448	-0.0209167	0.281648	-0.0347023	0.383577	0.487872	0.440469	-0.113839	0.713173	0.368021	-0.0159746	0.408631
ACP2	0.260808	0.0962278	-0.0316352	-0.285977	-0.121988	-0.360943	-0.274685	-0.0754048	-0.242354	-0.0241776	0.0117994	0.374477	-0.336468	-0.311943	0.0668928	-0.0393891	0.101053	-0.295409	0.112885	-0.147804	0.103904	-0.447907	-0.131992	-0.213517	0.0677658	-0.39078	0.261572	-0.407043	-0.172353	-0.0923064	-0.337264
ACPP	-0.211772	0.028655	-0.0283507	0.0567937	0.141062	0.201031	0.405223	-0.0929277	-0.347621	-0.117976	-0.128468	0.142139	0.191788	0.0363487	0.151512	0.219163	-0.110905	0.0249185	0.16517	0.124539	-0.0682118	-0.499499	-0.0485428	-0.0815663	0.0899161	0.151705	0.154579	-0.509327	-0.0662793	-0.238737	-0.0590482
ACR	-0.0762988	-0.0934862	0.00613929	-0.130702	-0.0696664	-0.169693	0.0274358	-0.0161723	-0.0613899	-0.0123876	-0.340327	-0.139198	-0.101606	-0.0282103	-0.157408	-0.29647	-0.0415726	-0.0776227	-0.142679	-0.255139	-0.136868	0.0638299	-0.365752	-0.207281	-0.159123	-0.116829	-0.00995718	-0.489708	-0.0220778	0.0145722	-0.416413
ACRBP	-0.0557917	-0.0617331	-0.00260578	-0.158027	0.367411	-0.042559	-0.110825	-0.155972	-0.252176	0.0301227	-0.0243813	0.372071	-0.246271	-0.138595	0.155179	0.102435	0.0306127	-0.0570946	-0.0854655	-0.141138	0.026169	0.152992	-0.286674	-0.0655217	0.0285603	-0.335487	-0.370437	0.291092	-0.12052	-0.162169	0.371699
ACRV1	0.23191	0.30951	0.468968	0.147967	0.207137	0.217088	0.433171	0.133593	0.275215	-0.0402254	0.376766	0.419253	0.345241	0.608033	0.100947	0.502077	0.495527	0.158545	0.339801	0.173569	0.213836	0.0963548	0.270973	0.227677	0.37103	0.247464	0.0595232	0.595544	0.293565	0.268688	0.229662
ACSBG1	-0.0228539	-0.364871	-0.052524	0.0900453	-0.101529	-0.0864348	0.073837	-0.00255637	-0.191533	-0.23566	-0.123351	-0.0166539	-0.063401	0.309391	-0.303463	-0.0863348	-0.386135	-0.301007	-0.0980406	-0.2391	-0.333011	-0.296668	-0.162335	-0.0327515	-0.34508	-0.311173	0.112302	0.380585	-0.215434	-0.200278	0.0606725
ACSF2	-0.432361	-0.347036	-0.342033	-0.23856	0.424227	-0.277904	-0.282763	-0.116195	-0.337082	-0.0143555	0.301824	0.198803	0.161722	-0.109677	-0.300227	-0.253252	-0.153034	-0.245598	-0.0525135	0.333333	-0.105707	-0.175853	-0.128667	-0.0746758	-0.00272594	-0.323459	-0.255761	-0.280733	0.0747749	-0.264681	-0.402449
ACSF3	-0.171764	-0.192171	-0.104214	-0.0292207	0.0833353	-0.288865	-0.279286	0.00643873	-0.0516676	0.0486887	-0.241614	0.0265998	-0.362636	-0.155874	0.100881	-0.296755	-0.267349	-0.078265	-0.133642	0.00863326	-0.145823	-0.238696	-0.115195	-0.131142	0.0600417	-0.347446	-0.173721	0.71614	-0.25641	-0.24026	-0.325018
ACSL1	0.0933336	-0.170414	0.0629433	-0.048618	0.10609	0.149522	-0.0408998	-0.127295	-0.305133	-0.290881	-0.00458681	-0.359782	-0.169392	-0.103068	-0.00217913	-0.326069	-0.168321	-0.199256	-0.121609	-0.0892478	-0.0290898	0.0400359	-0.184882	-0.00650643	-0.251497	-0.47131	-0.227247	-0.524058	-0.038933	-0.122753	0.332473
ACSL3	-0.00803953	0.0444709	-0.0187996	-0.0203023	0.484367	0.368958	0.160063	0.0112869	-0.0897847	0.0643423	0.0106641	-0.0641501	0.158838	0.181416	-0.173546	0.138884	0.0860558	-0.00277749	0.101327	0.340659	-0.107029	-0.0336667	0.115997	0.172934	0.153649	0.530517	-0.142137	-0.29559	0.219512	-0.137443	0.510547
ACSL5	-0.154751	-0.357783	-0.0644327	-0.222295	0.09	-0.0724684	-0.022399	-0.267228	-0.441782	-0.00683136	-0.14295	0.169734	0.136851	0.137691	-0.0880599	-0.343174	-0.457479	-0.306362	-0.193277	0.404036	-0.226166	0.0617592	-0.15282	-0.0128636	0.0686189	-0.585574	0.305493	-0.0657791	-0.37034	-0.25551	-0.116624
ACSL6	-0.341926	0.127834	0.217147	-0.0876097	-0.232384	-0.0933768	-0.338581	-0.0591358	-0.205477	0.0957571	0.0257944	-0.0291634	-0.0921663	0.146905	-0.372994	-0.28557	-0.0509624	-0.0483943	-0.0285873	-0.597455	0.0382336	0.0412124	-0.0345907	-0.0249624	-0.249613	0.344857	0.0211242	-0.0292364	-0.105085	0.197458	0.263754
ACSM1	0.0213695	-0.528632	-0.402634	-0.223253	-0.219056	-0.117585	-0.0714908	-0.192299	-0.14516	-0.0166012	-0.261386	0.00181973	-0.245583	0.146123	-0.0749007	-0.118064	-0.438253	-0.20394	-0.240255	-0.127603	-0.0698639	0.0181852	-0.169398	-0.0457351	-0.127237	-0.421543	-0.0405036	-0.126915	-0.309312	-0.427249	0.0204211
ACSM2A	-0.253872	-0.102737	-0.140806	-0.0490296	-0.119344	NA	-0.0493986	0.0575041	0.0159083	0.0473663	-0.00633996	-0.204683	-0.302962	NA	-0.0832956	-0.435237	-0.143564	-0.0787344	-0.145303	-0.095691	-0.00498463	0.0123972	0.0027769	0.0194625	NA	-0.397339	-0.00593136	0.0133678	NA	-0.0258703	0.0475313
ACSM2B	-0.283401	-0.0709452	-0.0698631	-0.032885	-0.0683502	NA	-0.190033	0.0421486	-0.0496411	0.050984	-0.0764265	-0.183065	-0.178531	NA	-0.0116156	-0.388386	-0.0920143	0.0338805	-0.17335	-0.121374	-0.000551953	0.00766597	-0.0317608	-0.0274672	NA	-0.3766	-0.00677727	-0.106499	NA	-0.0173218	NA
ACSM3	0.0724317	-0.336437	-0.0968828	-0.198211	-0.0824451	0.09139	-0.139696	-0.207899	-0.01907	0.138306	-0.424581	-0.231205	-0.0492221	0.0925099	0.120564	-0.247828	-0.478049	-0.27881	-0.075758	-0.158279	-0.0885129	0.00742652	-0.000495984	0.0010651	0.0751124	-0.647688	0.0383159	-0.291152	-0.194956	-0.223831	0.121268
ACSM5	-0.309952	-0.0663752	-0.415442	-0.122225	0.0323428	-0.254215	-0.174203	-0.243899	-0.297267	-0.109365	-0.292783	-0.174749	-0.324859	0.216387	-0.273848	-0.41434	-0.336376	-0.252436	-0.198644	-0.355011	-0.222587	0.126878	-0.160892	-0.122135	-0.375656	-0.455007	-0.276443	-0.436101	-0.0667188	-0.234807	0.055039
ACSS1	0.216044	-0.266782	-0.172929	-0.0121931	0.030873	-0.222983	-0.493195	-0.0660595	0.00479758	0.301189	-0.367077	-0.358567	-0.248614	0.0872632	-0.246398	0.264829	-0.49187	0.104668	-0.0452224	0.0182227	-0.123026	-0.083487	-0.28006	-0.0321538	-0.0345908	-0.655833	-0.240376	0.182025	-0.147502	-0.182162	-0.259876
ACSS2	0.0780119	0.0174285	-0.111653	-0.0107335	0.057616	-0.190275	-0.322795	-0.105386	-0.330289	0.0393879	-0.274289	-0.161054	-0.367621	-0.0910153	-0.114747	-0.149853	-0.269238	0.0410246	0.0313278	0.106505	-0.2694	-0.15286	-0.201161	-0.304543	0.15933	-0.647983	-0.149302	-0.66363	-0.0238776	-0.158145	-0.505106
ACSS3	-0.24132	-0.0767446	-0.204312	-0.264734	-0.0632548	-0.175142	-0.154479	-0.127396	-0.245926	-0.210071	-0.161914	-0.325398	-0.465168	0.188526	0.00517345	-0.249186	-0.0251035	-0.26669	-0.168108	-0.15929	-0.120334	-0.357974	0.00250345	0.0636582	-0.334127	-0.0925144	-0.136498	-0.50769	-0.0567668	-0.358666	0.134189
ACTA2	-0.0232437	-0.180222	-0.261154	-0.167823	-0.284961	-0.334544	-0.042864	-0.200826	-0.217005	-0.234609	0.0737386	0.0451596	0.304496	-0.0700713	0.113386	-0.217785	-0.103473	-0.409508	-0.123031	0.0824337	0.0304599	-0.368643	-0.00817921	-0.237218	-0.650671	-0.580936	0.112358	-0.33097	-0.16053	-0.127016	-0.388461
ACTB	-0.0409543	0.187735	0.182555	-0.144532	0.155028	-0.269668	-0.0267026	-0.0544375	-0.172673	-0.236237	0.2291	0.333075	-0.0490143	-0.091706	0.122989	0.132786	0.183527	-0.219476	-0.038571	0.538084	-0.0239781	-0.134105	0.060129	-0.000117214	-0.233862	-0.0493352	0.36532	0.686901	-0.0190603	0.182937	6.38e-05
ACTC1	-0.102084	-0.0578926	-0.0116983	-0.158261	-0.197111	-0.183815	0.102942	-0.250891	0.00255445	-0.260739	0.123231	-0.00325505	0.179582	NA	0.106532	-0.0487424	-0.10539	-0.1912	0.0915704	-0.201907	0.0178584	-0.405466	0.153322	-0.0544182	NA	-0.480857	0.128605	-0.135074	0.0349702	-0.0197139	-0.0700753
ACTG1	0.0555801	0.109353	0.212248	-0.099826	0.0893265	-0.0992693	0.0364713	-0.119678	-0.00499461	-0.192439	0.189809	0.225526	0.0117673	-0.0366282	0.145849	0.183475	0.2816	0.0231027	0.119354	0.282953	-0.0111017	0.239779	0.0197423	-0.0712614	0.174713	0.101449	0.213312	0.702648	0.141595	0.0802421	-0.373611
ACTG2	0.263403	-0.124897	-0.0389257	-0.0897027	-0.0612037	-0.238578	0.301168	-0.237669	-0.00805503	-0.179172	0.207124	0.037845	0.436418	NA	0.188535	0.0354814	-0.146474	-0.373952	-0.0460476	0.192252	0.0117999	-0.472639	0.065921	-0.0273224	NA	-0.561653	0.121649	-0.135562	-0.0746651	-0.0258274	0.225807
ACTL6A	0.442033	0.605553	0.606115	0.472483	0.403214	0.542647	0.566779	0.639112	0.450103	0.501851	0.572747	0.259593	0.429591	0.623351	0.468321	0.592931	0.620333	0.527144	0.550173	0.695416	0.117164	0.481153	0.576901	0.484352	0.609259	0.554089	0.370451	0.573284	0.579612	0.365713	0.145121
ACTL6B	-0.127344	0.151913	-0.0257125	-0.0479348	-0.312862	NA	0.0158455	0.065187	0.0672247	0.056193	0.105137	0.185842	0.0442241	NA	-0.203409	0.182527	0.177807	0.0226508	0.095347	-0.544499	0.165048	0.070697	0.119552	0.0834863	NA	0.00988537	0.00908177	-0.152936	NA	0.259464	0.0786471
ACTL7B	0.208743	0.0581845	-0.142064	0.0500753	-0.420179	NA	0.0824095	NA	0.0386107	0.160612	0.131008	0.0676123	-0.0521165	NA	0.0845647	0.0171944	-0.107036	0.0756088	NA	-0.147296	-0.0633096	-0.0283409	-0.0844905	-0.021946	NA	0.0601031	-0.00945239	0.0480218	NA	-0.160623	0.214371
ACTL8	0.232727	0.291411	0.414512	0.0876244	0.246021	0.247941	0.111792	0.0377725	0.145755	0.106568	0.367552	0.266795	0.428212	0.101364	0.108422	0.104769	0.257092	0.235082	0.333284	0.160631	0.0142707	0.261051	-0.0490348	0.220243	0.327652	0.436645	0.0434788	0.184734	0.395228	0.182933	0.361075
ACTN1	0.185323	0.168738	-0.0114181	-0.0100612	-0.112986	-0.292155	0.0260337	0.0861427	-0.19768	-0.256603	0.614773	0.379339	0.256497	0.183455	0.222765	0.0106794	0.297253	-0.269923	-0.1841	0.315673	0.0651041	-0.275188	0.157281	0.0533318	-0.50476	-0.163801	0.466707	-0.226169	-0.0452381	0.158445	0.228247
ACTN4	0.130351	0.0289573	0.181942	-0.0895209	0.126934	-0.263056	-0.048257	-0.1133	-0.0553063	-0.136347	-0.0705754	-0.0813754	0.170373	0.0521332	0.348294	0.28122	0.0894573	-0.178479	0.0505413	0.513205	-0.0623595	-0.0539672	0.267404	-0.147988	-0.000751928	0.179288	0.0955769	-0.736344	-0.115341	-0.249493	-0.115064
ACTR1A	0.000616971	-0.00764657	0.0549283	-0.0847689	-0.208662	-0.147545	-0.0599989	-0.159129	0.172113	-0.381026	-0.139066	0.0627088	-0.286537	-0.236094	-0.313428	-0.0499671	-0.0770423	-0.314196	0.19132	-0.142939	-0.040697	-0.211848	-0.179679	-0.0874697	-0.363909	-0.192262	0.114049	0.680116	-0.129124	0.0267232	-0.451942
ACTR3	0.381788	0.24992	0.397996	0.0335034	0.116319	0.193369	0.219731	0.10706	-0.0447612	-0.155117	0.213814	0.390543	0.390375	0.00398793	0.363886	0.319738	0.480842	0.186945	0.163067	0.541297	0.0714536	0.214774	0.188456	0.330881	0.233929	0.0314801	0.54674	0.683252	0.367881	-0.0534947	0.622694
ACTR5	0.0158296	0.104561	0.183459	0.127579	0.217159	-0.0094583	0.0789954	0.103907	0.293964	0.142721	0.102283	0.101447	0.0994087	-0.0401958	0.150278	0.178904	0.256817	0.194864	0.15782	0.156168	-0.104758	0.154722	0.196725	0.201452	0.481984	0.459223	-0.0372939	0.409803	0.161296	0.370995	-0.0490889
ACTR6	0.0888439	0.203274	0.228419	0.32662	0.122307	0.466616	0.391026	0.415683	-0.00883401	0.304523	0.0260535	-0.0158731	0.171935	0.181673	-0.0361176	0.256517	0.385736	0.345183	0.135441	-0.23962	0.157973	0.277668	0.0097211	0.306239	0.207538	0.607629	0.00811615	0.177575	0.285738	0.127172	0.620295
ACVR1	-0.129916	-0.137064	-0.313783	-0.0496908	-0.0908026	-0.255234	0.00232039	-0.130743	-0.236395	-0.330545	-0.0438143	-0.0103188	0.103632	-0.1866	0.00363964	0.169305	-0.228523	-0.336608	-0.0308433	0.120529	0.1473	-0.00511141	-0.0494187	-0.073235	-0.431344	-0.0834126	0.178783	-0.556339	-0.156191	-0.551329	0.0935169
ACVR1B	-0.237585	-0.143302	-0.289451	-0.0111507	-0.0524682	-0.352229	-0.0457268	-0.132242	-0.226221	0.0398043	-0.45602	-0.0916563	0.0823067	-0.0972437	-0.151641	0.146274	-0.215049	-0.0599808	0.020685	-0.255112	0.223645	-0.185801	-0.282983	-0.218305	0.207316	-0.0617056	-0.219964	-0.552789	-0.0780333	-0.344527	-0.184267
ACVR2A	-0.231375	-0.392794	-0.177097	0.0329999	-0.113874	-0.0221239	-0.393736	-0.189896	0.279366	0.0366086	-0.156791	-0.364392	-0.00627141	-0.156918	0.0622592	-0.0300926	-0.328377	-0.0614518	-0.162366	-0.340777	-0.0203544	-0.100269	-0.298681	0.0855351	-0.327754	-0.557461	-0.000348819	-0.709372	0.0867043	-0.2753	0.347396
ACVR2B	-0.341794	-0.0432126	-0.0206329	0.0780032	-0.089126	-0.0331384	-0.0515177	0.249729	0.248639	0.301733	0.253839	-0.178818	0.0404543	0.12929	-0.0959424	0.283643	0.0749373	0.247498	0.0370488	-0.274846	0.140175	0.109027	0.0844126	0.219599	0.08903	0.649672	0.0452799	0.116708	0.190311	-0.00986716	0.0695707
ACVRL1	-0.0701019	-0.192671	-0.2528	-0.36226	-0.234351	-0.40671	-0.445384	-0.287159	-0.130128	-0.207771	-0.200808	-0.234375	0.114493	0.195516	0.179029	-0.141318	-0.275976	-0.432499	-0.0840405	-0.267197	-0.149126	-0.0156519	-0.238088	-0.172713	-0.313436	-0.564957	-0.233682	-0.338389	-0.415188	-0.18094	-0.00880016
ACY1	-0.131191	-0.25629	-0.247316	-0.18138	-0.132649	-0.0136627	-0.185276	-0.0388301	-0.167678	0.0472149	0.0361858	-0.153097	-0.289929	0.237782	-0.0882313	-0.449308	-0.10908	-0.0367026	-0.114391	0.517227	-0.151834	0.0852721	-0.219403	-0.0184327	0.242067	-0.151017	-0.295826	-0.459786	-0.106012	-0.15072	-0.28351
ACYP1	0.263468	0.376391	0.284183	0.393708	0.241637	0.363458	0.503286	0.325995	0.399022	0.408269	0.437419	0.0455203	-0.0824966	0.192849	0.0994812	0.530338	0.409685	0.350912	0.351959	0.0892615	-0.093324	0.272269	0.493795	0.2052	0.393804	-0.151069	-0.0982491	0.582778	0.262706	0.458463	0.287878
ACYP2	-0.268768	-0.426692	-0.00922743	-0.0325681	-0.0175981	-0.0622853	-0.284793	-0.0550095	-0.236818	-0.141694	-0.268763	-0.0152438	-0.115272	0.0367741	-0.251608	-0.581279	-0.30629	-0.205188	0.0138064	-0.419977	-0.123863	-0.246722	-0.130808	-0.138647	-0.266524	-0.51512	-0.16982	0.00303178	-0.270658	-0.442826	0.160255
ADA	0.0349564	0.313821	0.273193	-0.0736535	0.207324	0.0666948	0.210183	0.102968	-0.138699	-0.0134342	0.198977	0.397212	0.348278	-0.0621439	0.135717	0.314678	0.445113	0.195519	0.163392	0.347982	-0.0608351	0.181086	-0.101744	0.025009	0.233739	-0.0840949	0.363776	0.908698	0.219434	0.0654475	-0.268278
ADAD2	-0.243211	-0.416746	-0.169493	0.0677885	0.0780799	-0.135304	-0.154561	0.0588878	-0.1156	0.0439732	-0.180566	-0.07803	0.0812937	NA	-0.0428636	-0.141501	0.00891897	-0.0324059	-0.0679141	-0.0877729	-0.101037	-0.301812	-0.287403	0.00530317	NA	0.198417	-0.0150091	-0.366405	-0.142388	-0.222545	-0.146616
ADAM12	0.586138	0.134299	-0.19212	-0.129812	0.277444	-0.0970432	0.0527698	0.189809	-0.00674304	-0.199012	0.542796	0.512318	0.317511	0.179461	0.418007	0.250774	0.414372	-0.158806	-0.0297172	0.267899	0.292428	0.453703	0.165298	0.0730283	0.00477418	-0.409939	0.54251	-0.523243	-0.142879	0.0113816	0.334898
ADAM19	0.163257	0.234598	0.22626	-0.0735132	0.185372	-0.10055	0.117074	-0.165598	0.0601283	-0.00435618	0.376107	0.494658	0.382907	-0.00712282	0.343154	0.154864	0.191766	-0.230131	0.0380538	0.297597	0.100594	-0.027881	0.253754	0.109739	-0.354298	-0.418187	0.626788	-0.389247	-0.165169	-0.117568	0.359509
ADAM28	-0.19181	-0.311131	-0.136515	-0.237272	-0.265304	-0.189335	-0.21069	-0.359341	-0.393724	0.13215	-0.0985333	0.205755	-0.102458	0.0231422	-0.052546	0.174552	-0.12327	-0.283496	-0.235509	0.25696	0.0276992	0.095805	-0.184209	-0.0691178	-0.242097	-0.597264	0.344476	-0.462424	-0.357354	-0.450144	0.211688
ADAM33	0.0119726	-0.226047	-0.455747	-0.262948	-0.110632	-0.342827	-0.254623	-0.235743	0.0454529	-0.325764	0.37922	0.169953	0.215137	0.32531	0.10638	-0.185172	-0.260405	-0.287848	-0.0713926	-0.117321	-0.248505	-0.323665	-0.090657	-0.132986	-0.611357	-0.41149	-0.032447	-0.189697	-0.0710209	0.0978731	0.229622
ADAM8	0.324758	-0.188895	0.156336	-0.105982	0.0491439	-0.250406	0.0399657	-0.142129	-0.226089	0.0700737	0.284851	0.509016	0.147632	-0.343053	-0.0281822	0.226383	-0.0546757	-0.226977	-0.0809008	0.422968	0.054356	0.145328	-0.0247726	0.022961	0.021866	-0.118091	0.503381	-0.304199	-0.194667	-0.212661	0.0858055
ADAMDEC1	0.213941	0.061633	0.37495	-0.106945	0.0152258	0.0269934	-0.140966	-0.124786	0.0803185	0.0648161	0.159954	0.381745	0.0986975	-0.019085	0.246233	0.231052	0.305049	-0.0483577	0.134152	0.208879	0.0784176	0.268575	-0.0935523	0.00629937	0.00351124	-0.286841	0.446495	-0.112146	0.0385131	-0.23402	0.143881
ADAMTS14	0.163192	0.0126697	-0.0839364	-0.0643602	0.249088	-0.182038	0.0738784	-0.13324	-0.151529	-0.308143	0.366105	0.434307	0.0444644	0.0619986	0.165085	0.258687	0.0911819	-0.266835	-0.140606	0.438085	0.0962996	0.24461	-0.00364636	0.0635226	0.00300761	-0.496792	0.506693	-0.0956103	-0.20273	-0.0809746	0.253484
ADAMTS6	0.170664	0.158233	-0.211945	-0.186388	0.471857	-0.0960938	0.141234	-0.016846	0.234046	-0.0574396	0.332074	0.343163	0.370624	0.225136	0.256072	0.371388	0.233935	-0.198143	0.146509	0.2897	0.0752095	0.186546	0.159682	0.105575	-0.159249	-0.516199	0.431199	0.0528065	-0.213685	-0.166025	0.368419
ADAMTS7	0.218101	-0.0943804	0.0297797	-0.154239	-0.0505879	-0.287531	0.127053	-0.111851	0.252882	-0.385022	0.21603	0.0492629	0.0291093	0.133195	0.479321	0.0611487	0.064291	-0.272675	0.0111935	0.230459	0.053956	0.103623	-0.076999	0.0844898	-0.0746934	-0.197621	0.130642	-0.45093	-0.0705682	-0.0915605	-0.185172
ADAMTS8	-0.0533988	-0.363412	-0.313519	-0.282269	-0.434406	-0.249704	-0.0715347	-0.362399	-0.207659	-0.17666	-0.221048	-0.0817391	0.189585	-0.0239612	-0.184972	-0.194457	-0.607489	-0.405739	-0.0812752	-0.195351	-0.0499214	-0.311063	-0.138656	-0.0397924	-0.528604	-0.389244	-0.0710924	-0.490808	-0.40014	-0.136778	0.188668
ADAMTS9	0.453316	-0.204143	-0.0576638	-0.328886	0.0494568	-0.127461	0.386324	-0.232353	0.0680923	-0.160129	0.0453989	0.0445039	-0.221516	0.367372	0.0260236	0.162851	0.0145155	-0.231067	0.0862878	0.0280058	0.00382917	-0.268625	-0.0340944	0.0808579	-0.313039	-0.294489	-0.0700852	-0.603234	-0.037263	-0.192085	0.423933
ADAMTSL2	-0.145372	-0.290603	-0.320667	-0.0789312	-0.41096	-0.386234	-0.420216	-0.217238	-0.205008	-0.223789	-0.0476679	-0.118737	-0.0945976	0.16364	-0.163251	-0.123123	-0.497111	-0.447155	-0.139817	-0.538585	-0.03917	0.0798725	-0.205596	-0.173081	-0.258303	-0.0422138	-0.223702	-0.184917	-0.353145	-0.0720777	0.159317
ADAMTSL3	-0.137229	-0.138548	-0.0197726	0.0985163	-0.0955786	-0.31037	0.137894	-0.253165	-0.0725512	0.0512996	-0.100324	-0.117289	-0.120925	0.280871	-0.247403	-0.250881	-0.504279	-0.308443	-0.220462	-0.455871	0.0425536	-0.171349	-0.15457	-0.0416512	-0.635426	-0.160165	0.137795	-0.261845	-0.118608	-0.12492	-0.0507278
ADAMTSL4	-0.208078	0.141081	-0.0438295	-0.103578	-0.116423	-0.258011	-0.0309302	-0.350763	-0.373542	-0.362977	0.120944	0.281542	-0.0263167	-0.220354	0.207966	-0.247892	-0.117893	-0.422906	-0.226483	0.254763	-0.0802267	-0.184396	-0.251737	-0.227277	-0.447819	-0.552066	0.275645	-0.542275	-0.015132	0.0991932	-0.259302
ADAMTSL5	0.0723383	-0.216051	-0.415772	-0.0416283	0.311654	-0.213449	-0.053107	-0.188715	-0.277889	-0.184238	-0.0254911	0.218739	-0.200154	0.0333331	-0.336218	0.101773	-0.0228112	-0.0623327	-0.197553	0.400178	-0.223997	-0.230508	-0.17652	-0.217503	0.0834451	-0.170627	0.314916	-0.309692	-0.177294	-0.0295799	-0.604139
ADAP2	-0.228151	0.165922	-0.043333	-0.20723	0.0421962	-0.113718	-0.122964	-0.237907	-0.370883	-0.385019	-0.00112283	0.380548	-0.0572389	-0.0791319	0.108993	0.192931	-0.0110855	-0.303067	-0.0643934	-0.0699734	-0.0194856	0.323869	-0.130544	-0.0808332	-0.283452	-0.164608	0.384868	-0.37397	-0.115086	-0.155846	0.0599223
ADARB2	-0.241806	-0.0778913	-0.123359	-0.0853612	-0.392831	-0.250004	-0.035501	0.0145527	-0.0928767	0.260056	-0.0486685	-0.0278442	-0.0380794	-0.0230813	-0.453639	0.0630058	-0.0693925	0.0319122	-0.0843411	-0.428154	-0.0262344	-0.0539586	-0.114212	-0.370873	-0.199077	-0.241988	0.0239928	-0.559044	-0.18168	-0.132596	-0.065548
ADAT2	-0.0974704	-0.103798	0.295793	0.0622925	0.426744	0.314193	0.0571361	0.00769818	0.10466	0.264685	0.0361707	0.130575	0.0589634	0.259696	0.267671	0.318465	0.0281674	0.105834	0.0286048	0.147371	-0.00673471	0.0604183	-0.0413906	0.194244	0.374663	-0.0651929	-0.0782993	0.387966	0.0659443	0.0199847	0.328527
ADC	-0.206135	-0.20565	-0.442794	-0.253371	-0.163254	-0.267957	-0.0904483	-0.0484381	-0.290056	-0.0539245	0.0772624	0.128857	-0.253507	-0.00929383	-0.208074	0.0145325	-0.356868	-0.379659	-0.315661	-0.277506	-0.238922	-0.0123208	-0.18003	-0.0306773	-0.340984	-0.407882	-0.0415461	-0.262328	-0.163698	-0.0769442	-0.164891
ADCY1	0.0560459	0.0430118	-0.276623	0.0294298	-0.274451	-0.0735888	-0.0805757	0.0272662	0.179335	0.0500947	-0.1511	-0.213124	0.228984	0.204942	-0.0758806	-0.16179	-0.0598691	0.0376286	0.0821983	-0.537086	0.198766	-0.101276	0.144493	0.0663233	-0.145718	0.26104	-0.249618	-0.280899	-0.0842175	0.166583	0.434859
ADCY2	-0.286842	-0.218927	-0.0587504	-0.130889	-0.196922	-0.273175	0.126489	-0.117111	-0.306292	-0.168587	0.242325	-0.0905433	-0.339857	-0.128583	-0.494099	-0.0228897	-0.372025	-0.164374	-0.136062	-0.554646	-0.130874	-0.188948	-0.22307	-0.00873208	-0.561121	-0.408166	0.0574261	-0.306693	-0.0853854	-0.272067	0.303336
ADCY3	0.244112	0.354855	0.151673	0.222898	0.127946	-0.11533	-0.0993757	0.41706	-0.0952861	0.246148	0.354386	0.177589	0.35124	0.255103	0.0480777	0.0982273	0.321695	0.307292	0.114081	-0.121946	0.0287531	-0.0656891	-0.121122	0.0426539	0.10196	-0.196396	0.157304	-0.541148	0.140506	0.147341	0.248943
ADCY4	-0.237246	-0.317397	-0.403016	-0.31427	-0.000257806	-0.342819	-0.144776	-0.375292	-0.204193	-0.195302	-0.345677	-0.209459	0.196089	-0.148944	0.0870723	-0.356039	-0.299174	-0.435173	-0.0516827	-0.272184	-0.155831	-0.16605	-0.383543	-0.119283	-0.503467	-0.604653	-0.0485006	-0.460517	-0.394561	-0.227623	0.0795402
ADCY5	-0.260349	-0.290643	-0.317725	-0.112547	-0.266278	-0.366674	-0.198149	-0.280207	-0.00791776	0.0663596	-0.3749	-0.429261	-0.175201	NA	-0.292164	0.0304765	-0.0817252	-0.0817219	0.0233445	-0.282557	0.0381235	-0.352347	-0.109052	-0.131828	NA	-0.325113	-0.0275821	-0.444367	0.124776	0.0594344	-0.317874
ADCY7	-0.144825	0.268129	0.185693	0.0494035	0.173887	-0.118478	-0.15087	-0.0649076	-0.36635	-0.281693	0.0302648	0.488959	0.12921	-0.181283	0.131496	0.154854	-0.199357	-0.293099	-0.210005	0.158045	-0.0524077	0.151684	-0.180348	-0.0200433	-0.0797162	-0.377589	0.503935	0.0327172	-0.072552	-0.239735	0.389803
ADCY9	-0.0331171	0.0190059	-0.347564	0.0407966	-0.250024	-0.294819	-0.196162	-0.119601	-0.0614675	-0.109885	-0.133948	-0.281347	-0.381162	-0.0627437	-0.0577219	-0.156883	-0.477215	-0.348248	-0.29201	-0.362434	0.0391575	0.0416165	0.0961959	-0.192716	-0.490693	-0.337983	-0.268037	-0.62021	0.0763622	-0.0479057	-0.370381
ADCYAP1R1	-0.014599	0.0352875	-0.280457	-0.258721	-0.428134	-0.189235	0.173672	-0.151265	-0.178417	-0.11285	-0.0518669	0.0519722	0.109444	NA	-0.200023	0.0257955	-0.170762	-0.0874092	-0.0369321	-0.246312	0.000217487	-0.182408	0.0234535	0.0447344	NA	0.190978	-0.194332	-0.345621	-0.241161	0.00858475	0.100212
ADD1	-0.225245	-0.355099	-0.413097	-0.14996	-0.117012	-0.302453	-0.266754	-0.298882	-0.213159	-0.349304	-0.31002	-0.235825	-0.355545	-0.142033	-0.434445	0.0020338	-0.343353	-0.438518	-0.0726541	-0.271285	0.00690332	-0.335254	-0.157157	-0.199048	-0.559347	-0.525121	0.00995413	-0.258881	-0.179022	-0.183513	-0.467783
ADD2	0.0525913	0.290228	0.165363	-0.043714	0.0168085	-0.25185	-0.301281	0.241081	0.269783	0.10194	-0.338766	0.347847	0.13671	0.300287	0.165123	0.1691	-0.0316786	0.204183	0.185736	-0.256799	0.272503	0.0115453	-0.224727	0.0391173	-0.359612	0.449148	0.143623	-0.238063	0.225909	0.275125	0.348813
ADD3	0.103759	-0.161398	-0.0151918	-0.0783135	0.143492	0.236253	0.0673703	-0.0626297	-0.284856	0.14234	-0.262138	-0.171621	0.0913961	-0.0995479	-0.454996	0.243994	5.8e-05	0.00237206	0.0639084	0.144465	0.123144	0.0078743	-0.173102	0.0668135	0.0610164	-0.148425	-0.188145	0.135298	-0.0699098	-0.185502	0.189262
ADH1A	-0.368046	-0.195797	-0.313143	0.0106175	0.0646925	-0.277253	0.0630742	-0.00806049	0.058348	0.0136898	-0.203887	0.010615	0.0885203	-0.0235361	-0.0663256	-0.382805	-0.565471	-0.249649	-0.0415604	-0.434342	-0.169213	0.0300498	-0.202283	-0.0440771	-0.178644	-0.529647	0.0573088	-0.277739	-0.236158	-0.180766	0.0164279
ADH1B	-0.37213	-0.227425	-0.301281	-0.0610607	-0.043306	-0.253702	-0.274541	-0.387023	-0.226257	-0.0359619	-0.221281	-0.0156119	0.0705212	0.254448	-0.341115	-0.540724	-0.588186	-0.334518	-0.168574	-0.3635	-0.213577	-0.0503211	-0.279379	-0.0918902	-0.573803	-0.514454	0.0451179	-0.203498	-0.296505	-0.311777	-0.316539
ADH1C	-0.212842	-0.233528	-0.24939	-0.121539	0.137091	-0.18018	0.0707103	-0.258502	-0.038133	0.104313	-0.239724	-0.0150525	0.260168	NA	-0.00469744	-0.446439	-0.312434	-0.071454	-0.052094	-0.078831	-0.0979186	0.0694828	-0.254387	-0.0384709	NA	-0.585714	-0.0230102	-0.310525	-0.208851	-0.142947	-0.0772114
ADH4	-0.229725	-0.18152	-0.134062	-0.143915	0.229193	-0.062347	0.202947	-0.226155	-0.2495	-0.133333	-0.248117	0.0331185	0.241505	0.0195255	0.147161	-0.469579	-0.033647	-0.078897	-0.0414514	-0.0679847	-0.230873	-0.00367084	-0.336483	-0.0618013	-0.230223	-0.507808	0.0313883	-0.0538751	-0.296296	-0.295596	0.181246
ADH6	-0.31165	-0.162425	-0.0440215	-0.244043	0.0118769	0.0650079	-0.259525	-0.189752	0.215642	0.198731	-0.239588	-0.126977	0.0520107	-0.0892286	0.201717	-0.394104	-0.153362	-0.170851	-0.150156	-0.331137	0.00912558	0.0471717	0.0463768	-0.0034409	-0.0768688	-0.491345	-0.0330965	-0.448865	-0.408279	-0.20251	0.123302
ADHFE1	-0.307453	-0.440072	-0.39277	-0.0498909	0.0400028	-0.231701	-0.534094	-0.108543	-0.186745	-0.0380144	-0.307779	-0.261041	-0.427626	-0.212633	-0.593739	-0.45731	-0.472088	-0.231967	-0.239861	-0.292782	-0.131214	-0.297481	-0.0296915	-0.183568	-0.654764	-0.581461	-0.168307	-0.36538	-0.149454	-0.0710483	0.196292
ADI1	0.150449	-0.0463457	0.131776	0.100294	0.0485496	0.155046	-0.12825	0.251691	-0.19854	0.229195	-0.266671	-0.0670424	-0.104515	0.126758	-0.272993	-0.526569	-0.258817	0.198815	0.150234	0.163779	-0.0668902	-0.237934	-0.201682	-0.104545	0.135608	-0.0339758	-0.029725	-0.340339	0.160401	-0.265952	0.43645
ADIG	-0.0426678	-0.0366245	-0.0482037	-0.14355	-0.0615896	NA	0.0790567	NA	-0.21708	0.00169705	-0.165261	-0.100378	-0.142089	NA	0.0344925	-0.179734	0.0358867	0.0124287	NA	0.160734	0.229489	-0.0261788	-0.038395	-0.0313985	NA	0.0309303	-0.407154	-0.246251	NA	-0.20377	NA
ADIPOR2	-0.359192	0.435234	0.00396578	0.205005	0.150844	0.126238	0.0427023	0.059922	-0.315766	0.110364	-0.0178823	-0.0103063	0.105363	0.192087	-0.353639	-0.189245	0.290662	0.280347	0.0334094	0.238533	-0.169774	-0.0481999	0.0124473	-0.115585	0.116163	0.412637	-0.358612	0.00194652	0.396871	0.158211	0.405812
ADK	-0.176098	0.147266	0.142314	0.292113	0.037456	0.514389	0.417415	0.34723	0.0863584	0.0592474	-0.0877122	-0.0748693	0.023918	0.380158	-0.130374	-0.322776	-0.0263207	0.0225947	0.0926982	0.302229	-0.0042016	0.275497	-0.0260422	0.265819	0.270816	0.21837	0.0564464	-0.217789	0.264446	0.10123	0.492683
ADM2	0.103588	0.244836	0.235795	-0.119897	0.0232518	-0.246289	-0.387634	-0.12516	0.171135	0.12781	-0.216588	-0.0961894	-0.350766	0.0448299	0.369637	0.355254	-0.0259425	0.125444	0.122443	0.312908	0.0759584	0.00343983	0.147564	-0.0493757	-0.0518545	0.187541	-0.231117	-0.122357	0.00220001	-0.359885	0.290468
ADNP	0.139193	0.122115	0.171046	0.239682	0.00233877	0.070246	0.28295	0.255184	0.421902	0.211209	0.0683434	0.151266	0.257338	0.321992	0.342325	0.322901	0.281036	0.207805	0.0277364	0.0312652	0.236605	0.260928	0.213886	0.264702	0.263288	0.156907	0.117787	-0.196601	0.315081	0.094454	0.444931
ADNP2	0.179087	0.174226	0.110784	0.288577	0.00315908	0.293251	0.25973	0.180613	0.395317	0.194177	-0.380908	-0.116822	0.0171743	0.299564	0.147793	0.290998	0.260711	0.222256	0.112774	-0.0781376	0.162887	0.141498	0.208405	0.298902	0.193512	0.475122	0.0178319	-0.36578	0.332077	0.123259	0.562381
ADORA2A	0.038704	0.00164121	-0.0774213	-0.146858	-0.0176052	-0.253135	-0.0304881	-0.168388	-0.0533402	0.0984445	-0.23325	0.0539726	0.167954	-0.0383967	0.114109	0.130829	-0.124382	-0.278802	0.0910556	-0.397793	0.0807278	0.149519	-0.104022	-0.0242631	-0.164419	0.524924	0.216173	0.830505	-0.155358	0.0575388	0.0789762
ADORA2B	0.191375	0.127852	0.209458	0.176364	0.321063	0.00235598	-0.0231406	0.307004	0.0935231	0.265518	0.351384	0.372493	0.428577	0.0311088	0.0543573	0.369068	-0.14735	0.0528246	0.00719145	0.483619	0.168512	-0.00155117	0.198578	0.0776976	0.0942941	0.451137	0.351437	-0.335582	-0.0636975	0.113808	0.385069
ADPRH	-0.383605	0.117963	0.0693398	-0.219778	0.0737207	-0.169694	-0.304978	-0.163596	-0.340812	-0.147943	-0.299798	-0.0483231	-0.210154	-0.140934	0.203285	0.0965882	-0.263653	-0.277758	0.0537982	-0.0858212	-0.145094	-0.325086	-0.147136	-0.0310415	-0.401979	-0.428515	0.0633061	-0.176695	-0.134606	-0.389218	-0.52261
ADRA1A	0.102092	0.00142739	-0.152724	-0.165602	0.0248068	-0.133769	-0.0809403	-0.215651	-0.241266	0.0212276	-0.0353957	-0.00360544	-0.0291224	NA	-0.370878	-0.363738	-0.415505	-0.139295	0.0107686	-0.0949879	0.00558274	-0.389518	-0.0664211	-0.0266366	NA	-0.442986	0.119731	-0.206985	0.0816107	0.0563964	0.0924814
ADRA1B	-0.0358322	0.0593812	-0.0913815	-0.12863	0.00707433	-0.172389	-0.323934	0.038601	-0.0599159	0.0920163	-0.140461	0.00650468	0.294413	NA	-0.273494	-0.414851	-0.220327	-0.232045	-0.153803	0.194707	0.00712777	-0.0930247	-0.13981	-0.102761	NA	-0.391272	-0.0182447	-0.257401	0.138099	-0.0953097	0.126792
ADRA1D	-0.0739766	-0.00462188	-0.147662	-0.251468	0.13883	-0.183077	0.257091	0.0453261	-0.052536	-0.230988	0.168083	0.268288	0.385394	0.0164034	-0.0492488	-0.0819695	-0.293067	-0.15303	0.0669419	-0.164579	-0.127895	-0.448934	-0.0222437	0.0394274	-0.36886	-0.251539	-0.113286	-0.358148	0.0619832	0.0900402	0.0468178
ADRA2A	0.14267	-0.29417	-0.439872	-0.258446	-0.0555433	-0.325128	-0.241379	-0.41492	-0.22824	-0.18679	-0.208835	0.0553172	0.130232	0.0240295	-0.283711	-0.045863	-0.388112	-0.36664	-0.241037	-0.175964	-0.18349	0.0784528	-0.210069	-0.138592	-0.383337	-0.486995	0.331469	-0.0625176	-0.356445	-0.0588541	-0.0666076
ADRA2B	-0.143084	-0.0784245	0.159409	0.117814	-0.0371914	-0.0435773	-0.280269	0.117647	-0.0539594	0.258323	-0.0298673	-0.336653	0.0135634	0.0632031	0.00847226	-0.35737	-0.071222	0.322344	0.249658	-0.0562847	-0.110342	-0.297208	-0.121869	-0.0859565	0.0187437	0.0567426	-0.307122	-0.329626	0.231881	0.0644152	0.18296
ADRA2C	0.102279	-0.243287	-0.138103	-0.175054	-0.00962483	-0.0880641	-0.310191	-0.0195099	-0.00711222	-0.132984	-0.247464	-0.0815623	0.125361	0.0674405	-0.323026	-0.109906	-0.244639	-0.0142121	-0.147942	-0.269868	-0.0980501	-0.378012	-0.274199	-0.146362	-0.125122	0.626734	-0.00338319	-0.220212	-0.222498	-0.158842	-0.258382
ADRB2	-0.343084	-0.0233967	-0.355576	0.178634	0.0062837	-0.219422	-0.167167	-0.10439	-0.423294	-0.0342207	0.208657	-0.283938	-0.373323	-0.0697233	-0.270553	-0.381433	-0.400924	-0.345629	-0.176645	-0.168091	-0.301876	0.0245474	0.0852717	-0.312543	-0.58347	-0.444996	0.360398	-0.221748	-0.293468	-0.207374	-0.356571
ADRBK1	0.326588	0.0511443	0.0899332	-0.0674353	0.175388	-0.230692	0.0170163	-0.00770439	-0.140759	0.0095958	-0.0333012	0.283097	0.0989747	-0.114521	-0.103789	0.203046	0.164852	-0.0974798	0.0624542	0.373124	0.0756706	0.0575409	0.00492919	-0.123354	0.211871	-0.269642	0.441331	0.750398	-0.0914419	0.241092	-0.382338
ADRBK2	-0.097903	-0.073437	-0.160399	-0.105133	-0.0580911	-0.0350513	0.204049	-0.00106171	-0.208098	-0.042293	0.5229	0.348172	-0.0670546	-0.177598	-0.39548	-0.118511	-0.105182	-0.169569	-0.0679823	-0.387051	0.166872	-0.0459422	-0.103284	0.0887856	-0.175641	0.401412	0.196487	0.419325	-0.231421	-0.0974443	0.233533
ADRM1	-0.0100146	0.189532	0.325606	0.040737	0.147627	-0.0531742	-0.0416961	0.280935	0.251105	0.0744828	0.112427	0.232366	0.174214	0.0189704	0.154953	0.0289938	0.332315	0.143181	0.330528	0.245599	-0.126928	0.0696687	0.105838	0.0487421	0.409805	0.604656	0.0827556	0.0716982	0.0903836	0.0785338	-0.38276
ADSL	0.363321	0.230078	0.401786	0.164744	0.388877	0.255041	0.243609	0.485173	0.24798	0.226588	0.522364	0.166654	0.100316	0.313298	0.446191	0.389782	0.376683	0.357612	0.176849	0.168648	-0.0156147	0.275318	0.145405	0.257416	0.310034	0.683654	0.191144	0.750472	0.247643	0.225427	0.33028
AEBP1	-0.102794	-0.0242501	-0.224864	-0.239994	-0.205099	-0.336793	-0.044617	-0.049187	-0.217183	-0.318974	0.314552	0.133751	0.00327956	0.00139425	0.145475	-0.146306	-0.127492	-0.348	-0.211216	0.136604	-0.0710446	-0.0283941	-0.169239	-0.316238	-0.419136	-0.620461	0.241378	0.656999	-0.124187	-0.144319	-0.538419
AEN	-0.103585	0.20189	0.169482	0.0438661	0.0135632	0.16544	0.106153	0.065543	0.0649834	0.0794076	-0.152801	-0.0209804	-0.109409	0.326098	0.319754	-0.163547	0.10548	0.161691	0.139127	-0.00464313	0.0770552	-0.0848907	-0.129996	0.0660308	0.326332	0.721588	-0.139335	0.56226	-0.112342	0.169754	-0.18049
AES	-0.123482	-0.465514	-0.180893	-0.143831	-0.0752693	-0.354573	-0.489307	-0.118453	0.174291	0.0515687	-0.293191	-0.200277	-0.213215	-0.273317	0.0349649	-0.108977	-0.261616	-0.0823686	-0.216596	-0.347887	-0.0576308	-0.248077	-0.267745	-0.192141	-0.300034	-0.532549	-0.209794	0.351521	-0.406758	-0.104744	-0.628157
AFF1	-0.503173	-0.313647	-0.372936	-0.0565242	-0.370055	0.00888071	-0.0545299	-0.283587	-0.281674	-0.0173716	0.0955618	-0.148472	0.104252	0.081563	-0.0223865	0.0132268	-0.204189	-0.291234	-0.355075	-0.208181	0.01899	0.00378677	-0.00552926	-0.0428122	-0.418358	0.106292	-0.19556	-0.0689541	-0.105678	-0.119018	0.0978764
AFF3	0.0853597	-0.250271	-0.41685	-0.287008	-0.108316	-0.295603	0.26902	-0.337516	0.172446	-0.04751	0.263859	-0.112878	0.157167	0.174147	-0.0461536	0.010123	-0.520589	-0.25949	-0.15272	-0.317235	-0.025229	-0.221699	-0.0940777	0.0302865	-0.571108	-0.403805	0.386408	0.320442	-0.276664	0.160594	-0.294399
AFG3L2	0.223353	0.338134	0.394927	0.23129	-0.229784	0.237307	0.527768	0.145142	0.0979276	0.194693	-0.272053	-0.333365	-0.154398	0.388293	-0.02391	-0.0213368	0.204546	0.338129	0.167038	0.0527829	0.0736907	0.224753	0.258547	0.194597	0.346536	0.431421	-0.216063	-0.169975	0.468189	0.297152	0.478605
AFTPH	-0.342917	-0.094433	-0.166851	-0.0161819	0.0604526	0.209448	0.0693047	-0.138784	-0.458586	0.00162242	-0.202609	-0.286813	-0.0639173	-0.117451	-0.301864	0.159646	-0.11482	0.163237	-0.064869	-0.120383	-0.0147967	-0.0430015	-0.165906	0.0613378	0.158011	-0.236017	0.0028351	-0.370091	-0.0304478	-0.340268	0.473737
AG2	-0.0992682	-0.215945	-0.225082	-0.296146	-0.16724	-0.299837	-0.00728135	-0.384277	0.0377841	-0.270928	-0.25446	-0.0854529	0.0238455	0.245849	0.033066	-0.303566	-0.393039	-0.424761	-0.0497755	-0.10061	-0.0978495	-0.201656	-0.151458	-0.214213	-0.481332	-0.446	-0.0571536	0.164942	-0.281146	-0.276071	-0.428005
AGAP11	-0.263235	-0.423635	-0.359964	0.0601913	-0.222535	-0.261692	0.17581	-0.154865	-0.0357717	0.00126964	-0.3391	-0.141455	-0.110165	0.0303043	-0.19317	-0.132075	-0.347566	-0.159343	-0.253552	-0.181538	-0.0915761	-0.287207	-0.0641033	0.123244	-0.388033	-0.428086	0.00433617	-0.559634	-0.217324	0.0961583	0.241483
AGAP2	0.0914827	-0.146435	0.0590645	-0.11342	-0.0262507	-0.0844466	-0.0320653	-0.236863	0.162091	-0.14789	-0.0431616	0.337679	0.165859	-0.0802649	-0.0826085	0.0945171	-0.073198	-0.307842	-0.0938133	-0.18299	0.0845588	0.0932917	-0.214441	-0.118506	-0.151006	-0.280705	0.232496	0.727776	-0.203315	0.25135	0.0112125
AGAP3	-0.0587498	-0.38697	-0.0246403	-0.184801	0.427604	-0.273343	-0.332512	-0.0889769	0.184707	-0.311192	0.194556	0.208745	0.144283	-0.142852	-0.0924963	-0.104831	-0.210054	-0.229484	-0.270826	0.0140894	-0.129662	0.13419	-0.107995	-0.0718949	0.0610759	-0.621267	0.100459	-0.687764	-0.128423	0.199932	-0.326967
AGAP7	-0.0438551	-0.171035	0.00456254	-0.0640883	0.298687	-0.0534903	-0.216664	-0.157264	0.078127	0.227711	0.0294228	0.091655	-0.0742846	-0.104451	0.0271399	0.152169	-0.0726041	0.0280521	0.00715074	-0.0667177	0.0740826	-0.213614	-0.0327908	0.12571	0.0476643	-0.165873	0.0228591	0.735696	-0.220475	0.153237	0.131646
AGBL2	-0.0616393	-0.424302	-0.354441	-0.127074	0.30758	-0.136653	-0.140037	0.0582544	-0.213249	0.153642	-0.0192568	0.251021	-0.0558725	-0.0420171	0.113491	0.144132	-0.205567	-0.15935	-0.134146	-0.0796018	0.0875847	-0.208401	-0.145154	0.0806717	0.0181441	-0.604883	0.0697432	0.219913	-0.381989	-0.142874	0.138621
AGBL4	0.0831164	0.130643	-0.215528	-0.108316	-0.21662	0.0140418	0.0156987	0.0838711	-0.137114	-0.0141154	-0.00233394	-0.145578	-0.234126	0.104028	-0.164003	-0.00260818	-0.0889099	-0.0458987	0.0498092	-0.495856	0.060912	0.202624	0.0353748	0.0126397	0.0217242	0.298267	-0.392227	-0.343429	0.0540215	0.15439	-0.353247
AGBL5	0.206079	0.232372	0.243325	0.118049	0.371275	-0.0245828	0.286685	0.373725	0.280009	0.350108	0.166275	0.0817975	-0.163747	0.260423	0.545444	0.36471	0.194926	0.311181	0.14025	-0.0150098	0.0152704	0.0340338	0.288217	0.10275	0.00695279	-0.0143444	-0.264043	0.435561	0.212342	0.0488365	-0.138452
AGFG2	-0.460221	-0.343972	-0.33791	-0.174537	-0.305764	-0.266781	-0.396139	-0.130951	-0.390854	0.132907	-0.0185017	-0.250237	-0.21519	0.174408	-0.266264	-0.174472	-0.248189	-0.167394	-0.211272	-0.384469	-0.0947325	0.023672	-0.238353	-0.230995	-0.0920988	-0.20361	-0.206447	-0.482156	-0.293145	-0.240453	-0.583771
AGK	-0.149588	0.142843	0.187037	0.119713	0.37287	0.234372	0.166243	0.183402	0.0870866	0.248273	-0.206929	0.221346	-0.130644	0.182127	0.0764683	0.0611206	0.256881	0.303449	0.0865804	0.095754	0.127079	0.407903	0.167961	0.183356	0.144832	0.0714027	0.0886939	-0.0603379	0.142308	0.226761	0.374732
AGL	0.0799509	-0.0916853	-0.0287627	0.131355	0.0341416	0.3357	0.0349294	0.189341	-0.165058	0.162831	-0.200613	-0.186299	-0.154714	0.140953	0.0768551	-0.252899	0.0130313	0.0231295	0.0622957	-0.0542731	0.00039073	-0.220125	0.0276201	0.255742	-0.0172967	0.673371	-0.254721	-0.00244567	0.158355	-0.219848	0.222878
AGMAT	0.151567	0.167293	0.26745	0.00442874	0.302879	0.309351	-0.112065	-0.0954091	-0.212379	0.366223	-0.0639691	-0.0918493	-0.0880714	0.187882	-0.0539154	-0.153857	0.48836	0.120775	0.236272	0.397886	-0.0614457	-0.0517592	0.0892432	0.210228	0.393158	0.0133318	0.00622492	0.191255	0.133775	0.0615813	0.0225454
AGPAT4	0.303983	0.0107892	0.0759242	-0.138241	-0.150076	-0.157847	-0.0823822	-0.124307	0.10734	-0.355941	0.117897	0.0677844	-0.330301	-0.165612	-0.00387891	0.358699	-0.106014	-0.334154	-0.0227314	-0.260355	0.214925	-0.213852	-0.0295059	0.0855047	-0.434567	-0.198883	-0.0426295	-0.168327	-0.0707535	-0.411529	0.24265
AGPAT9	-0.355358	0.108857	0.05987	-0.0440459	0.0661494	0.0903407	-0.11623	-0.300389	-0.312576	-0.158945	-0.42376	-0.378262	-0.0938475	-0.0830726	-0.0666524	-0.193342	-0.0113116	0.126003	-0.195063	0.109261	0.0447151	-0.140803	-0.123753	0.0105707	-0.11334	-0.0646363	-0.422172	-0.49799	0.140871	-0.255706	0.149454
AGPHD1	-0.264943	-0.192881	-0.0647156	0.0480834	0.0995234	0.297763	-0.152897	-0.00933358	-0.339715	0.224377	-0.212609	-0.197439	-0.231463	0.0360085	-0.299837	-0.0880725	-0.0531974	0.273414	0.0316169	-0.211942	-0.0114458	0.0219432	-0.156067	-0.0714177	-0.0518643	0.237065	-0.401746	-0.00947564	0.0903664	0.0741292	-0.525948
AGPS	0.409402	0.286917	-0.0325319	0.126306	0.152412	0.433741	0.323112	0.0670985	-0.075069	-0.0079391	0.174747	-0.0292795	-0.0876473	0.173835	0.1644	0.211321	0.383316	0.0972771	0.229709	0.441055	0.150697	-0.09468	0.130011	0.357465	0.108143	0.0809494	0.233196	0.596335	0.0606591	0.0340417	0.474822
AGR3	0.138503	-0.174467	-0.48945	-0.172649	0.0973821	0.159027	0.149474	-0.33983	-0.217642	0.121975	0.217588	-0.0467034	-0.251148	NA	0.194863	0.159477	-0.446202	-0.330968	-0.191333	0.210623	0.0407182	0.102901	-0.0192175	-0.0253053	NA	-0.569747	-0.0924345	0.00394973	-0.309663	-0.267324	0.122622
AGRP	-0.0109321	-0.0265313	0.0579654	-0.0753371	-0.0459655	-0.118559	0.0724978	-0.0256252	-0.113755	-0.0914906	-0.257362	0.0499808	-0.134134	0.00975624	-0.0352102	-0.0341972	-0.335601	-0.450438	-0.0317	0.02283	-0.188226	0.0449997	0.025824	-0.0478831	-0.0805183	0.046743	0.288047	-0.204317	-0.104538	0.0854678	-0.0386688
AGTPBP1	-0.055973	0.360267	0.380476	0.154434	0.0737861	0.352657	0.253798	0.140795	-0.0569833	0.364404	0.21247	0.0575771	0.0535248	0.0181083	-0.118673	0.215741	0.10342	0.0882085	0.254531	-0.23148	0.0982517	0.378321	0.00175434	0.30653	0.0928933	0.583254	0.221115	0.584868	0.214631	0.118325	0.317826
AGTR1	-0.128034	-0.225481	-0.402918	-0.153432	0.110276	-0.258905	0.10015	-0.0535797	-0.0395023	-0.316269	-0.300417	-0.37256	-0.128674	0.350233	0.198146	-0.182838	-0.263423	-0.312651	-0.0793985	-0.38466	-0.285081	-0.139225	-0.103269	0.0279306	-0.526381	-0.337549	-0.299317	-0.361376	0.0411873	-0.252012	-0.10749
AGXT2L1	-0.233141	0.0426166	-0.104981	-0.0681259	0.135139	NA	0.17973	0.0390447	-0.177211	-0.0245295	0.00944284	-0.0484242	-0.185917	NA	-0.484382	-0.360931	0.0893419	0.052448	0.119053	-0.0931662	-0.081784	0.0340048	-0.0115102	0.0912749	NA	-0.0107846	-0.344752	-0.0858288	NA	-0.21387	0.149162
AGXT2L2	-0.39117	-0.394109	-0.424888	-0.175413	-0.137332	-0.352466	-0.282143	-0.427152	-0.313322	0.0398707	0.328789	0.000488942	-0.173798	-0.398764	0.113067	-0.435161	-0.450135	-0.315161	-0.270789	-0.114225	-0.151137	-0.186766	-0.289022	-0.215715	-0.249578	-0.552321	-0.0655559	0.407564	-0.273115	-0.130133	-0.0592674
AHCTF1	0.0486508	0.290481	0.34988	0.262621	0.185152	0.431242	0.323562	0.28469	0.0102565	0.29924	0.449212	0.154813	0.49925	0.26321	-0.108125	0.124794	0.213392	0.352774	0.0805447	0.0953792	0.117343	0.252851	0.220443	0.365159	0.344293	0.468267	0.0348665	0.0104503	0.376753	0.203893	0.548531
AHCY	0.345207	0.295433	0.341895	0.0502901	0.216541	0.0532439	0.364041	0.286619	0.257629	0.322672	0.42461	0.153989	0.291282	0.329556	0.474915	0.134523	0.401075	0.446131	0.145694	0.301618	-0.0230198	0.177126	0.11541	0.0716835	0.537868	0.596115	-0.235845	0.0768278	0.263545	0.00642576	-0.0461994
AHCYL2	-0.230411	-0.0917782	-0.155611	-0.14606	-0.0591864	-0.0268365	0.104275	-0.364513	-0.261641	-0.130662	-0.281619	-0.0884996	-0.16698	-0.0521349	-0.258382	-0.0886394	-0.464402	-0.418047	-0.130003	-0.163322	0.149323	-0.015883	-0.034826	-0.160345	-0.0460792	0.509354	-0.263044	-0.434997	0.00607308	0.0104492	-0.331815
AHNAK	-0.183745	-0.0533341	-0.454155	0.0207271	-0.0713062	-0.150069	-0.0464175	-0.272418	-0.454227	-0.329693	-0.0455309	-0.077651	-0.116917	-0.255009	-0.378143	-0.0537205	-0.330444	-0.287	-0.40519	0.216835	-0.0995053	-0.184243	-0.142226	-0.300303	-0.561468	-0.641658	0.176922	-0.652658	-0.0909066	-0.122176	-0.0669726
AHNAK2	-0.0123696	0.142721	-0.0675933	0.0248645	-0.169202	-0.255158	0.121063	-0.0676669	-0.309055	-0.43204	0.0519701	0.159917	-0.154655	0.141352	-0.154702	-0.0337093	0.0309384	-0.244785	-0.286056	0.446141	-0.0269958	-0.268451	-0.0636904	-0.141367	-0.519013	-0.519397	0.316388	-0.488677	0.0115404	-0.344516	0.293436
AHRR	-0.0253579	-0.156924	0.0284899	-0.160796	0.47168	-0.120965	-0.199928	-0.189165	-0.00753897	-0.00354446	0.0717375	0.145997	0.216659	-0.0231053	0.109057	0.0335892	0.164265	0.0492189	-0.0864898	-0.0482099	0.123522	0.265852	-0.00442411	-0.125583	0.0655847	-0.245351	-0.000248939	-0.219418	-0.0314063	0.0145293	0.0402969
AICDA	-0.0697412	0.0263456	0.150097	-0.0901243	0.122943	NA	0.29243	-0.0806711	-0.140149	0.169833	-0.0406296	0.284116	0.362955	0.0558316	0.0362845	0.177142	0.0572519	-0.183096	0.0419453	0.0743581	-0.159362	0.131033	0.0248215	0.0454239	-0.0558003	0.264991	0.460394	-0.018448	NA	-0.0417002	0.0273476
AIF1	-0.28226	0.0706756	-0.0986419	-0.157295	-0.123647	0.0297942	-0.393826	-0.17182	-0.386502	-0.0727378	-0.0938027	0.363258	-0.0244617	-0.208197	0.00629272	0.0998934	-0.0856033	-0.295521	-0.149678	-0.0367269	-0.131765	0.112321	-0.183977	-0.0422676	-0.28187	-0.326461	0.458008	0.619741	-0.148921	-0.104354	-0.00778248
AIF1L	0.463069	0.222554	0.408707	0.0954815	-0.279198	0.118606	0.0120303	0.0999916	0.0873292	-0.0738189	-0.365915	-0.348826	-0.362767	0.0511713	0.18821	-0.231675	-0.0449715	0.187427	0.0708573	-0.111858	-0.333101	0.233706	-0.162795	-0.198048	-0.201765	0.568656	-0.280963	-0.281884	0.212765	0.0225186	-0.280314
AIFM1	-0.38794	0.142951	0.232986	-0.0480793	0.00938774	0.249819	0.155151	0.20671	0.173777	0.267435	-0.39934	-0.0960342	-0.258333	0.30153	0.18133	-0.402941	-0.0195834	0.37582	0.109862	0.0857668	-0.0311088	0.380073	0.0570998	0.162052	0.486565	0.261304	-0.13705	0.566837	0.0808244	0.110269	0.50755
AIFM3	-0.227777	-0.346247	-0.0697601	-0.233972	0.0244648	-0.150514	-0.523597	0.0942424	-0.325728	0.0771071	-0.180971	0.241691	-0.111566	-0.123694	-0.303228	0.219691	0.0717207	0.0101984	0.0788977	-0.0371813	0.0905698	-0.174644	-0.175835	-0.0572972	0.040831	-0.283512	0.0986597	-0.39234	-0.135103	0.0265379	-0.258811
AIM1L	0.35324	-0.18274	0.272871	0.0309145	0.0956324	-0.168589	-0.0139543	-0.149313	0.088437	-0.305947	0.129432	0.389587	0.308226	-0.152667	0.0962515	0.11617	0.226479	-0.110179	0.198707	0.56246	0.159989	-0.0239703	0.144543	-0.0452382	0.273251	0.16409	0.395103	-0.325182	0.0876043	0.0518542	-0.0281526
AIM2	0.0174646	0.0759036	0.263234	0.047577	0.0622976	0.149492	-0.0949736	-0.0252713	-0.0436342	0.0170253	0.354623	0.586551	0.408082	-0.0811426	0.0651533	0.271451	0.201613	-0.108698	0.0868754	0.181834	-0.0986852	0.131202	0.123552	0.101548	0.0146218	-0.0767412	0.524573	-0.153413	0.0967223	0.147038	0.198218
AIMP1	-0.0754986	0.0819694	0.0979362	0.0805808	0.192156	0.466135	0.134581	0.00339792	-0.0100891	0.226409	0.0827503	-0.098022	0.165091	0.16293	0.0296001	-0.0541535	0.223113	0.241876	-0.0902188	0.208465	-0.101776	0.231977	-0.015499	0.294195	0.292578	0.561484	-0.0774679	0.0768565	0.218776	-0.0902516	0.536443
AIMP2	0.203757	0.49097	0.34229	0.139891	0.0524826	0.2515	0.334579	0.299271	0.266741	0.134422	0.0426109	0.0458751	-0.134637	0.249874	0.287479	-0.189518	0.4945	0.354995	0.126169	0.546368	0.0438383	0.371232	0.170729	0.173031	0.46261	0.601463	-0.113108	0.179896	0.477694	0.00897976	0.150551
AIP	0.0151563	-0.140856	0.0376609	0.0251241	0.122473	-0.295463	-0.282679	0.0926763	0.0941364	0.1213	0.0622926	-0.0707142	-0.051376	-0.197107	-0.170526	-0.0209337	-0.0210373	-0.0501866	-0.0605021	-0.0498242	-0.0111801	-0.046983	-0.195283	-0.264571	-0.105975	-0.226051	-0.0727552	0.656392	-0.0974961	0.260044	-0.505788
AK1	-0.119549	0.231998	-0.118973	-0.138555	0.152929	-0.0194939	-0.377082	-0.0682649	-0.106849	-0.149267	-0.0461597	-0.0995752	-0.404028	-0.0424474	-0.231272	-0.1323	-0.535749	-0.312349	-0.141599	-0.077599	-0.291988	-0.138362	-0.102812	-0.0822356	-0.0552165	-0.395867	-0.156479	-0.27484	-0.219687	-0.247362	-0.496337
AK2	0.407075	0.350416	0.349036	0.242252	0.0932588	0.450519	0.338601	0.30439	0.0631582	0.334131	0.265166	0.0358472	0.0359071	0.302138	0.271557	-0.0644506	-0.0676019	0.130149	0.192321	0.420645	-0.13956	0.226368	0.260643	0.261737	0.527061	0.148662	-0.197095	0.592712	0.343111	0.195548	-0.0880574
AK3	-0.0844673	-0.016098	-0.190434	0.0539684	-0.05174	0.204056	0.151951	-0.203152	-0.182045	0.0310765	-0.307532	-0.287789	-0.1923	0.21593	-0.323454	-0.435304	-0.197724	-0.0303538	0.0741514	-0.0438002	-0.134517	-0.248244	-0.025105	0.137094	-0.144304	-0.428653	-0.105318	0.168713	0.027329	0.0364998	0.192081
AK3L1	0.359131	0.319674	0.233393	0.172942	0.34334	0.228819	0.199304	0.0500695	-0.0572559	0.00525457	0.614256	0.16691	0.0664219	0.164999	0.0687914	0.130542	0.486443	0.284656	0.198324	0.455478	0.133803	0.0390468	0.228159	0.17204	-0.122867	0.764282	0.392544	-0.432223	0.264088	0.161738	0.449046
AK5	0.00601692	-0.0106492	-0.474651	-0.0192182	0.151425	-0.0955954	0.0442883	0.131684	-0.192915	-0.344505	0.376257	0.139237	0.222744	-0.0995379	-0.262198	0.0509411	0.131548	-0.137905	-0.120568	-0.150889	0.121981	0.197875	0.0302097	0.0459532	-0.35803	0.0479404	0.1788	-0.0974292	0.0204847	-0.0511058	0.330669
AK7	0.0433796	0.262703	-0.257335	-0.0178593	-0.00568065	0.193401	0.419292	0.008885	-0.278289	0.162432	-0.456214	-0.2876	-0.278988	0.336238	-0.0807098	0.11168	-0.16297	-0.0410882	0.181543	-0.244825	-0.150042	-0.0217705	-0.191173	0.0115819	0.230836	-0.191468	-0.211473	-0.357159	-0.200782	-0.0677082	-0.0108673
AKAP1	-0.352941	-0.037055	0.19812	0.127422	0.324569	-0.209473	0.504053	-0.0413033	-0.0995581	0.382026	-0.297904	-0.211755	-0.157591	0.412943	-0.259316	0.105588	-0.299787	0.339261	-0.00712448	0.0904705	0.054486	0.0308151	0.0967011	0.196608	0.1846	0.400677	-0.290736	-0.411469	0.000544819	-0.335961	0.613797
AKAP12	0.214589	0.0752786	-0.363878	-0.179577	-0.00838391	-0.15537	-0.0452018	-0.237753	-0.0466127	-0.215853	0.101689	0.0347251	-0.118879	0.157003	0.092847	-0.186948	0.141933	-0.344606	-0.0682332	-0.0271297	0.0723498	0.0456127	-0.114376	-0.0718612	-0.58597	0.210115	-0.215056	-0.331815	0.280513	0.136427	0.0595016
AKAP13	-0.278872	-0.220087	-0.213939	-0.103691	-0.00618266	-0.315859	-0.331414	-0.498499	-0.213705	-0.24573	0.00430887	0.0696365	0.0157767	-0.203119	0.183624	-0.171352	-0.523786	-0.384121	-0.25607	0.0990306	0.00900159	-0.100801	-0.0243318	-0.185713	-0.395559	-0.555562	0.0593139	0.190532	-0.268467	-0.293251	0.100034
AKAP5	0.330988	0.365467	-0.183555	-0.0124906	0.114958	0.0904914	0.0305264	-0.049712	0.250599	0.158538	0.165235	0.445777	-0.144696	0.00365706	-0.111689	0.287197	0.279643	-0.00988227	0.310161	0.161154	0.269587	0.278469	0.222889	0.172187	-0.0278564	-0.225055	0.417732	0.426293	0.390504	0.480417	0.484249
AKAP6	-0.510288	-0.0640013	-0.0894212	-0.0683253	0.0766884	-0.134387	-0.00652489	-0.167519	-0.111811	-0.255179	-0.387684	-0.422333	-0.366301	0.0475925	-0.364791	-0.259102	-0.253932	-0.241555	0.021901	-0.429199	0.0802141	-0.149474	0.00886734	-0.0260593	-0.613738	-0.545799	-0.18926	-0.432318	-0.0780885	-0.311111	0.0289537
AKAP7	0.022771	-0.235617	0.04004	-0.109491	-0.171655	0.164896	-0.38525	-0.0503199	0.113286	0.250167	-0.103413	0.0531803	-0.108012	0.103427	-0.0664547	-0.0574806	-0.228157	0.130196	0.0149396	-0.204309	-0.245739	-0.260695	0.0160546	0.125306	-0.176865	-0.290013	0.104009	0.597627	-0.021162	0.0422139	0.0574005
AKAP8L	0.163168	-0.200517	-0.0255687	-0.0251074	-0.153719	-0.238547	-0.219156	0.021035	0.210118	0.0395589	0.203934	0.102076	0.0512852	-0.142259	0.0533584	0.302952	-0.000169616	0.128974	0.0581408	-0.221825	0.00768132	-0.00516965	0.260959	-0.0820001	0.0599908	0.0892241	-0.11011	0.356538	-0.00641747	-0.00608094	-0.593666
AKIRIN1	0.210122	0.243536	0.226777	0.0319327	0.126137	0.321261	0.232408	-0.00741796	-0.0587411	-0.0211575	0.0174293	-0.053586	0.0139872	-0.0142346	0.125349	0.166582	0.302548	-0.0182856	0.114935	-0.122768	-0.0150456	-0.0678316	0.212354	0.310958	-0.00116448	0.658834	-0.0521667	0.0864809	0.380394	0.0647643	0.237012
AKNA	-0.279978	-0.157867	-0.0615868	-0.214493	-0.0194034	-0.19577	-0.208161	-0.159664	-0.205654	0.171806	-0.0356046	0.349413	0.103436	-0.278729	-0.142255	0.205899	-0.257816	-0.259099	-0.0758229	-0.0322706	-0.0527834	-0.0651713	-0.146469	-0.124256	-0.1908	0.0468797	0.490161	0.726448	-0.41406	-0.471875	-0.195573
AKR1B1	-0.223703	0.121893	0.0555326	-0.0834424	0.346719	-0.0624173	-0.183846	0.276327	-0.0339482	0.00628709	0.126124	0.0102685	-0.0850844	0.0987771	0.161512	0.17205	0.19037	0.122837	0.289107	-0.256214	-0.217192	-0.168927	-0.0982446	-0.00361724	-0.22311	0.285448	0.168863	-0.0832106	0.247989	0.0705587	-0.576142
AKR1B15	-0.146588	0.174313	0.12078	0.068253	0.237041	-0.00597494	0.0602137	0.15697	-0.268343	-0.364911	0.347066	0.172426	0.277777	NA	-0.00162948	0.0429685	0.23382	0.0262615	0.0299461	0.313353	-0.177005	-0.114766	0.0307411	-0.159704	NA	-0.165212	0.0264481	-0.102249	-0.0492798	-0.197077	-0.0393255
AKR1C1	-0.233684	-0.288043	-0.0662356	0.0585201	-0.106153	-0.108948	-0.0893006	0.0807261	-0.266936	-0.0885231	-0.105349	-0.349788	-0.120196	0.23913	-0.460227	-0.137525	-0.0403638	0.165718	-0.0311129	0.0307397	-0.0918688	-0.000190501	-0.213905	-0.125116	-0.354814	-0.47132	-0.151976	-0.276578	-0.0983172	-0.354671	-0.0958045
AKR1C2	-0.234485	-0.349146	-0.0891903	0.0174426	0.0652603	-0.134503	-0.110892	0.0290183	-0.167844	-0.162256	-0.249628	-0.0848875	0.11501	0.162426	-0.422589	-0.157097	0.030255	0.135283	0.00531377	0.133761	-0.0742927	-0.071134	-0.267445	-0.127322	-0.235499	-0.467172	-0.140992	-0.23524	-0.10141	-0.452057	-0.000998417
AKR1C3	-0.244988	-0.314646	-0.199033	-0.0894261	-0.00743057	-0.135133	0.0882127	-0.0606064	-0.197524	-0.144684	0.188762	0.0279298	0.288062	0.0827567	-0.493303	0.21749	-0.0170479	0.100199	-0.0265937	0.281073	0.028419	0.144243	-0.199542	-0.207933	-0.140121	-0.476653	-0.0907947	0.315055	-0.192329	-0.120434	0.122262
AKR7A3	0.0920437	0.0462442	-0.349624	0.0598645	-0.0458423	-0.0175273	0.0105322	-0.239764	-0.106974	0.284704	-0.10081	-0.289578	-0.367183	0.141706	0.0106842	-0.44642	0.0756199	0.0520285	0.121123	0.0211256	-0.0768575	-0.0189794	-0.00759153	0.119548	0.0102209	-0.317981	-0.122529	0.0187585	-0.00658764	0.0834318	0.0123304
AKR7L	0.274914	0.0680394	-0.277266	0.036919	-0.120792	-0.00401347	0.0589557	-0.23892	0.146759	0.286252	-0.0658967	-0.113934	-0.360558	0.153136	0.0910169	-0.371885	0.0171982	0.0890635	0.0809145	-0.0413575	-0.0139354	0.0808634	0.122215	0.144124	0.0593785	-0.270585	-0.166192	-0.00142331	0.0206943	0.271611	0.163768
AKT1	-0.129882	0.0394924	-0.0524513	-0.00130428	0.226422	-0.0898226	0.0652033	0.115221	0.154784	-0.067097	-0.2847	0.0177233	-0.202543	-0.155629	0.311401	-0.0606196	-0.0904493	-0.0454206	0.111742	0.210275	-0.101195	0.129042	0.228623	-0.105279	0.0374754	-0.515507	-0.0926612	0.548161	-0.0393914	0.0603349	-0.535168
AKT2	0.242178	0.0899587	-0.024069	0.110896	0.0398115	-0.212191	0.315701	0.105482	0.125331	-0.127143	-0.159131	-0.0019737	-0.0956542	-0.139116	0.335739	-0.108827	0.213565	-0.0171341	0.162251	0.089585	0.0604812	0.054953	0.062697	-0.125856	-0.0610073	-0.206232	-0.33132	-0.243555	0.0798528	0.00195794	-0.513711
AKT3	-0.508665	0.108311	-0.0657009	-0.0160385	-0.0392003	-0.129177	0.00266054	0.0428096	0.062476	0.0272481	-0.121986	-0.227597	0.106115	0.0305852	-0.10482	-0.0262321	0.091072	-0.0615179	-0.124695	-0.356561	0.1083	-0.23078	0.0662184	0.107697	-0.630548	-0.460101	0.12987	-0.22034	-0.135486	0.182159	-0.146012
AKTIP	-0.504371	-0.279957	-0.0178532	-0.142863	-0.245006	0.10444	-0.610525	-0.216998	-0.368086	-0.332115	-0.41697	-0.363722	-0.276456	-0.115352	-0.509144	-0.351967	-0.328114	-0.302946	-0.262866	-0.46693	-0.114799	-0.130345	-0.406044	-0.0885821	-0.3505	-0.50757	-0.249392	-0.445251	-0.0538303	-0.29958	-0.116882
ALAD	-0.37453	-0.117312	-0.525952	-0.0851495	-0.360946	-0.424408	0.156037	-0.239763	-0.381538	-0.0382523	-0.0766902	-0.17948	-0.154073	0.365617	-0.388651	-0.432472	-0.45181	-0.185364	-0.266727	-0.341113	-0.144304	-0.2366	-0.0600998	-0.240967	-0.419402	-0.198613	-0.261068	0.128735	-0.329711	-0.346986	-0.0085381
ALAS1	0.0303183	-0.128413	0.164484	-0.0351768	0.0600889	0.123041	-0.199274	-0.162794	0.145052	-0.0759409	-0.0918567	-0.0558508	-0.20074	0.0546343	0.000832597	-0.453777	-0.127802	-0.0411036	0.250546	0.275006	-0.149476	-0.0375805	0.136117	0.0776067	0.259856	-0.130875	-0.00375123	-0.174936	0.156389	0.0446785	-0.331121
ALDH18A1	0.0797114	0.0374408	0.15436	-0.178465	0.227987	0.0673314	0.408149	0.00564016	0.356347	0.0081638	0.193406	0.451724	0.311273	0.441132	0.283235	0.204302	0.164633	0.142664	0.0260528	0.203977	0.165772	0.192488	-0.0821366	0.128317	0.32962	0.203304	-0.126366	-0.0730918	-0.157018	0.256138	-0.187884
ALDH1A2	-0.0638209	-0.182248	-0.323261	-0.224362	0.0524042	-0.0290281	0.299023	-0.25445	-0.169959	-0.0552878	0.236483	-0.202274	-0.121519	-0.150878	-0.0694445	0.0880879	-0.0395802	-0.273145	-0.0324821	-0.0920422	-0.200807	-0.470336	0.0177784	0.0240179	-0.39893	-0.209446	0.157796	0.361622	-0.118494	-0.0306318	0.121657
ALDH1A3	-0.18239	-0.122429	-0.0114806	-0.0570703	-0.0753945	-0.311964	0.272395	-0.243027	-0.092676	-0.188697	-0.0551897	0.108801	-0.188496	0.48537	0.0420702	-0.186031	0.00290591	-0.282552	-0.136161	0.128471	-0.125823	-0.245414	-0.268659	-0.00600302	-0.478438	-0.17213	0.200498	-0.541536	-0.361144	-0.172784	-0.0487784
ALDH1B1	0.246907	0.0497519	0.137945	-0.0503721	-0.0336576	-0.0330588	0.302683	-0.00370483	0.264644	0.128104	-0.00908087	-0.103613	0.0144459	0.434927	0.179043	-0.31631	0.361793	0.0606998	0.00829723	0.140797	-0.071176	-0.0494336	0.121295	0.0637855	-0.363313	-0.338808	-0.100836	-0.344735	0.353625	0.125538	-0.1077
ALDH1L1	-0.356701	-0.434125	-0.248764	-0.115997	0.093769	-0.0446814	-0.113663	-0.221317	-0.305467	0.0864878	-0.514493	-0.495296	-0.222725	-0.00957921	-0.294621	-0.408604	-0.0788572	-0.0367377	-0.0769423	0.110269	-0.0935432	-0.287666	-0.0230204	-0.113128	-0.207102	-0.330838	-0.21665	-0.397745	-0.293375	-0.177788	-0.473038
ALDH2	-0.49688	-0.0353479	-0.183516	-0.148219	-0.128375	-0.0687998	-0.329221	-0.226857	-0.40607	-0.150752	-0.259404	-0.121463	-0.500388	-0.097666	-0.650241	-0.574795	-0.541824	-0.266473	-0.130167	0.0313288	-0.0773404	-0.296236	-0.285801	-0.128437	-0.174142	-0.419891	-0.162821	-0.47378	-0.249274	-0.137268	-0.120775
ALDH3A1	0.00846744	-0.0273987	-0.00497227	0.156231	0.48498	-0.113832	0.0311464	0.0727882	-0.0653272	0.0579977	-0.145	0.00296515	-0.275854	0.161372	0.157753	-0.207275	-0.241565	0.120213	-0.113559	0.297154	-0.104288	-0.309888	0.083649	-0.142069	-0.0992929	-0.3545	-0.204325	-0.179968	-0.220303	-0.202438	-0.0731209
ALDH3A2	-0.214584	0.105649	-0.210135	0.196681	-0.0168653	0.081372	-0.227651	0.0811778	-0.228082	0.114988	-0.233857	-0.408374	-0.338336	-0.051052	0.0359699	-0.393538	-0.339395	0.0851557	-0.0795115	-0.243207	-0.193446	-0.378087	0.122307	-0.193852	-0.027172	-0.0921642	-0.180508	-0.549689	-0.198594	-0.228546	0.224381
ALDH3B1	-0.316979	-0.227968	-0.00216045	-0.336917	0.371801	-0.38235	-0.221016	-0.352179	-0.454628	-0.0904077	0.112349	0.264409	-0.0855832	0.0102593	0.020691	0.29362	-0.448098	-0.46283	-0.326547	0.454306	-0.182272	-0.00522411	-0.139199	-0.294032	-0.191992	-0.643338	0.362598	-0.367988	-0.314873	-0.437389	-0.304001
ALDH3B2	-0.237493	-0.0908068	-0.126386	0.0185152	0.126207	0.018566	-0.0249766	0.0545312	-0.127435	-0.329949	0.131281	0.0159928	0.211987	0.0405176	-0.0523518	0.159206	0.125197	-0.0649547	-0.0393199	0.536779	-0.0183534	0.0105902	-0.0723949	-0.0759461	0.0780838	-0.498057	0.394096	0.305291	-0.230937	-0.357349	-0.188592
ALDH4A1	0.0617039	-0.357782	-0.13065	0.222482	0.126411	0.0442561	-0.270656	0.250644	-0.292796	-0.158733	-0.27093	-0.141675	-0.209917	0.320659	-0.197418	-0.529976	-0.238336	-0.148638	0.0863681	-0.105627	-0.0997538	-0.0888755	-0.00083351	-0.0798111	0.228337	0.310141	-0.228824	-0.0366909	-0.00278576	-0.0436009	-0.148877
ALDH5A1	-0.3627	-0.240121	0.0289687	-0.0879151	0.195289	0.0414517	-0.204414	0.0861909	-0.268574	0.121268	-0.282085	-0.264919	-0.0542941	0.263912	-0.483457	-0.418194	-0.41582	0.172861	0.0424297	-0.398451	-0.021866	-0.114544	-0.260289	-0.106796	0.0494214	-0.543197	-0.177036	0.643999	0.131765	0.29928	0.144416
ALDH6A1	-0.221725	0.0116272	-0.365784	0.087565	-0.0221001	0.0916174	0.39503	-0.0395346	-0.272394	0.161438	-0.0545744	-0.348229	-0.227964	0.373338	-0.460517	-0.382908	-0.345545	-0.0182729	-0.0695782	-0.281957	0.0321118	0.0198397	0.0543653	-0.163587	-0.157973	0.00203488	-0.133018	-0.292029	-0.0225988	0.0505088	-0.119106
ALDOA	-0.000974523	-0.0039002	-0.0262241	0.113522	0.0852595	0.0489959	0.0283304	0.172455	-0.200211	-0.0546697	-0.0455024	0.0376435	0.0590195	-0.0474961	-0.479097	0.315318	0.319383	0.198413	0.0497768	0.454053	-0.037046	0.143699	0.1079	-0.0642025	0.208985	0.302909	-0.178568	0.13603	0.174464	0.0832529	-0.348925
ALDOB	-0.138797	-0.0451412	-0.0181626	-0.151395	0.216734	-0.160092	0.096789	-0.330541	0.0427445	0.19265	-0.0600332	-0.215528	-0.00656369	-0.0483899	-0.152838	-0.269914	-0.344939	-0.123122	0.0218486	-0.125137	-0.248032	0.0299481	-0.0827519	-0.0671738	-0.215485	-0.45194	-0.0773173	-0.162393	-0.193391	-0.0872889	0.157253
ALDOC	0.0719535	-0.0491883	0.164747	0.128516	0.446759	-0.00951598	-0.245308	0.269958	-0.154079	0.099109	0.316123	-0.0180257	0.285273	0.0303272	-0.534787	0.122778	0.122013	0.239283	-0.115963	0.0751901	-0.109674	0.0259221	-0.0906185	0.0243334	0.122943	0.476109	0.119967	-0.011873	0.176499	0.125106	-0.205679
ALG10	0.375961	0.37319	0.128518	0.209436	0.0524433	0.478149	0.530945	0.412141	0.14069	0.455969	0.195589	0.049941	0.271858	0.225868	0.340311	0.338926	0.440962	0.389483	0.256371	0.337502	0.0104279	0.130229	0.328533	0.37872	0.417344	0.331197	0.118976	-0.135114	0.445996	0.0561198	0.564547
ALG14	-0.130146	0.00625394	-0.180212	-0.00105203	-0.157206	0.340777	0.0827562	-0.018587	-0.0352365	0.0113734	0.0733165	-0.100245	-0.0216563	0.367396	0.0860375	-0.0927315	0.0466723	-0.10763	0.107165	-0.300418	-0.164098	-0.0182025	-0.0421344	0.048617	0.236098	-0.191672	-0.377325	-0.211015	-0.107566	-0.04151	0.147613
ALG2	0.0126572	0.0745355	-0.178871	-0.158969	-0.218214	0.161365	-0.0757041	-0.0761145	-0.161044	0.0589982	-0.0929693	-0.313994	-0.0580165	0.00897148	0.138098	-0.0681451	-0.164319	-0.0477703	0.00514671	-0.372885	-0.116558	-0.106414	-0.0799072	-0.0794264	0.0499159	0.301097	-0.190565	-0.522176	-0.307875	-0.49012	0.528165
ALG3	0.09444	0.189276	0.469826	-0.0233834	0.01225	0.0449242	-0.00189044	0.357852	0.133788	0.143848	0.35178	0.394357	0.287223	0.222961	0.40418	0.151486	0.378149	0.348	0.258065	0.538298	-0.0243487	0.0181789	0.113686	-0.0812268	0.412165	0.454902	-0.0234704	0.264755	0.142998	-0.143985	-0.39691
ALG6	0.277653	0.257113	0.361078	0.195086	0.060386	0.519176	0.348966	0.340332	0.35815	0.393246	0.329647	0.211812	0.389537	0.216322	0.466417	0.291975	0.256984	0.23171	0.311401	0.207209	-0.10072	0.0779863	0.274966	0.115317	0.47981	0.556067	0.132636	0.627842	0.307883	0.239923	0.342471
ALG8	-0.00310148	0.0671116	0.0469126	-0.125177	-0.165099	0.311075	0.350267	0.15994	0.0980101	0.066044	0.090134	0.0839301	0.32191	0.399652	0.264015	-0.04493	0.336048	0.243118	0.123088	0.367104	-0.11478	0.131961	-0.0170989	-0.0422688	0.344599	0.378596	-0.243369	0.158185	0.270072	0.184181	0.0502955
ALG9	0.0645302	-0.037521	-0.0182226	-0.0831842	-0.193678	0.260642	0.144047	-0.0826191	0.487512	-0.131485	-0.161444	-0.0726808	-0.0376863	0.385379	0.370619	-0.163349	0.0372197	-0.0310242	0.148788	-0.194769	0.113513	-0.00941519	-0.0400271	-0.083536	0.103841	-0.213494	-0.231942	0.00416411	0.071791	0.351373	-0.342631
ALKBH1	0.0102874	0.168144	-0.259729	0.239204	0.179958	0.240309	0.328787	0.0117674	0.19113	0.231538	-0.102197	-0.124858	-0.0593969	0.143163	0.0509932	0.00250763	0.0937096	0.132336	0.195281	-0.325774	0.278734	-0.108926	0.1827	0.101743	0.131385	0.646291	0.0152186	0.376839	0.334683	0.21498	0.301891
ALKBH2	0.0408743	-0.0788269	0.166241	0.178435	0.108687	0.222353	0.123358	0.208919	0.382228	0.322495	0.267884	0.124067	0.220878	0.16615	0.211262	-0.0454502	0.438915	0.375196	0.0935239	0.149577	0.0140825	0.212408	-0.0250908	0.195897	0.329789	-0.176114	-0.0978542	0.149109	0.19024	0.305686	-0.0877166
ALMS1	0.35266	0.323436	0.104397	0.221681	0.0559291	0.21613	0.224885	0.411663	0.203709	0.359474	-0.0695636	0.0532911	0.115971	0.234314	0.316353	0.333958	0.0877996	0.21402	0.119982	-0.0792476	0.190358	0.0856423	0.305883	0.302013	0.151758	0.12809	0.0419122	0.292174	0.239283	0.229299	0.321031
ALOX15B	0.081739	-0.029814	-0.213552	-0.0998358	0.0466487	-0.088584	-0.168092	-0.221887	-0.162598	-0.160893	0.0409498	0.13424	-0.286567	0.0871898	-0.038302	0.155012	-0.483285	-0.324233	-0.126586	0.23879	-0.102342	-0.220432	-0.115266	-0.235762	-0.096267	-0.147309	0.327403	-0.484649	0.0358536	-0.165869	-0.231553
ALOX5	-0.316735	-0.479304	-0.22118	-0.19369	0.0755536	-0.210164	0.107535	-0.300879	-0.509493	-0.0898047	-0.0196964	0.331955	-0.0442108	-0.187076	0.0458106	0.181444	-0.215594	-0.399922	-0.208304	0.219963	-0.0412299	-0.189847	-0.162717	-0.102816	-0.211572	-0.383406	0.494076	-0.209075	-0.0823604	-0.229549	-0.0155013
ALOX5AP	-0.0846367	0.0625546	-0.135769	-0.184861	-0.0363207	-0.190856	-0.353588	-0.247502	-0.413394	-0.055866	0.0519083	0.276102	-0.0134921	0.159608	0.158593	0.170313	-0.174395	-0.359475	-0.196637	0.0158413	-0.152071	0.109308	-0.1721	-0.101464	-0.208584	-0.332783	0.44562	0.500046	-0.238184	-0.240318	-0.322509
ALPK1	-0.343906	-0.353247	-0.194125	-0.1036	0.0555643	0.0336737	-0.300573	-0.23672	-0.393437	0.0839138	-0.0660204	0.246537	0.0577781	-0.0143038	0.075997	-0.144524	-0.267147	-0.206323	-0.16919	0.459157	-0.0969408	-0.163156	-0.138885	-0.217702	-0.16623	-0.655859	0.152882	-0.362574	-0.418751	-0.606792	0.291472
ALPK2	-0.000165427	0.126829	0.0537115	-0.134778	-0.241009	-0.000364042	-0.251364	0.0822457	0.0918082	-0.196607	0.0933378	0.119289	0.140234	-0.28779	0.281497	0.0350783	0.25316	-0.168851	-0.0728683	0.265751	0.044868	0.146321	0.0537049	-0.00938824	-0.211459	-0.366938	0.557524	-0.200885	0.129818	-0.245741	0.224498
ALPL	0.219197	-0.137073	-0.0240207	-0.192734	-0.140534	-0.170635	-0.154109	0.0200469	-0.114253	-0.173109	-0.297079	-0.248607	-0.0183764	0.285557	-0.0738219	-0.349636	-0.476976	-0.27702	0.284239	-0.00189745	-0.302399	-0.134193	-0.17202	-0.128441	-0.243735	0.592469	-0.0304825	-0.378792	-0.0973485	0.224515	-0.330626
ALS2CL	-0.209448	-0.374267	-0.152714	-0.217831	-0.0817391	-0.311617	-0.439359	-0.497905	-0.333638	-0.286925	-0.0899011	-0.00131208	-0.173841	-0.133455	-0.169351	0.0541781	-0.351021	-0.286327	-0.408681	0.342822	-0.122261	-0.0533526	-0.231717	-0.150536	-0.05564	-0.45912	0.0448255	-0.534528	-0.274124	-0.326297	0.0403482
ALS2CR4	0.495066	0.31511	0.171665	0.360771	0.310955	0.442731	0.328661	0.41507	0.11487	0.272375	0.160156	0.169221	0.316501	0.482207	0.360463	0.600694	0.407117	0.259416	0.38445	0.0519076	0.00260157	-0.105009	0.138964	0.223064	0.144697	0.19399	0.282398	-0.397079	0.506322	0.00954558	0.631335
ALX3	0.44291	0.131785	0.0537142	0.18727	-0.189659	-0.128372	0.126067	0.189806	0.14282	0.187939	-0.132529	-0.00552879	-0.0489606	-0.0216065	0.197672	0.241909	0.103678	0.0910999	0.0739407	-0.170087	0.0800886	0.00817366	0.183252	0.00649942	-0.0583616	0.152934	0.0722134	-0.194332	0.174732	0.315449	-0.311655
AMACR	-0.209196	-0.0516373	-0.215921	-0.129167	0.0551734	-0.0554856	-0.265798	-0.157333	-0.427108	-0.285454	0.20275	0.033515	-0.19213	0.0297799	-0.152758	-0.362307	-0.0262851	-0.122932	-0.0253102	-0.419348	0.0229282	0.0251548	0.198215	-0.0245899	0.135073	-0.438823	-0.117683	-0.206073	-0.120442	-0.0922659	0.348662
AMD1	-0.208781	0.407423	0.481109	0.164736	0.240404	0.599838	0.449134	0.0889195	-0.217109	0.0501373	0.0235123	-0.304153	0.113803	0.119557	-0.154892	0.316848	0.213802	0.118327	0.239526	0.0269024	0.047964	-0.205105	0.134122	-0.0482305	0.453743	0.535831	-0.0369589	0.49015	0.323443	-0.122255	0.0549457
AMDHD1	0.199066	0.126763	-0.112332	0.0772417	0.316397	-0.115137	0.0122174	0.057061	-0.121713	0.0196753	-0.327983	-0.177788	-0.221757	-0.19925	-0.182711	-0.334731	0.0451682	0.049709	0.0880582	-0.358417	-0.257667	-0.0628293	0.0283801	0.0348743	-0.0325168	0.217326	0.0202837	0.500215	0.0489855	0.0617333	-0.455435
AMFR	0.107368	-0.160443	-0.267139	-0.108398	0.0186565	-0.249286	-0.199126	-0.159392	-0.372533	-0.427452	-0.315539	-0.17823	0.0556918	-0.0612335	-0.245587	-0.43095	0.107439	-0.137118	-0.226743	-0.0948264	-0.312374	-0.170826	-0.241284	-0.384533	-0.318107	-0.399653	-0.102225	-0.436909	-0.23912	-0.353934	-0.099266
AMH	0.411926	0.262574	-0.0476432	0.137843	0.0711915	-0.00223651	0.325831	-0.146632	0.316203	0.259623	0.391996	0.309383	0.167757	0.173393	0.0571522	0.255621	0.111794	0.154789	0.118938	-0.0773606	0.143424	0.328217	0.396714	0.0397295	0.234329	-0.186394	0.019891	-0.183714	-0.0606237	0.020825	0.108509
AMICA1	-0.395803	-0.147894	-0.0619425	-0.189707	-0.119302	-0.185055	-0.569979	-0.389132	-0.278725	-0.123225	-0.0275619	0.215672	-0.164905	-0.133801	0.0637643	0.131029	-0.352479	-0.373797	-0.198529	-0.11795	-0.0508197	-0.0257591	-0.276441	-0.134603	-0.352501	-0.380535	0.466164	0.19865	-0.274453	-0.267866	0.0278482
AMIGO1	-0.263422	-0.0840514	-0.25687	-0.0496889	-0.18137	-0.24253	-0.21452	-0.0438294	-0.268637	0.153499	-0.127675	-0.195551	-0.155726	-0.0261741	-0.185872	-0.0534387	-0.399571	-0.0255507	-0.149705	-0.535379	-0.00752533	-0.204705	-0.229591	-0.182241	-0.414214	-0.0483975	-0.146089	-0.43057	0.0256337	0.0255686	-0.426322
AMIGO3	0.258532	-0.0336914	-0.0125806	0.0944497	0.023202	0.0138971	-0.1552	-0.0920332	0.234114	0.188178	0.49962	0.247217	-0.158725	0.0917502	0.305564	0.44076	-0.0297606	0.0189599	0.0882907	-0.270615	-0.0334782	-0.055124	0.325952	-0.0464481	0.291109	0.0618632	-0.209168	0.714294	-0.0204352	0.166466	-0.338616
AMMECR1	-0.164084	0.145885	0.222426	0.217105	0.272219	0.403683	0.384921	0.262442	0.392258	-0.129906	0.260884	0.371319	0.375576	0.34982	0.376708	0.217685	0.246891	0.236608	0.290596	0.43863	0.00631515	0.28992	0.260714	0.362931	0.408956	0.324901	0.276059	0.0984097	0.27161	0.0673306	0.582461
AMMECR1L	0.314957	-0.0379998	0.0793461	0.080805	-0.0842506	-0.100377	0.0604097	-0.017889	0.327542	0.0121242	-0.00267311	0.0748533	0.268237	0.0656239	0.470315	0.0443172	0.0765956	0.084755	-0.00243246	0.242836	0.0863764	0.0305009	-0.0877852	0.0873995	0.00102	0.0939659	0.136705	-0.158194	0.0835504	-0.189469	0.263623
AMN1	-0.369368	-0.168065	-0.235722	0.0476875	-0.0161374	0.25445	-0.168703	-0.151562	-0.0927751	-0.0257764	-0.422379	-0.120429	0.0805593	-0.0466529	-0.433132	-0.0922089	0.0528156	0.0493184	-0.0309095	-0.253115	0.0134654	-0.11766	-0.291499	-0.0661375	-0.195932	-0.317367	-0.306323	0.408052	-0.0619774	-0.183336	0.331745
AMPD1	-0.0608359	-0.108551	-0.119218	-0.190181	0.0292024	-0.178692	-0.00878044	-0.338588	0.0489838	-0.118235	0.165454	0.168612	-0.0498001	0.445363	-0.04855	0.0943267	-0.277861	-0.2991	-0.0308654	-0.0566932	-0.194501	-0.0952125	-0.0911652	-0.128627	-0.153149	-0.139551	0.41108	-0.109845	-0.118061	-0.0766272	-0.0568682
AMPD3	-0.474013	-0.0992978	-0.0433845	-0.056835	-0.0665337	-0.160014	-0.379256	-0.185454	-0.436178	-0.16946	-0.252289	0.0543466	-0.0405478	-0.0337583	-0.233557	0.213893	-0.104906	-0.367159	-0.15385	-0.0168709	0.136533	-0.109116	-0.132736	-0.121141	-0.247163	-0.415026	0.20104	0.422459	-0.45549	-0.477066	-0.314818
AMT	-0.230344	-0.41913	-0.276933	-0.154832	-0.00306284	-0.186838	-0.427931	-0.248158	-0.159446	0.0939503	-0.331408	-0.260592	-0.467902	-0.206595	-0.0842914	-0.126373	-0.323727	-0.207723	-0.0971028	-0.266212	-0.10883	-0.351931	-0.147473	-0.0355415	-0.0890585	0.0727811	0.0858426	-0.347823	-0.383094	-0.156624	-0.0900621
AMY2B	-0.463499	-0.46153	-0.250479	-0.133906	-0.126527	-0.0752392	-0.337821	-0.412569	-0.133335	0.199592	-0.0164685	-0.0502473	-0.082508	-0.264361	-0.042419	-0.167097	-0.43607	-0.22486	-0.183397	-0.328107	-0.092916	-0.0177744	-0.163056	0.0313116	-0.164171	-0.535669	0.0530138	-0.0241823	-0.191708	-0.319466	0.277514
ANAPC1	0.247984	0.332315	0.262527	0.24659	0.200584	0.268104	0.518731	0.333163	0.233639	0.284332	0.361016	0.203163	0.351201	0.398386	0.249789	0.320247	0.379316	0.356391	0.169651	0.31809	0.146083	0.224005	0.307693	0.380353	0.379266	0.523323	0.187755	0.103521	0.386437	0.14662	0.442182
ANAPC10	0.0228727	0.251444	0.190509	0.305007	0.141491	0.445901	0.372652	0.276177	-0.0340071	0.259821	-0.14232	-0.00303778	0.121673	0.125113	-0.0474954	-0.0702759	0.167557	0.12729	0.196742	0.129642	-0.0441264	0.192095	0.150578	0.226956	0.113252	0.574582	0.068279	0.0684055	0.314267	0.307094	0.487877
ANAPC16	-0.0627484	-0.353632	-0.168625	-0.000311756	-0.176669	0.205655	-0.360212	0.0761126	-0.182546	0.23324	-0.241656	-0.353321	-0.206251	-0.128827	-0.36933	-0.189057	-0.324174	-0.0278263	-0.0528515	-0.199748	-0.231011	-0.26934	-0.278734	-0.0183452	-0.271902	-0.297166	-0.169773	0.580146	-0.125487	-0.173931	0.387506
ANAPC2	0.105208	0.0449732	-0.249823	-0.0193481	-0.0904057	-0.184465	-0.0323614	0.0570675	0.187314	0.07383	0.066411	-0.0800008	-0.221455	-0.0787697	0.0480068	-0.0175433	-0.0506993	0.0428443	0.0840721	-0.29409	-0.150155	-0.060596	-0.0961702	-0.21474	0.196359	-0.0842042	-0.146585	0.484558	-0.191582	-0.185046	-0.572073
ANAPC5	0.29853	0.139445	0.198438	0.160226	0.0746261	0.309982	0.320762	0.385398	0.25587	0.308385	-0.076804	0.437148	0.197827	0.215912	0.207351	0.401427	0.365487	0.255702	0.200282	-0.245364	0.0982791	0.183839	0.0983621	0.219108	0.387636	0.260598	0.00882533	0.645078	0.0727252	0.313056	0.30792
ANAPC7	0.315921	0.148442	0.346694	0.141978	0.347629	0.344203	0.279177	0.396455	0.279775	0.347329	0.243132	0.255528	0.149353	0.317511	0.433478	0.544737	0.55969	0.473593	0.324385	0.0279978	0.192929	0.108571	0.117589	0.321559	0.39457	0.189122	-0.0185427	0.691095	0.0484791	0.402711	0.441571
ANG	0.320613	-0.129255	-0.426009	-0.166291	-0.0350237	-0.0116607	-0.0318036	-0.348503	-0.206477	-0.0205662	0.427153	-0.0149846	-0.201182	0.0792214	0.081016	-0.397905	-0.324176	-0.317155	-0.102638	-0.0227078	-0.0319872	-0.391827	-0.0736025	-0.2951	-0.0529109	-0.500552	0.196932	-0.487014	-0.338882	0.1316	-0.542243
ANGEL1	-0.122558	0.0517563	-0.187185	-0.0262989	0.264595	0.0423827	-0.0495278	0.0715804	-0.247896	0.0474162	0.113881	-0.0259075	-0.083189	0.100791	-0.135831	0.215359	-0.0365337	0.00362456	-0.0813514	-0.5522	0.0103819	0.0542557	-0.162413	-0.154314	0.163429	0.130239	-0.00475337	-0.0440689	-0.0298265	0.148203	-0.397857
ANGPT1	-0.304952	0.121022	0.058291	-0.0914941	-0.038859	-0.0306031	0.108842	-0.103692	-0.212854	-0.00735728	-0.227505	-0.157789	0.127926	-0.0851685	0.0554891	-0.00549381	-0.441457	-0.178077	-0.154188	-0.207715	0.0273261	-0.372809	-0.115206	0.107068	-0.400413	-0.160145	-0.0763341	0.172961	0.0454951	0.163788	0.164642
ANGPT2	0.354273	-0.184335	-0.0953785	-0.0994998	-0.016983	0.112708	0.0626729	-0.0867265	-0.130581	-0.155551	0.0587176	-0.0942731	0.540087	0.0101579	0.352252	0.177438	0.268187	-0.116764	0.0197633	0.0924871	0.10747	0.250317	-0.151568	0.0741664	0.116777	-0.21294	-0.0207978	-0.400243	-0.064228	-0.0694571	0.476966
ANGPTL1	-0.31882	-0.154394	-0.411968	-0.205925	-0.0840642	-0.257753	-0.0719521	-0.288556	-0.140477	-0.134868	-0.156601	-0.0966518	-0.172854	0.0375073	-0.146655	-0.351201	-0.308548	-0.313208	-0.18963	-0.218331	-0.183253	-0.370377	-0.150125	0.0780624	-0.667147	-0.499858	-0.243654	-0.18255	-0.0194245	-0.157632	0.276808
ANK1	-0.372336	0.149999	0.101977	-0.0606012	-0.444183	-0.0747568	-0.305304	-0.122176	-0.0999109	-0.00896158	0.232474	-0.0347484	-0.268392	0.321209	-0.160252	0.172873	-0.0189928	-0.184249	0.0654821	-0.0498384	0.14094	-0.0104477	0.163586	-0.0879647	-0.167328	0.227071	0.462784	-0.543372	-0.0026064	-0.137303	0.135894
ANK2	-0.4434	0.123259	-0.260276	-0.17178	-0.0352548	-0.267369	-0.405376	-0.232875	-0.377224	-0.188877	-0.163318	0.00609486	0.179868	0.299285	-0.389777	0.080314	-0.138263	-0.311122	-0.140533	-0.478162	0.0427567	-0.221283	-0.236477	-0.0966323	-0.636896	-0.119209	-0.0436798	-0.477049	-0.153965	-0.371987	0.0269887
ANK3	-0.36595	-0.234971	-0.0746476	0.0320952	0.152321	-0.0654519	-0.302857	-0.112434	-0.154003	-0.251396	-0.556098	-0.291421	-0.127572	-0.0224056	-0.133059	0.0558486	-0.298965	-0.169954	-0.206042	-0.204382	-0.0548975	0.0117701	-0.0606284	0.0333492	-0.145573	-0.0975443	-0.176735	-0.651193	-0.187978	-0.417708	-0.258968
ANKFN1	0.0240176	-0.18135	-0.279975	-0.106983	0.147258	-0.134943	-0.180308	-0.215158	-0.0562319	-0.175375	0.209806	0.374234	0.315211	NA	0.0362196	-0.168663	-0.531886	-0.199641	-0.0162202	0.181588	0.0574803	-0.0125324	0.152887	-0.0347748	NA	-0.198285	9.13e-05	0.515942	-0.494314	-0.134221	0.0482117
ANKIB1	-0.11552	0.0907004	0.169147	0.0384585	0.185493	0.124431	0.151065	0.159031	-0.123734	0.0510426	0.214619	0.0423391	-0.0432334	0.0497909	0.0133348	0.15466	0.487546	0.0304811	0.0292887	0.206445	0.305813	0.299433	0.0758224	0.25128	0.00232527	0.0959631	0.0575129	-0.216247	0.0910828	0.0597599	0.401909
ANKK1	-0.174617	-0.348384	-0.337213	-0.0401744	0.0125422	-0.299684	-0.698645	-0.17123	-0.144761	-0.147127	0.253549	-0.0146525	0.110354	-0.0663049	0.11134	-0.0601496	-0.281391	-0.143985	-0.225006	-0.070477	-0.24934	-0.0483955	-0.12373	-0.147543	-0.0718039	-0.362299	-0.163766	-0.545677	-0.431653	-0.327238	0.132871
ANKLE1	0.265213	0.20464	0.402311	0.196124	0.0420043	-0.00977631	0.569517	0.166453	0.369611	0.384916	0.452627	0.383494	0.356172	0.390829	0.293	0.408323	0.401193	0.270051	0.174891	-0.0474577	0.170675	0.247331	0.277731	0.345851	0.0499743	0.384647	0.327512	0.830555	0.41001	0.325109	0.153038
ANKLE2	0.0173101	0.201001	0.203864	0.0710923	0.153671	0.0523764	0.0267929	0.172806	0.267792	-0.0611721	0.26345	0.334014	0.165934	0.0378294	0.399944	0.515451	0.382356	-0.146983	0.0398544	0.113557	0.0182391	0.26651	0.227852	0.292156	0.21745	0.142984	0.264313	0.150057	0.294121	0.242382	0.394859
ANKMY1	0.157885	-0.366628	-0.443713	-0.0696271	0.0396284	-0.170401	0.0637873	-0.162746	0.00763552	0.15134	-0.201733	0.0171014	0.113944	-0.0702301	0.128325	-0.200301	-0.40866	-0.207163	-0.261311	0.0288455	-0.177158	0.147607	-0.260724	-0.0623441	0.0681329	-0.564552	0.0602584	-0.0568907	-0.456711	-0.156653	0.0351199
ANKMY2	0.0263714	-0.192585	-0.482365	0.0241284	0.209109	0.129691	0.00857429	-0.0721628	-0.21385	0.211768	-0.104615	-0.148706	-0.270914	0.0923727	-0.0674894	0.0646621	-0.151962	0.0464026	-0.103326	-0.0179456	0.115973	0.0488553	0.0668295	0.132589	0.115479	-0.459195	-0.296682	-0.183263	-0.0100649	0.0283148	0.176191
ANKRA2	-0.165772	-0.271835	-0.452881	0.0200426	0.00108134	0.000435364	-0.0798159	-0.123694	-0.0566954	0.241866	0.1887	0.0459027	0.119105	-0.163967	0.0315507	-0.155063	-0.274684	0.0396826	-0.163307	-0.315932	-0.0091072	-0.142185	-0.000539728	0.0349924	-0.276435	0.0951135	0.0849033	-0.333819	-0.140338	-0.473326	0.219795
ANKRD11	0.112783	-0.150241	0.198619	0.0888385	0.470529	-0.127543	-0.0739024	-0.0330528	0.0129217	0.0260085	-0.227151	0.136998	-0.0715815	0.0210524	0.144825	0.0582595	-0.137476	-0.0754002	-0.106769	0.00984091	-0.0182997	-0.144176	0.0902404	0.0542413	0.0149256	-0.0614744	-0.118435	-0.267872	-0.183569	-0.222239	-0.115584
ANKRD13B	0.220148	0.209813	0.271207	0.180154	0.166354	0.0664336	0.119769	0.429684	0.401216	0.244284	0.397076	0.28748	0.127919	0.155236	0.117351	0.309667	0.219379	0.322839	-0.0897459	-0.272662	0.185457	0.14918	-0.018041	0.0705712	0.218829	-0.334863	0.336959	0.14799	0.159466	0.399569	0.108166
ANKRD20B	0.117917	0.155494	-0.0441773	0.14153	0.236971	0.0653088	-0.173945	-0.0302628	0.207584	0.251541	0.204077	0.0852891	0.169392	0.0876038	0.272693	0.10548	0.0107288	0.0952109	0.0612307	-0.132336	0.285789	-0.107551	0.147375	0.141693	0.1791	-0.184426	-0.28195	-0.466721	0.173083	0.240344	0.300311
ANKRD22	-0.176697	-0.173437	0.202092	-0.0442719	-0.0575993	0.122545	-0.262743	-0.344789	-0.243585	-0.162943	-0.131795	0.322638	0.296636	0.120434	0.181231	0.273741	0.00764509	-0.0197444	-0.0327918	0.481646	-0.119231	-0.106283	-0.00714028	0.0211234	0.0124092	-0.220017	0.448571	0.0522313	-0.251853	-0.269462	0.210508
ANKRD24	-0.183872	-0.300828	-0.495723	-0.0924671	0.00225847	-0.228078	-0.547092	-0.257956	-0.222712	0.149158	0.127692	-0.0163844	-0.0813325	-0.127524	-0.381912	-0.501713	-0.324377	-0.15193	-0.252982	-0.347213	-0.0539939	-0.253663	-0.176351	-0.166257	-0.133254	0.253499	-0.150131	-0.323515	-0.305114	-0.0704816	-0.444179
ANKRD30A	NA	0.0966493	-0.491506	0.0432247	0.0277085	NA	-0.0882763	0.222234	0.111267	0.00236613	0.0203609	-0.0676135	0.139812	NA	0.0861407	0.255862	0.0465939	0.0551487	-0.0215278	0.0359397	0.029724	0.12203	-0.0084709	0.0241812	NA	0.0463754	-0.0457304	-0.111103	NA	0.144967	-0.138982
ANKRD32	0.301357	0.558536	0.192577	0.388477	0.43405	0.597822	0.422874	0.531683	0.345105	0.635739	0.652273	0.314204	0.451403	0.4173	0.36373	0.548373	0.468511	0.40017	0.436926	0.158486	0.168519	0.356864	0.572197	0.444939	0.41369	0.621719	0.492862	0.24103	0.414097	0.24672	0.396698
ANKRD35	-0.182525	-0.290306	-0.1449	-0.0666714	-0.167599	-0.251059	-0.376465	-0.288524	-0.228199	-0.354784	0.181968	0.267274	0.304781	0.0557796	-0.0645238	-0.115941	-0.195276	-0.359138	-0.169325	-0.0896103	-0.117191	-0.409449	-0.108967	-0.263505	-0.576931	0.0919755	0.273483	-0.521886	-0.336026	-0.204151	-0.1967
ANKRD40	-0.205898	0.0936431	0.00394453	0.12203	0.145069	0.213788	0.169045	0.149674	-0.430119	0.128578	-0.0961685	-0.12403	0.102673	0.0023728	-0.332469	0.21358	0.0192067	0.215867	0.0659046	-0.144497	-0.0771956	-0.00243336	0.120625	0.0568177	-0.363581	0.491951	0.0037243	-0.282152	0.281093	0.253352	-0.100889
ANKRD42	-0.121239	-0.30897	-0.498395	-0.26174	-0.274918	0.115764	-0.0548715	-0.239557	-0.459713	-0.154254	-0.119998	-0.100714	-0.208872	-0.142802	-0.196064	-0.141476	-0.292472	-0.266276	-0.185662	-0.132799	-0.0239308	-0.0440281	-0.317543	-0.136282	-0.0443467	-0.26756	-0.365306	-0.723027	-0.3033	-0.137901	0.157909
ANKRD43	0.215362	-0.0385691	-0.345713	0.0219114	0.108926	-0.167859	0.0671118	-0.118858	-0.200086	0.290693	-0.522152	0.00389186	-0.206037	0.0590997	-0.293615	0.0508405	0.023819	0.11214	0.127195	-0.511434	0.125179	-0.17652	0.0687927	-0.0505785	0.0624462	-0.301407	-0.0140262	-0.06667	0.222107	0.14078	-0.149637
ANKRD46	-0.225109	-0.143982	0.0915912	0.0171527	-0.0411142	0.259951	-0.0300034	0.0854826	-0.0527813	-0.137772	-0.0984354	-0.374997	0.0957255	0.144451	-0.365612	-0.2828	-0.0441345	0.109206	-0.00397225	-0.440603	-0.0800669	0.224926	-0.0969677	0.08758	0.154208	0.347664	-0.383685	-0.000270036	0.19898	0.00561652	0.462204
ANKRD52	0.0764635	0.225732	0.0283889	0.0244465	-0.0144292	-0.0726088	0.202541	0.14192	-0.107722	0.0963056	0.50894	0.240062	-0.156824	-0.0155248	0.173709	0.525069	0.209779	0.100566	0.0621815	-0.184474	0.252446	0.155396	0.244556	-0.0470224	0.118388	-0.221902	0.000671206	-0.0766278	0.134527	-0.0827954	-0.169903
ANKRD53	-0.255192	-0.0387568	-0.151988	-0.267937	-0.17018	-0.343105	-0.464688	-0.0837241	-0.0841104	-0.0995542	-0.274446	-0.0282978	-0.219887	0.0901285	0.27473	0.0292439	-0.0261613	-0.221099	0.0738962	-0.338487	-0.160024	-0.378082	-0.0967451	-0.0960856	-0.442089	-0.273248	-0.232933	-0.639025	-0.145385	-0.184519	-0.455141
ANKRD56	-0.0510987	-0.182555	-0.267411	-0.0892607	-0.102355	-0.138919	0.00744793	-0.246795	-0.05686	-0.0322398	-0.356367	-0.475084	-0.0575944	NA	-0.19608	-0.171271	-0.0872103	-0.160418	-0.145435	0.153179	-0.00359007	0.235253	0.0152885	-0.0533892	NA	-0.16605	0.290369	-0.581763	-0.0502343	-0.37478	0.182127
ANKRD58	-0.0323141	0.169239	0.103928	-0.0411497	0.0885293	-0.130021	-0.409413	-0.0827789	-0.329565	0.105481	0.117831	0.371134	-0.0131273	0.138711	0.0833446	0.316981	-0.0564094	-0.103811	0.0460497	0.0604842	-0.0624117	0.416763	-0.0432185	-0.0945344	0.15749	0.383528	0.459692	0.0744762	0.0151856	-0.0140777	-0.0242459
ANKRD6	-0.479626	-0.200881	-0.14168	-0.0449391	-0.278639	-0.255854	-0.17812	0.00244425	0.0277003	0.135373	-0.0776641	-0.105885	0.175052	-0.115534	0.0489673	0.141937	-0.215477	-0.0643434	0.0123116	-0.338496	0.0532664	-0.11747	-0.18025	-0.0611935	-0.414658	-0.487753	-0.0107633	-0.581051	-0.0936149	0.0523494	0.130166
ANKS1A	-0.253829	-0.0870068	0.172873	0.068792	-0.219089	-0.0671003	0.0853592	-0.167975	-0.208448	-0.0984597	-0.0070876	-0.328211	0.082783	-0.120619	-0.0989426	0.116033	-0.111734	-0.106479	-0.176376	-0.12281	0.102501	0.0448258	-0.129766	-0.0340949	-0.310499	-0.0369514	-0.175853	-0.517346	0.074594	-0.0999459	-0.034935
ANO10	-0.421929	-0.254986	-0.107701	-0.306712	-0.0465708	-0.233075	-0.287862	-0.39886	-0.276005	-0.45444	0.0441637	-0.264631	-0.276968	-0.0413385	-0.252699	0.131909	-0.0428728	-0.274341	-0.0672046	0.286962	-0.301806	0.0536343	0.0009082	-0.185186	-0.25073	0.110015	-0.247107	-0.520907	-0.319158	-0.131338	-0.493259
ANO3	-0.0986806	-0.00818804	-0.0424451	-0.110442	0.380358	-0.164688	-0.117596	0.00912464	-0.0257613	-0.0158648	-0.161231	-0.233918	0.179098	NA	-0.185547	-0.0382541	-0.0149467	-0.232277	-0.0620368	-0.378626	-0.0545783	0.192828	0.0459773	0.0820169	NA	-0.10569	-0.408283	-0.469839	0.113278	0.0824562	0.159745
ANO4	0.00528101	-0.0592652	-0.0240277	-0.298395	-0.173201	-0.159561	0.174492	0.0906042	-0.172676	0.10713	-0.325467	-0.214348	0.0227621	NA	-0.185654	0.17014	-0.280048	-0.124294	-0.250578	0.0306523	0.0128015	-0.494452	-0.103105	0.0484646	NA	0.244708	0.0353789	-0.207327	-0.151167	0.052114	0.367773
ANO5	-0.397857	-0.249233	-0.120615	-0.276611	-0.337799	-0.0783106	-0.117615	-0.255642	-0.058331	-0.259313	-0.356756	-0.0529326	-0.338298	0.020652	-0.308926	0.140725	-0.273836	-0.215365	0.0414896	-0.43063	0.0137198	-0.40823	-0.0518908	0.06908	-0.394901	0.0489136	-0.125028	-0.305928	-0.0370054	-0.0604854	0.116109
ANO6	-0.117782	-0.137111	-0.248297	0.0222749	-0.106624	0.0382151	0.216352	0.0407444	-0.435815	-0.180202	0.0175756	0.127881	0.235467	0.150915	0.138711	-0.085502	0.0669463	-0.196698	-0.0953252	0.268869	0.146126	-0.244022	-0.0746197	0.0555202	-0.306131	-0.360026	0.169842	0.303065	0.146453	0.117669	0.555643
ANO7	0.218079	-0.0633944	0.12537	-0.113666	0.124616	-0.0958697	-0.22001	-0.0939136	-0.320232	0.0784757	0.125267	0.0457568	0.292786	0.010448	0.00544192	0.277888	0.166475	0.12092	-0.183827	0.276238	-0.0874077	-0.487164	-0.0776912	0.190373	0.0342176	0.110692	0.0660742	-0.373275	-0.00614939	-0.119538	-0.113548
ANP32A	0.372268	0.0733694	0.063587	0.140011	0.102461	0.443491	0.318776	0.389431	0.318747	0.359226	-0.0337325	0.127716	0.277017	0.205129	0.2011	0.227923	0.109191	0.311462	0.103027	0.21831	0.229373	0.0799427	0.0425976	0.235685	0.443297	0.250623	0.0231296	0.815124	0.418344	0.330753	0.205369
ANP32B	0.690854	0.542926	0.529086	0.413663	0.0555217	0.373892	0.188143	0.418634	0.439253	0.465351	0.262409	0.167124	0.300623	0.321739	0.25818	0.343716	0.396662	0.483977	0.338248	0.293945	0.139766	0.335601	0.272063	0.323865	0.410905	0.0458099	0.045566	0.775484	0.431837	0.472565	0.309565
ANP32E	0.424214	0.62714	0.539525	0.367486	0.452168	0.453301	0.536591	0.520393	0.226575	0.565792	0.261714	0.148508	0.344722	0.510393	0.0519857	0.509917	0.431482	0.516462	0.472888	0.313001	0.242692	-0.0240293	0.585596	0.497205	0.532316	0.595256	0.114686	0.78633	0.425876	0.59846	0.654978
ANPEP	0.0127525	0.0725789	-0.0936938	-0.217748	-0.0646727	-0.143942	-0.0587942	-0.0716725	-0.0784582	-0.275299	0.211147	0.0732891	-0.169712	-0.189627	0.260851	-0.077078	-0.0471586	-0.289154	-0.00423394	-0.0218207	-0.0460163	-0.282483	-0.0153896	0.0324191	-0.127808	-0.404386	0.454829	-0.0239414	-0.0242034	-0.0571696	0.32592
ANTXR1	0.331211	-0.081688	-0.161288	-0.234471	-0.20505	-0.215717	0.0366558	0.0643172	-0.0164982	-0.249949	0.390103	0.0704452	-0.0675775	0.44775	0.081794	-0.0478898	-0.0578102	-0.279883	-0.23877	0.122042	0.037544	-0.0347739	-0.207884	-0.0867876	-0.415688	-0.458074	-0.0528033	-0.276057	-0.138732	-0.223982	-0.0700618
ANTXR2	-0.190241	-0.141548	-0.256135	-0.228035	0.0400384	-0.12783	-0.087089	-0.314481	-0.174727	-0.207495	0.15715	0.207847	0.0218009	-0.270984	0.264622	-0.242035	-0.16431	-0.427928	-0.223105	0.304507	-0.179971	-0.34835	-0.162381	-0.0524627	-0.526585	-0.696397	0.433575	-0.548295	-0.290207	-0.374501	-0.0265823
ANXA10	0.170092	-0.389655	-0.0195587	-0.138929	-0.0498984	NA	0.173288	-0.138172	-0.0434611	0.0797878	0.114035	0.111659	0.251929	0.00729431	-0.0437063	-0.407013	-0.0304549	0.117775	0.0591103	0.106796	0.0808053	0.050548	0.141574	0.0486874	-0.156525	-0.486214	0.0166647	-0.0266266	NA	-0.00404574	0.00619154
ANXA11	-0.0300457	-0.439868	-0.264077	-0.199478	-0.170785	-0.131041	-0.189041	-0.328302	-0.385305	-0.116193	-0.408331	-0.10681	-0.334778	-0.203726	-0.289242	0.0404136	-0.359506	-0.314411	-0.187006	0.429446	-0.0950134	-0.387913	-0.254722	-0.207025	-0.101783	-0.46032	0.257794	0.688859	-0.0967751	-0.399842	-0.273101
ANXA2	-0.0247472	0.126401	0.0230268	0.0421519	0.166713	0.00512064	0.060421	-0.109018	-0.230216	-0.176978	0.126029	0.442726	0.115163	-0.120745	0.270497	0.197451	-0.048213	-0.147475	-0.250354	0.554639	-0.121718	-0.105355	0.069383	-0.108942	0.157665	-0.360724	0.420889	-0.294639	-0.206357	-0.249794	0.0488155
ANXA2P1	0.0711995	0.139161	0.0362843	0.11158	0.231489	0.151168	0.289237	-0.106918	-0.215974	-0.133493	0.0660519	0.3432	0.0840709	-0.147199	0.219625	0.188816	-0.0136574	-0.140162	-0.148834	0.519348	-0.0892943	-0.00782205	0.15536	-0.0745001	0.0945244	-0.26597	0.419873	-0.318263	-0.0990206	-0.246387	0.0440349
ANXA2P2	-0.0209519	0.16559	0.00828752	0.149093	0.196706	0.0809986	0.171804	-0.101283	-0.221552	-0.149742	0.10624	0.436815	0.128842	-0.105819	0.248948	0.206732	-0.0555334	-0.161071	-0.253397	0.536243	-0.0864723	-0.0761273	0.148272	-0.11377	0.152764	-0.295463	0.43727	-0.317411	-0.0925643	-0.190268	0.0632945
ANXA3	-0.303214	0.248487	-0.0365546	-0.0722688	-0.0678627	0.124848	0.0597115	-0.317599	-0.261873	-0.144464	-0.255606	0.000266859	-0.0968135	0.127798	-0.300887	-0.0270115	-0.104513	-0.300048	-0.0233233	0.545138	-0.239616	-0.41881	-0.226846	-0.0601836	0.0147819	0.0323374	0.272269	-0.407206	-0.0561637	-0.277374	0.0392487
ANXA4	-0.210491	-0.173109	0.0222342	-0.148188	0.0427579	0.101777	-0.105735	-0.216594	-0.470325	-0.142607	-0.3332	-0.0333902	0.179094	-0.0824403	-0.189652	0.0927941	-0.253073	-0.128063	-0.113429	0.0851303	-0.0624095	-0.178846	-0.0732772	-0.197682	0.232606	-0.533811	0.2537	-0.491	-0.068619	-0.193267	0.617138
ANXA7	-0.151796	0.105844	-0.0855708	0.259154	-0.210078	0.219992	-0.0409253	0.269273	-0.399999	0.102622	-0.288701	-0.153797	-0.236259	0.0464099	-0.678186	-0.255098	0.143672	0.0352709	-0.0451043	-0.12247	0.0254281	0.0693361	-0.170062	0.0716773	-0.0837951	0.106877	0.0473739	-0.350358	-0.00757798	-0.077489	0.440239
ANXA8L2	-0.1035	-0.134436	0.0655131	0.198143	-0.213914	-0.0456339	0.0101375	0.0591852	-0.0190659	-0.140609	-0.0181789	0.402675	0.484693	-0.0729756	-0.322775	0.124962	-0.0114083	-0.164116	-0.213878	0.490386	-0.114883	-0.118874	0.0257602	-0.100732	-0.027274	-0.318612	0.241829	-0.288084	-0.343068	-0.131035	0.0415446
AOC2	0.0462735	-0.243621	-0.00212961	0.00283136	0.43914	0.105229	0.114508	0.0195532	-0.00294568	0.161177	0.114425	0.0291578	0.316941	-0.0791619	-0.0444282	0.0564532	0.179824	0.11595	0.0748876	-0.354465	-0.0170517	0.106179	-0.0686696	0.125558	0.0425532	0.199306	-0.229711	-0.31399	-0.0270982	-0.21083	-0.153395
AOC3	-0.00840145	-0.269677	-0.38263	-0.154915	-0.218325	-0.334915	-0.03083	-0.282109	-0.251216	-0.198793	-0.257066	-0.0759401	0.17535	0.144259	0.0610503	-0.301511	-0.495595	-0.470919	-0.0382277	-0.07689	-0.0976039	-0.3531	-0.206635	-0.130764	-0.674574	-0.621727	-0.143168	-0.334235	-0.185869	-0.169794	-0.047491
AOX1	-0.432545	-0.0529014	-0.217656	-0.162526	-0.0129231	-0.209872	0.0464797	-0.17858	-0.0883967	-0.192893	0.241617	-0.0301328	-0.204859	0.247575	0.259861	-0.436161	-0.147622	-0.275729	-0.206311	-0.308695	-0.153489	-0.37775	-0.205775	-0.0806976	-0.496198	-0.181681	-0.0909029	-0.354875	-0.138153	-0.0546517	0.0920571
AOX2P	0.114816	0.104757	-0.280233	-0.0307105	-0.143301	NA	-0.0739815	NA	0.11129	-0.168686	NA	0.0619098	0.0977438	NA	0.0448969	-0.128666	0.174406	-0.0309778	NA	0.0621605	-0.108874	-0.0386994	0.010606	-0.0762531	NA	0.114489	0.0372327	0.818776	NA	0.439838	-0.269702
AP1AR	-0.126979	0.0346371	-0.198338	0.147372	0.0560409	0.267822	0.294295	-0.0114084	-0.198407	0.170137	-0.0861265	-0.251003	-0.00227501	0.173166	-0.191128	-0.0447092	0.315761	0.103473	-0.00227439	0.0534162	0.0134914	0.37431	0.0339045	0.271209	0.400663	0.253704	0.110976	-0.02784	0.250282	0.0196381	0.380332
AP1G1	-0.121836	-0.054709	0.0917274	0.0717819	0.150986	0.305525	-0.0235523	-0.217122	-0.0518336	-0.150766	-0.467336	-0.148501	-0.153125	0.118352	0.10724	-0.255291	-0.205947	-0.154097	-0.00385659	0.0367716	0.109173	-0.199872	0.00404519	0.0141927	0.137959	-0.0285393	0.0362426	-0.200392	-0.0461005	-0.210659	0.271622
AP1G2	0.106302	-0.378246	-0.307841	-0.0568682	-0.231626	-0.163408	-0.186839	-0.131668	-0.0747471	-0.0189895	-0.181855	0.144544	0.0680075	-0.310987	0.0410399	0.349316	-0.168388	-0.075258	-0.15555	0.0408318	0.0801481	-0.0838251	-0.00982798	-0.167468	0.394929	-0.162925	0.180484	0.492912	-0.317804	0.0444042	-0.035471
AP1S2	0.0500425	0.147296	0.0570683	-0.00228907	0.263583	0.125398	-0.181172	-0.0775485	0.0719488	-0.0932482	0.19758	0.0125047	0.0238865	-0.152704	0.0597741	0.0705896	-0.0889088	-0.137489	0.125169	-0.315455	0.0604462	0.0365695	0.0407936	0.167686	-0.535816	-0.397219	0.476155	0.592417	0.231736	0.225923	0.311733
AP2M1	0.107054	0.0173308	0.276365	0.154615	0.0285317	-0.163021	-0.124344	0.331468	-0.15394	0.0318151	0.349145	0.29063	0.0669399	-0.028107	-0.141022	0.160516	0.327593	0.0823383	0.219785	0.246607	-0.141241	-0.0922406	0.0801096	-0.14176	-0.0628663	0.42169	0.109911	-0.0526133	0.124145	-0.04891	-0.593891
AP2S1	0.443572	0.300854	0.175198	-0.00489945	0.226818	0.0114821	-0.135634	0.10762	0.0648212	-0.154076	0.23577	0.260184	0.119916	0.0782236	0.0990339	0.111504	0.379939	0.0449995	0.335923	0.267838	0.00872232	0.0455486	0.0144711	0.0184826	0.231345	0.25328	0.0417691	0.471904	0.0471365	0.199118	-0.170315
AP3B2	-0.0848266	-0.028642	-0.0500875	-0.0283801	-0.0677889	-0.136153	-0.285254	0.267246	0.148317	0.198875	-0.0243738	0.165684	0.0130434	0.0889586	-0.133532	0.177456	-0.10424	0.0341394	-0.0687519	-0.577923	0.135949	-0.254854	0.0268832	-0.112352	-0.327395	0.169834	-0.0865944	-0.499978	0.157381	-0.0129503	-0.35211
AP3M2	-0.0337371	-0.15599	0.131661	0.224196	-0.248829	0.265837	-0.11223	0.326823	-0.180247	0.464577	0.244719	-0.12545	0.164358	0.253258	-0.210856	0.298982	0.146903	0.204782	0.192413	0.00941253	0.0888578	0.270964	0.00269046	-0.0196029	0.186625	0.155029	-0.169528	-0.636651	0.182996	0.208712	-0.143022
AP4B1	0.139721	-0.0494845	0.155449	-0.130893	0.0292891	0.113358	-0.0601659	-0.207441	0.27891	0.254264	0.122162	0.307288	0.0486395	0.00358862	0.290095	0.138168	-0.143116	-0.0687488	1.03e-05	0.111946	-0.127533	0.0314709	0.0112175	0.238888	0.133839	-0.14568	-0.122241	0.6976	-0.211519	0.203658	0.18797
APAF1	0.263307	0.057824	0.0880527	0.10202	0.283908	0.270585	0.344761	-0.0928123	0.30078	0.318045	0.179668	0.393269	0.333532	0.0868586	0.290219	0.449076	0.189309	-0.106756	-0.0278798	-0.0601334	0.322647	0.205333	0.210647	0.409457	0.183812	0.172979	0.261086	-0.178351	0.294307	0.118316	0.493752
APBB1	-0.267126	0.0767776	-0.380964	-0.206603	-0.315666	-0.381234	-0.421654	-0.101406	-0.0731827	-0.0806604	-0.521948	-0.391702	-0.501172	-0.0847734	-0.41029	0.122707	-0.31841	-0.286829	-0.129733	-0.579136	-0.0181871	-0.365337	-0.0992114	-0.125228	-0.544771	-0.241849	-0.0963536	0.284327	-0.0337278	0.201808	-0.687029
APBB1IP	-0.290493	0.140228	-0.0671885	-0.144307	0.0148239	-0.144897	0.221481	-0.162192	-0.410383	-0.0140803	0.0238157	0.220674	-0.288601	-0.000116633	0.0315635	0.101341	-0.137494	-0.311142	-0.144094	-0.0509971	-0.175544	0.170154	-0.092753	-0.0828244	-0.182899	-0.141083	0.465838	0.859005	-0.177778	-0.180042	0.0695212
APEH	-0.178858	-0.172571	-0.226229	-0.143488	-0.299585	0.0487269	-0.0966267	-0.0507394	-0.107666	-0.0134764	0.117972	-0.0466721	-0.373275	0.174436	-0.233577	-0.188108	-0.190267	-0.0846114	-0.0198116	0.160186	-0.0873303	0.0841615	0.00951129	-0.0603097	0.372454	0.262995	-0.19494	0.259273	0.0608488	0.0144831	-0.477221
APEX1	0.344378	0.0692223	0.13563	0.162344	0.0608211	0.327526	0.540851	0.432564	0.43295	0.303128	0.433883	0.0594681	0.155957	0.226566	0.237578	0.215883	0.336388	0.265408	0.026716	0.349099	0.0443909	0.358148	0.150582	0.108387	0.336403	0.630144	0.299411	0.509653	0.27242	0.28918	0.206656
APEX2	-0.116378	0.256866	0.344773	0.0471277	0.203581	0.056657	0.238567	0.164761	0.117261	0.117571	0.217227	0.466349	0.209472	0.272127	0.421352	0.26157	0.37048	0.227248	0.243734	0.381971	0.0771918	0.293453	0.406328	0.0295493	0.402293	0.362341	0.36341	0.310748	0.191704	0.140441	-0.250052
APH1B	-0.464485	-0.394694	-0.611009	-0.288447	-0.0738594	-0.0669475	-0.35811	-0.0654681	-0.295012	-0.176231	-0.20101	-0.264934	-0.316156	0.00067529	-0.249581	0.210487	-0.257872	-0.352284	-0.344672	-0.566156	-0.127476	-0.32337	-0.29052	-0.181517	-0.309545	-0.322718	-0.25714	-0.255342	-0.272862	-0.171188	-0.281353
API5	-0.244406	0.278605	0.225918	0.21546	-0.0929312	0.473744	0.370945	0.257317	-0.0656148	0.243747	-0.0460549	-0.0896247	0.142505	0.22579	-0.0424156	0.0213158	0.0833266	0.254232	0.170425	0.0577317	-0.0332232	-0.0140845	0.165283	0.30397	0.233687	0.423677	0.12889	0.396508	0.35844	0.0352591	0.504709
APIP	0.038362	0.209348	0.154049	0.177511	0.137291	0.155591	0.462381	0.113415	-0.1736	0.271724	-0.439465	-0.0448597	0.00412642	0.206781	-0.154399	0.101118	-0.0789	0.126595	0.242479	-0.172301	-0.0287666	0.0413629	0.179905	0.308277	0.0839311	0.235909	-0.131841	0.618928	0.262109	0.128585	0.292039
APITD1	0.195003	0.24168	0.148146	0.303565	0.263862	0.54027	0.566717	0.503614	0.11289	0.582568	0.201291	-0.0841579	-0.185328	0.626745	0.181883	0.291301	0.00707035	0.352242	0.344942	-0.289255	-0.123747	0.0239344	0.442961	0.502628	0.502352	0.451062	-0.369897	0.573313	0.266764	0.460806	0.576305
APLP1	0.0118093	0.337354	0.228902	0.0280084	0.0434962	-0.20618	-0.140056	-0.111634	-0.0688176	0.0695475	0.595232	0.361149	0.390487	0.176508	-0.254697	0.226447	0.0943666	-0.149471	0.281899	-0.589296	0.0639906	-0.0280356	0.212492	0.00104822	-0.216286	0.100104	-0.0139513	0.192003	0.367814	0.342071	-0.160554
APOA5	0.0730558	-0.0187563	-0.0635855	0.0105971	0.132335	NA	-0.221476	0.0710172	0.166607	0.0531041	0.135985	0.129903	0.0809366	NA	0.0292353	-0.428324	-0.110843	0.0655066	0.136462	-0.110682	0.196512	-0.000498943	0.106752	-0.0165439	NA	0.0476554	-0.265226	-0.0633212	NA	0.25098	0.066809
APOB48R	-0.154395	-0.402771	-0.237673	-0.197733	0.0113244	-0.258884	-0.342502	-0.161196	-0.287287	-0.0883112	-0.1782	0.208191	-0.0661943	-0.274467	0.198284	0.238063	-0.23932	-0.367196	-0.17908	0.177144	-0.11796	0.00466901	-0.0897093	-0.145293	-0.0920405	-0.348625	0.455414	-0.199335	-0.301861	-0.238884	-0.0267244
APOBEC3A	0.731771	0.0839241	0.432283	0.0461608	-0.119605	0.181954	-0.0449708	-0.102419	-0.152129	-0.0912925	0.00185177	0.14583	0.113648	-0.172916	0.173773	0.327233	0.184418	-0.0622713	0.289313	0.255423	-0.0562169	0.161201	0.272591	0.25691	0.0097214	0.227797	0.389223	-0.179678	0.147769	-0.172329	0.233224
APOBEC3B	0.719956	0.257409	0.506954	0.304624	0.258671	0.126608	-0.133454	0.203963	0.373427	0.38296	0.168031	0.634638	0.581097	0.657799	0.51465	0.306119	0.429162	0.235459	0.331141	0.556352	0.604781	0.630763	0.542702	0.409275	0.252101	-0.268595	0.465926	0.00672654	0.416132	-0.144791	0.755305
APOBEC3C	-0.118406	-0.179807	-0.0686143	0.121195	0.0658302	-0.151453	-0.069548	0.145029	-0.438876	0.237872	0.166106	0.406176	0.0169112	0.0894799	0.257127	0.137057	-0.0997259	-0.0639355	-0.250015	0.281416	-0.103073	-0.277678	-0.194109	-0.198542	-0.265467	0.0170726	0.296172	0.102103	-0.118371	-0.093726	-0.295653
APOBEC3D	-0.21975	-0.202098	-0.0764781	-0.111293	-0.01437	-0.100497	-0.438982	-0.00815051	-0.284106	0.233874	0.04864	0.445216	-0.0994873	-0.17922	0.232808	0.199291	0.105825	-0.0440493	-0.0385564	0.248767	-0.104208	-0.138453	-0.288022	-0.0832244	-0.126802	0.338598	0.415055	0.0378175	-0.0899764	-0.297902	0.215335
APOBEC3G	-0.170717	-0.110537	-0.00852444	-0.0806826	0.0682246	-0.037754	-0.312828	0.0348113	-0.283827	0.231274	0.106722	0.438345	0.131114	-0.108733	0.168379	0.189341	0.081861	-0.0887528	-0.0623873	0.125703	-0.164543	-0.11353	-0.184808	-0.0848981	-0.134595	0.190825	0.38541	-0.328706	0.0156223	-0.175307	0.191615
APOC4	0.0654987	0.0910756	0.00483037	-0.115883	0.215524	NA	-0.370567	-0.0153177	-0.136507	-0.00526998	-0.0651235	0.206451	-0.122399	NA	-0.00582675	-0.467251	-0.0480844	-0.152181	0.0929361	0.0607534	0.02237	0.121073	-0.0150208	-0.0230777	NA	0.267284	0.0662673	-0.0962453	NA	0.287945	0.118084
APOD	-0.0856418	-0.288563	-0.269027	-0.239447	-0.0582344	-0.337682	-0.057609	-0.281898	-0.03427	-0.182892	-0.00589782	-0.137356	-0.0219843	0.365415	-0.276992	-0.161615	-0.382827	-0.238321	-0.225559	-0.116111	-0.182572	-0.192529	-0.36032	-0.301468	-0.471573	-0.455255	0.251273	-0.312711	-0.379399	-0.218303	0.00322658
APOL1	-0.0656323	-0.323416	0.0108087	-0.0227199	0.177771	-0.0262385	-0.108473	-0.209239	-0.333935	-0.0267768	0.0597426	0.392568	-0.0132658	-0.192663	0.171878	-0.192758	0.101328	-0.140656	-0.0567707	0.514227	-0.0936904	-0.16468	-0.104318	-0.0843631	0.0137581	-0.398793	0.412529	-0.520882	-0.190534	-0.34365	0.116178
APOL2	-0.133527	-0.239389	-0.0448073	-0.0970161	0.302706	-0.0784701	-0.137556	-0.224871	-0.401699	-0.10652	-0.0487251	0.427649	-0.0236322	-0.434409	-0.0137864	-0.0475687	0.154206	-0.148385	-0.0877796	0.326665	-0.0409241	-0.156689	-0.165047	-0.0994998	-0.0144735	-0.527902	0.467319	0.0109008	-0.160503	-0.329197	-0.024617
APOL3	-0.282301	-0.019029	-0.106351	-0.045391	0.0193217	-0.0905103	-0.230383	-0.14572	-0.416678	0.0224164	-0.193203	0.15293	0.138371	-0.14197	-0.169696	-0.0209106	-0.0459109	-0.186557	-0.144945	0.066002	-0.278775	-0.117276	-0.120048	-0.0571063	-0.196042	-0.240215	0.272982	0.148525	-0.0831776	-0.271143	0.0705336
APOL4	-0.100348	-0.131047	-0.0439355	-0.109139	0.233697	-0.00457949	-0.0664691	-0.166864	0.0463029	-0.0697542	0.160723	0.247416	0.140572	0.194643	0.365933	0.231683	0.0604404	-0.0133192	0.0767037	0.0432029	0.026997	-0.183732	-0.0763669	0.0234051	-0.0398736	-0.547568	0.467825	-0.231882	-0.227651	-0.297476	0.0679934
APOM	-0.279552	-0.0679945	-0.302112	0.040032	0.106577	-0.0356327	0.0629986	-0.0487108	0.0842287	0.179213	-0.204457	-0.229336	-0.0847305	0.093146	-0.0567697	-0.155457	-0.22824	0.0640375	-0.032802	0.00268626	-0.125832	-0.297342	-0.132085	-0.157759	0.114837	-0.272343	-0.263652	0.612337	-0.0156405	0.0714646	-0.591663
APOO	-0.102795	0.299259	0.350392	0.0917414	-0.133984	0.471787	0.0991755	0.251538	0.0251961	0.368083	-0.264038	-0.0435317	-0.276028	0.420573	-0.0492456	0.00843788	0.369732	0.32538	0.368475	-0.150742	-0.00559931	0.17398	0.317122	0.101574	0.349131	0.492181	-0.247624	0.26296	0.0368925	0.177087	0.0516607
AQP1	-0.158865	-0.365588	-0.412121	-0.29743	-0.0962266	-0.293363	-0.0172141	-0.373115	-0.197255	-0.309991	-0.2733	-0.408096	-0.207482	0.368778	0.123807	-0.260461	-0.41329	-0.439237	-0.183993	-0.221501	-0.0820861	-0.186869	-0.341862	-0.191568	-0.395374	-0.637217	-0.0284937	-0.402474	-0.434714	-0.271622	0.15112
AQP10	-0.0495141	-0.153402	-0.245255	-0.0992259	-0.386592	NA	-0.427321	0.00137956	0.0178131	-0.243681	0.2668	-0.0339901	0.041016	-0.0140911	0.0540358	0.243348	-0.283926	-0.175824	-0.183456	-0.0896737	0.123802	-0.221693	-0.177569	-0.0221	0.0158373	-0.130819	0.0814293	0.0270219	NA	-0.0102313	0.164648
AQP3	-0.0306647	-0.239788	-0.1315	0.0859894	-0.481379	-0.106016	-0.115268	-0.064437	-0.133504	-0.259983	0.0600776	-0.0442744	-0.00949416	0.050576	-0.000366717	0.0210775	-0.522292	-0.229223	0.142822	-0.137241	-0.0951923	-0.191018	-0.146023	-0.143807	-0.130534	-0.479876	0.493852	0.533835	-0.321249	-0.286845	0.268079
AQP7	-0.359939	-0.306385	-0.343795	-0.18673	-0.418397	-0.364942	-0.0959324	-0.320793	-0.174801	-0.206371	-0.427829	-0.431424	-0.180026	0.0154823	-0.27041	-0.421423	-0.485107	-0.320473	-0.114696	-0.414767	-0.211817	-0.196876	-0.29454	-0.139691	-0.216529	-0.361499	-0.280718	-0.0879008	-0.339581	-0.386589	-0.0981799
AQP8	-0.028187	-0.0725561	-0.12673	-0.218774	-0.423759	-0.182388	-0.208205	-0.0622943	0.0918818	-0.0899029	0.13804	0.112954	-0.00458416	-0.104782	-0.0435919	-0.182979	-0.12092	-0.106029	0.0419078	-0.23789	-0.139456	-0.109944	-0.21871	-0.0959039	-0.0746637	-0.405349	0.128937	0.170012	-0.103721	-0.0471146	-0.187899
AQP9	-0.0409533	0.177284	0.438968	-0.215816	0.0615089	0.0910524	0.259434	-0.163645	-0.297843	-0.131961	0.247431	0.378209	0.136025	-0.182328	-0.0315574	-0.460325	0.162557	-0.222807	-0.112918	0.261452	-0.0513291	-0.066496	0.133147	0.114288	0.10403	0.041017	0.434103	-0.383614	-0.0639078	-0.260399	0.044242
AQPEP	-0.0794895	0.153759	-0.191856	0.0252587	0.161842	-0.0428986	0.0375187	-0.0671729	0.056854	-0.0801011	0.494265	0.249159	0.09975	-0.0376243	0.233634	0.252371	0.250382	0.040618	-0.0244459	0.0459914	-0.0841352	0.125918	-0.0479655	0.0399217	-0.059329	0.483754	0.239243	-0.0875203	0.276488	-0.192164	0.404947
AR	-0.200131	-0.24694	-0.419598	-0.0601739	-0.11276	-0.248609	0.0127677	-0.208229	-0.091327	-0.0563914	0.0433562	-0.12609	-0.137873	0.0506538	-0.0139438	-0.337035	-0.376365	-0.264572	-0.240859	-0.181961	-0.151776	0.16011	0.126865	-0.121065	-0.599532	-0.156337	-0.145243	0.070827	-0.161737	-0.120069	0.108269
ARAP3	-0.299488	-0.448595	-0.185637	-0.0250003	0.0631986	-0.154181	0.00508399	-0.0821796	0.0586867	-0.0200749	-0.072326	-0.126214	0.39289	-0.139585	0.41846	-0.146361	-0.268253	-0.256988	-0.0923685	0.0463969	-0.165695	-0.106086	-0.144272	0.0446729	-0.0713802	-0.0768185	-0.14099	-0.639807	-0.120478	-0.0819349	-0.303827
AREG	0.337852	0.14636	-0.164628	-0.00845387	-0.103044	0.135169	0.190009	-0.141809	-0.132375	-0.216477	0.160377	0.0357862	0.0380119	0.026468	0.0810051	0.0867801	-0.0154445	-0.290851	0.00143162	0.493277	-0.0972839	-0.175437	-0.0393976	-0.0618167	0.188985	-0.202377	0.255831	-0.125744	-0.0020072	-0.21249	0.240183
ARF3	-0.0667679	0.107895	-0.158474	-0.111917	-0.222283	-0.0173889	0.0323683	0.261253	-0.382869	-0.0872326	-0.0229514	0.0221457	0.0283459	-0.118763	-0.441915	0.316953	0.0873046	-0.0548225	-0.0104098	-0.227922	0.142067	0.0509178	-0.345276	-0.224091	0.108504	0.549577	-0.219022	-0.378691	-0.107103	-0.12722	-0.325807
ARF6	0.289255	0.261906	0.0800656	0.282888	-0.093498	0.246933	0.340422	0.00869293	-0.0123381	-0.0560121	0.222395	0.170798	0.00257165	-0.0391568	0.301337	0.00759873	0.268464	-0.0250375	-0.0110245	0.532421	0.0965437	0.134769	0.223521	0.105587	0.243832	0.399013	0.528504	0.146035	0.392895	0.135562	0.571146
ARFGAP2	0.0470198	0.0217372	-0.101305	0.043672	-0.272745	-0.124862	-0.187821	0.0174705	-0.0617322	-0.0655133	-0.188438	-0.248788	-0.233247	-0.130666	-0.400252	-0.0598694	-0.320664	-0.038672	-0.0579701	-0.144559	-0.0567986	-0.216889	-0.229151	-0.328219	0.0677999	0.113729	-0.166928	0.0707596	-0.102003	-0.0713551	-0.527179
ARFGEF1	-0.0962239	-0.148776	0.0740199	-0.0271144	-0.0418827	0.179043	0.124563	-0.13919	-0.0874877	-0.0332936	0.156826	-0.0148967	0.180911	0.0534606	0.0176554	0.096354	0.0110797	-0.0430294	-0.121085	0.12136	0.148158	0.260761	0.0877858	0.171362	0.126331	0.501334	0.186782	-0.0955461	0.262243	-0.012614	0.653149
ARFIP2	0.25689	0.104752	-0.338114	-0.175372	-0.0827115	0.213556	0.131083	-0.124683	0.0212456	-0.0176998	0.0376918	-0.0114616	-0.128821	-0.0243209	-0.218409	0.294646	-0.0205657	-0.0172631	0.074716	-0.0208669	-0.0164466	-0.205647	-0.0541566	0.0635668	0.340363	0.0375653	-0.368359	0.00368695	-0.252899	-0.0377032	-0.103005
ARFRP1	-0.202147	-0.0661609	-0.075747	-0.0702207	-0.131455	-0.324681	-0.295256	-0.208985	-0.150088	-0.183703	-0.0292343	0.0118565	-0.161732	-0.0338464	-0.0439633	0.0164295	-0.147891	-0.251322	-0.105094	0.0846564	-0.118094	-0.0616715	-0.291684	-0.191721	-0.024061	-0.185154	-0.086126	0.227523	-0.126403	-0.173876	-0.551838
ARHGAP1	-0.0169637	-0.326588	-0.343704	-0.108334	-0.326982	-0.379099	-0.137438	-0.227997	-0.230002	-0.312319	0.124207	0.230393	-0.193866	-0.105616	0.0311345	0.15374	-0.35734	-0.346224	-0.157276	0.0618481	0.0791468	-0.304058	-0.13089	-0.34609	-0.464657	-0.2333	0.18241	-0.639405	-0.311172	-0.197475	-0.385656
ARHGAP11A	0.884215	0.861517	0.8569	0.623048	0.846515	0.774383	0.734816	0.739931	0.82331	0.746174	0.924967	0.842367	0.851986	0.734922	0.930697	0.914931	0.865264	0.725224	0.718878	0.841491	0.856249	0.88148	0.870194	0.792734	0.84319	0.681958	0.611949	0.947444	0.859975	0.629444	0.921887
ARHGAP12	0.194043	-0.236744	-0.206348	-0.110089	-0.0959271	0.234853	0.0131951	-0.206416	-0.159162	0.0572214	-0.136343	-0.133006	0.0106013	-0.128242	-0.172291	0.0474845	-0.110107	-0.104506	-0.196229	0.163535	-0.0057686	-0.00973276	-0.109673	0.0994804	0.194295	0.111164	0.0333102	-0.415031	-0.101505	-0.396317	0.510052
ARHGAP15	-0.223548	-0.0409103	-0.0677567	-0.17129	-0.194935	-0.0618894	-0.221455	-0.285304	-0.305732	0.0376947	-0.166684	0.251297	0.0297137	0.0783911	0.137751	0.00680154	-0.230544	-0.277633	-0.0990642	-0.173854	-0.106682	0.0660675	-0.169062	0.0622021	-0.395942	-0.331141	0.41524	0.818431	-0.200775	-0.126765	0.0371082
ARHGAP19	0.186572	0.384538	-0.0294058	0.446861	-0.146585	0.304259	0.733869	0.455986	0.190263	0.536488	0.469963	0.0945431	0.205226	0.588681	0.188608	0.401504	0.0755716	0.31878	0.122491	-0.137714	0.12337	0.16593	0.117855	0.143847	0.314802	0.474813	0.125932	0.741534	0.502364	0.467484	0.56716
ARHGAP20	0.105526	-0.118592	-0.381293	-0.162209	0.124947	-0.0976977	-0.215142	-0.259424	-0.178082	-0.126637	0.122574	0.0330528	0.232046	0.0330383	0.0332882	-0.0880329	-0.30175	-0.284001	-0.278048	-0.19282	0.0807043	-0.311433	-0.0206684	-0.0687667	-0.614001	-0.590032	0.0927961	-0.347333	-0.202468	-0.129027	0.0471809
ARHGAP24	-0.20622	0.0319305	-0.224927	0.14074	-0.0901152	-0.121405	0.166167	-0.0898841	-0.31967	0.04449	-0.431058	-0.467917	-0.452223	0.0832379	-0.337001	-0.0859871	-0.482582	-0.0996186	0.0045631	-0.292135	0.0778338	-0.129008	-0.0989146	-0.13058	-0.611174	-0.546773	-0.239523	-0.48581	-0.033656	-0.394903	0.0923542
ARHGAP26	-0.239073	-0.163613	-0.0433013	-0.131569	-0.117886	-0.053306	-0.0809266	-0.35029	-0.429796	0.294681	-0.00989618	0.0549206	0.0436123	-0.16479	-0.402843	0.115835	-0.183838	-0.0961965	-0.0772327	0.318591	0.0820043	-0.102342	-0.0822896	-0.0207881	-0.0950995	-0.312659	0.0837635	-0.00506819	-0.341788	-0.343296	0.210818
ARHGAP27	-0.124812	-0.337086	0.0885878	-0.142357	0.20716	-0.275347	0.0519371	-0.399075	-0.458786	-0.0588777	-0.161705	0.0663856	-0.172943	-0.24207	0.0341911	0.169608	-0.25145	-0.131864	-0.189404	0.41869	-0.130961	0.089461	-0.267065	-0.082789	0.216964	-0.654999	0.229015	0.221372	-0.206151	-0.464536	0.16038
ARHGAP28	0.0524141	-0.0102647	-0.0758661	-0.0691862	-0.375986	-0.0888927	0.104884	-0.0408551	0.178786	-0.1803	0.262506	-0.162156	0.0145366	0.20257	-0.0452891	0.156319	-0.0599667	-0.0247662	0.0939379	-0.196427	0.089879	0.0933829	0.16314	0.155914	-0.327218	-0.239257	-0.0899639	-0.164727	0.231177	0.140946	-0.00759401
ARHGAP29	-0.112012	0.140083	-0.20022	-0.137434	-0.117705	0.0603319	0.0199082	-0.0302666	-0.246811	-0.0397345	-0.445405	-0.100089	0.0212564	0.0351522	0.0833596	-0.0422546	-0.0483697	-0.293052	-0.0294859	-0.123753	-0.0226248	0.00848612	-0.0810353	0.10576	-0.317198	-0.138778	-0.0566189	-0.544295	0.234184	-0.33251	0.413748
ARHGAP30	-0.327121	0.0436696	0.0339653	-0.10275	-0.0484161	-0.189141	-0.113106	-0.275992	-0.427168	0.0165219	0.0236994	0.358343	0.0145688	-0.3208	0.0823764	0.113684	-0.199288	-0.316812	-0.163154	-0.0114547	-0.0504133	0.175318	-0.164189	-0.0756409	-0.281896	-0.183479	0.526687	0.678178	-0.155134	-0.324453	-0.0629871
ARHGAP33	0.475051	0.301828	0.139573	0.265108	0.316558	0.0294416	0.317401	0.209225	0.442858	0.393729	0.542759	0.156086	0.20762	0.138383	0.250804	0.632971	0.220658	0.181388	0.402093	-0.212569	0.0518718	0.271934	0.508407	0.31455	0.245958	0.47544	0.0314112	0.845849	0.301437	0.140187	0.108499
ARHGAP4	0.0063626	-0.00497201	-0.024424	0.103959	-0.0127956	-0.163653	-0.325381	-0.134856	-0.432791	0.267717	0.0465766	0.278018	0.0918025	-0.102988	0.0905252	0.266202	0.0979375	-0.136338	0.0692964	-0.00907948	-0.0221713	0.168065	-0.19846	0.0338204	0.0153266	0.0644058	0.444492	0.67125	-0.062679	0.0344775	-0.228507
ARHGAP6	-0.267278	-0.470438	-0.406402	-0.211779	-0.134749	-0.172835	-0.208242	-0.323668	-0.25857	-0.114378	-0.377106	-0.416335	-0.145923	-0.017373	-0.124587	-0.217595	-0.497003	-0.409788	-0.200952	-0.11892	-0.0518451	-0.312816	-0.0572058	-0.0359272	-0.429693	-0.541602	-0.206925	-0.489204	-0.0558678	-0.206688	0.23303
ARHGAP8	0.300168	-0.172826	-0.0597145	-0.123223	0.0301871	0.0303927	-0.221166	-0.0422685	-0.209123	0.0497334	-0.398078	-0.363768	-0.126881	0.0856298	-0.182662	0.0167336	-0.184259	0.187294	-0.123292	0.38974	-0.0233234	-0.0828999	-0.268577	-0.0455221	0.30079	0.413065	-0.0237981	-0.382901	-0.332998	-0.236149	-0.207989
ARHGAP9	-0.233261	0.0474948	-0.0255586	-0.170792	0.0855503	-0.139131	-0.147741	-0.248805	-0.409395	0.044941	-0.0295256	0.395005	0.0206829	-0.244181	0.0795971	0.1729	-0.0980908	-0.260779	-0.113652	-0.00289656	-0.11795	0.114672	-0.119469	-0.0582837	-0.218058	-0.0544608	0.534967	0.682684	-0.190357	-0.277518	0.0759939
ARHGDIB	-0.18985	-0.274846	-0.277099	-0.314967	-0.0209844	-0.150868	-0.130689	-0.192327	-0.343337	0.0436949	-0.122905	0.134517	0.105176	-0.107145	0.128389	0.08687	-0.422916	-0.316321	-0.132875	0.159384	-0.086276	0.0348852	-0.180788	-0.0673638	-0.255885	-0.436031	0.17621	0.803661	-0.238998	-0.0916133	-0.0792953
ARHGEF1	0.205426	0.0746358	-0.0379379	-0.0720907	0.110383	-0.275532	-0.1965	-0.216937	-0.0553109	-0.0690234	-0.125846	0.277805	0.182272	-0.323139	0.209192	0.269035	-0.303953	-0.198501	-0.0641447	0.119637	0.063215	0.0754446	0.097349	0.000549016	-0.00893385	-0.333984	0.421651	0.76155	-0.194373	0.121493	-0.322676
ARHGEF10L	-0.412336	-0.508188	-0.0290143	-0.20866	-0.10692	-0.356022	-0.0462498	-0.417599	-0.159549	-0.361488	-0.166177	-0.237015	-0.207959	-0.0330323	-0.014348	-0.0196513	-0.12774	-0.368928	-0.249856	-0.327917	-0.049816	-0.166069	-0.00496353	-0.348752	-0.0735139	-0.538847	-0.141322	-0.634769	-0.258151	-0.321613	-0.446254
ARHGEF12	-0.27845	-0.216767	-0.327463	-0.0542447	-0.382249	-0.0455093	-0.0044186	-0.362879	-0.157886	-0.253284	-0.315829	-0.250543	-0.0440936	0.180754	-0.130059	-0.263227	-0.355873	-0.224649	-0.275258	-0.0831444	0.158847	-0.0248526	-0.060464	0.0298111	-0.224698	-0.408679	-0.0605673	-0.703932	-0.0179595	-0.120874	0.423958
ARHGEF15	-0.2533	-0.23751	-0.451663	-0.26192	-0.250695	-0.248924	0.122959	-0.360974	-0.059747	-0.229699	-0.355752	-0.298623	0.239971	0.258806	0.114968	-0.370152	-0.441424	-0.468449	-0.105253	-0.39948	-0.152887	-0.054955	-0.302841	-0.185127	-0.452161	-0.330174	-0.220748	-0.431908	-0.452146	-0.251604	-0.163187
ARHGEF17	-0.0754789	-0.0942753	-0.363315	-0.138996	-0.3873	-0.328003	0.0223287	-0.156614	-0.131557	-0.165525	-0.160356	-0.257766	-0.0719508	0.105405	-0.296579	0.0144433	-0.509243	-0.44404	-0.129465	-0.220726	-0.125398	-0.255094	-0.0922454	-0.183008	-0.544005	-0.477473	-0.258433	-0.650735	-0.125455	-0.0503615	-0.408583
ARHGEF18	0.0505028	-0.191195	-0.108359	-0.13458	-0.207377	-0.361321	-0.301416	-0.393695	0.0328216	-0.117625	-0.223957	0.0295755	-0.142273	-8.12e-05	0.156183	0.262184	-0.0628239	-0.157043	-0.0398712	0.182073	0.101198	-0.0827619	0.141814	-0.166792	-0.206709	-0.0600755	0.329874	0.79002	-0.267973	-0.330206	-0.520208
ARHGEF19	0.145666	-0.104464	0.206289	0.301794	0.299244	0.01804	-0.287417	0.422492	0.00726195	0.234809	0.0742229	0.339992	-0.104448	0.0535439	0.346839	0.267297	-0.181975	0.15304	0.154451	0.417457	-0.197359	-0.116541	0.0384321	0.00900567	0.325682	-0.384962	-0.0786995	-0.3887	-0.0217625	-0.148364	-0.0309636
ARHGEF2	0.208422	-0.00683469	0.0574565	-0.163924	0.0813481	-0.307657	-0.0142193	-0.151518	0.254072	-0.0269928	0.350029	0.316291	-0.0361039	-0.19373	0.166025	0.515533	-0.406331	-0.0736593	-0.0924784	0.359437	0.0105117	0.0139777	0.319536	0.013025	-0.200231	-0.404356	0.29229	0.39428	0.0353438	-0.0848672	-0.0404274
ARHGEF3	-0.48294	-0.104274	-0.348653	-0.0947401	-0.168643	-0.0683345	-0.141112	-0.224587	-0.210139	0.0598632	-0.309973	-0.0996832	-0.152943	-0.214955	-0.0438218	0.0772333	-0.267224	-0.335127	-0.00355625	-0.273704	-0.198771	0.154024	-0.218586	-0.0665905	-0.305881	-0.454923	0.079247	0.332546	-0.311958	-0.333686	0.231724
ARHGEF35	-0.464387	0.0704247	-0.0846198	-0.0239458	-0.0919482	-0.0857889	-0.0372631	-0.0807156	-0.174725	-0.0348774	-0.372365	-0.114899	-0.0606367	-0.0222145	-0.0665826	0.17613	-0.00348464	0.0834339	-0.0634418	0.112703	0.133322	-0.00382014	-0.0174524	-0.0179693	0.258313	0.324681	-0.104134	-0.575435	0.00839459	-0.136905	-0.250098
ARHGEF37	-0.374165	0.0115191	-0.27785	-0.0409997	0.0119112	-0.269109	0.0339744	-0.21912	-0.481893	-0.349059	-0.0459498	-0.367929	-0.339149	0.361822	-0.380581	-0.170669	-0.31668	-0.269892	-0.210797	-0.325612	-0.00432779	-0.19768	-0.21646	-0.33444	-0.453125	-0.623332	-0.150443	-0.553486	-0.31059	-0.322473	-0.449058
ARHGEF4	0.21619	0.0674209	0.145641	0.0752533	-0.110436	-0.105373	-0.223341	0.13047	-0.122593	-0.328072	0.117424	0.194599	0.270897	0.0646634	-0.347382	0.0300139	0.184629	-0.0613271	-0.039915	-0.0528471	-0.0129834	-0.384324	-0.220022	-0.07683	-0.317338	-0.305378	-0.275886	0.0623209	-0.0632329	0.163032	0.0849483
ARHGEF6	0.20622	-0.229396	-0.172183	-0.182235	-0.162552	-0.078019	0.124355	-0.268912	-0.148337	-0.0713142	0.115422	0.289973	0.0428908	-0.0239557	-0.0112869	-0.0192243	-0.257807	-0.344473	-0.203464	-0.171959	-0.0601812	-0.0303489	-0.0309096	-0.0529087	-0.48563	-0.32703	0.400132	0.700987	-0.221528	-0.0363259	0.229496
ARHGEF7	0.0192052	-0.0817805	-0.0415937	0.0551212	0.149461	-0.187317	0.163494	-0.312528	0.256772	-0.0653116	-0.310487	-0.248155	-0.0203496	-0.114243	0.0417948	-0.0615904	-0.120627	-0.0752478	-0.0433852	-0.0952355	0.108997	-0.277568	-0.00671646	-0.0495778	-0.0508234	-0.209111	0.025695	0.739656	-0.0792749	0.0951366	0.335289
ARHGEF9	-0.0776637	-0.188208	0.130628	-0.151011	-0.311931	-0.105447	0.071585	-0.284157	0.150466	-0.0973284	-0.129007	-0.215374	-0.28824	0.130162	-0.213337	-0.0789476	-0.399606	-0.234593	-0.185225	-0.534597	0.0131034	-0.319956	-0.0710079	-0.0711849	-0.421615	-0.440161	-0.289686	-0.201579	-0.199899	-0.192711	0.19425
ARID1A	0.221821	0.0128303	-0.0688312	0.302387	0.101349	-0.104902	0.187098	0.182613	0.203517	0.116736	0.304654	0.154968	0.153962	0.133743	0.217095	0.223451	-0.059559	0.0147747	0.00752318	-0.141681	0.136006	0.129875	0.193251	0.177982	-0.0537299	0.0274771	-0.0142428	0.186705	0.102673	0.159194	-0.0462701
ARID2	-0.121638	-0.108829	-0.144172	0.174342	-0.0910572	0.196969	0.195851	0.155008	0.230864	0.183311	-0.00365648	0.0648943	0.26835	0.149452	0.272959	0.277014	0.0351002	0.226451	0.125403	-0.145559	0.261795	0.0205834	0.0614635	0.183509	0.0725079	-0.0013972	-0.0321342	0.368509	0.169722	0.181633	0.529763
ARID3B	0.240014	-0.0206356	0.00211159	-0.0255365	0.0528869	-0.124157	0.156672	-0.134362	0.080972	0.153259	0.0259344	0.12698	0.136581	-0.0851766	0.187687	0.398975	0.10568	0.0880675	0.0666333	-0.0286333	0.302255	-0.150981	0.133688	0.237385	0.251322	0.809703	0.171556	0.271414	0.0961217	-0.0418391	-0.137525
ARID5A	0.037661	-0.0668248	-0.274551	-0.228554	-0.113867	-0.280345	-0.315392	-0.139531	-0.20487	-0.0653622	-0.100818	0.154574	0.129277	-0.208336	0.146065	0.136006	0.0746338	-0.195725	0.0946218	0.0088834	-0.102838	-0.137536	-0.216936	-0.309428	-0.378281	-0.191439	0.278123	0.637739	-0.0695576	-0.153383	-0.0380277
ARID5B	-0.229464	-0.205966	-0.237977	-0.069501	0.263073	0.0871669	-0.251622	-0.112221	-0.1859	-0.0747142	-0.102799	-0.164382	-0.0107195	-0.113164	-0.15701	0.204303	-0.302624	-0.216556	-0.254274	-0.112522	-0.0181631	-0.115295	-0.1168	-0.118193	-0.309573	-0.417877	0.247921	-0.437238	0.042563	-0.464315	0.49307
ARL11	-0.234524	-0.0701679	-0.0433972	-0.0734379	0.0987711	-0.0993	0.020655	-0.0301624	-0.411435	-0.204311	-0.05227	0.307374	0.0911311	-0.088491	0.0930862	0.148678	0.0611826	-0.113187	0.0170764	0.0388802	-0.00220961	0.171892	-0.145131	-0.0441082	-0.0718657	-0.173906	0.294699	0.743157	-0.0354003	-0.287388	0.118257
ARL2	-0.155549	0.0272509	-0.0458722	-0.0414727	0.00376872	-0.0507286	-0.301056	0.182958	-0.167879	-0.12658	-0.299791	-0.0177207	-0.248614	0.0742812	-0.185057	0.202634	0.152027	0.0974273	0.0289159	-0.252184	-0.00674821	-0.0992681	-0.15686	-0.239108	-0.157591	0.137616	-0.18671	0.167834	0.0405982	0.0849782	-0.567132
ARL2BP	-0.0250528	-0.0594786	-0.0294934	-0.0690912	-0.0446833	0.0385542	-0.461212	0.0288749	0.156985	-0.200953	-0.325793	0.0252382	-0.11534	-0.0161959	0.451663	-0.155898	-0.263538	-0.111871	-0.0905182	0.0572271	-0.179615	-0.055061	-0.251736	-0.0631826	-0.387198	-0.54118	0.175356	0.389628	-0.0376725	-0.140909	0.0316492
ARL3	0.142076	-0.00955211	-0.265324	6.46e-05	-0.152447	0.103151	0.341482	0.18073	0.0127865	0.15289	-0.0534555	-0.247226	-0.343381	-0.166611	-0.496908	0.1105	-0.0474871	-0.151306	0.0712106	-0.348736	-0.0664116	-0.0695787	0.0122114	0.151776	-0.279935	-0.113449	-0.305925	-0.264839	-0.0704878	0.268356	-0.0441754
ARL4A	0.400635	0.0653481	-0.11192	-0.0472423	0.456671	0.169407	-0.399405	-0.158228	0.217772	-0.0528756	0.150948	0.159054	-0.031234	-0.00186958	0.209793	0.197945	0.212405	0.069485	-0.0630551	0.323311	0.00464856	-0.0884647	0.190755	0.193583	-0.00537568	-0.124996	-0.0229984	0.129629	-0.0227551	-0.231404	0.30441
ARL4C	0.0462134	0.0985419	0.13746	-0.0612323	0.0956385	-0.203533	-0.291588	0.102124	-0.0476565	-0.0324676	0.177299	0.486719	0.0730288	-0.0919034	0.270147	0.209358	0.147228	-0.0963794	-0.140547	0.22791	0.140624	0.0135324	-0.0828643	-0.0024457	-0.177377	-0.485648	0.526048	0.444777	0.134941	-0.280887	0.190661
ARL5B	0.359376	0.220016	0.348011	0.0541811	-0.119166	0.393042	0.375615	0.0615783	0.244495	-0.0188701	-0.118865	0.0184431	0.207181	0.079393	0.0981286	-0.00641548	0.450311	0.19647	0.327135	0.191258	0.11002	0.15684	0.220197	0.332884	0.316836	0.593586	0.136533	-0.31334	0.301334	-0.000920997	0.481098
ARL5C	-0.104991	-0.0711646	0.0370619	-0.0811311	0.026977	NA	-0.12725	0.0706839	-0.242637	0.0868072	0.269712	0.0689715	0.0414714	0.0625695	-0.253822	-0.0681719	-0.0486618	-0.00401466	0.00744125	-0.183328	-0.056906	-0.114241	-0.138789	0.0417011	-0.0397963	-0.0179454	-0.0034165	0.819143	NA	-0.0679375	-0.0598975
ARL6IP1	0.039972	0.247599	0.415041	0.403762	0.288336	0.529782	0.366175	0.339562	0.248111	0.580487	0.148201	0.229717	0.291197	0.534731	0.0879651	0.0903284	0.486003	0.427707	0.550291	0.393819	0.0253807	0.491882	0.602984	0.391256	0.447834	0.550341	0.140289	0.196329	0.648644	0.307375	0.557638
ARL6IP5	-0.423651	-0.361757	-0.363814	-0.335826	-0.137595	0.00760246	-0.502706	-0.273164	-0.359332	-0.0661736	-0.0163559	0.0614398	-0.224648	-0.292791	-0.272847	-0.157388	-0.257984	-0.413475	-0.334467	0.0458351	-0.0878595	-0.132164	-0.342463	0.00139018	-0.47999	-0.633122	0.334427	-0.312941	-0.276175	-0.446305	0.26976
ARL6IP6	0.542904	0.401293	0.323504	0.417083	0.372734	0.468996	0.610413	0.523941	0.430681	0.430535	0.191905	0.273014	0.340348	0.338614	0.378287	0.493641	0.539898	0.43769	0.255689	0.393299	0.198193	0.264787	0.425711	0.438232	0.533355	0.588407	0.34122	-0.0781628	0.514235	0.0804713	0.487237
ARL8A	-0.0306759	-0.155283	0.037483	-0.174596	-0.171141	-0.339675	-0.360744	-0.091824	0.0132506	-0.228773	-0.389512	-0.107293	0.0470225	-0.333475	-0.0362172	-0.285101	-0.227682	-0.134868	-0.0964389	-0.0502513	0.103241	0.0578618	-0.322422	-0.176915	-0.0892697	0.215891	0.13367	-0.452628	-0.0410072	-0.186494	-0.256
ARL8B	-0.324364	-0.044533	-0.0353754	-0.0256581	0.0084685	0.22715	-0.161159	-0.138104	-0.492482	-0.205166	0.151006	-0.10182	-0.174886	0.1601	-0.452115	0.227524	-0.194246	-0.135368	-0.127802	0.187811	0.0337262	0.0382346	0.0629227	0.145526	-0.250549	0.219891	0.16027	-0.220981	-0.0403577	-0.166692	0.0399757
ARL9	0.034551	0.0786206	0.466024	0.0850355	-0.103185	-0.0295905	0.15457	0.250337	0.0848891	0.230695	0.152261	0.386991	0.275027	0.115838	0.204465	0.185741	0.349189	0.1128	0.146494	0.295115	0.0170755	-0.0148318	-0.066517	0.0439914	-0.111594	-0.275558	0.226628	0.0116219	0.0606081	-0.060384	0.0535727
ARMC1	0.061542	0.427231	0.375487	0.235833	0.0861978	0.427235	0.334896	0.407504	0.261087	0.174367	0.313702	0.113435	0.268423	0.427706	0.00451999	0.0500904	0.373425	0.25777	0.267194	0.142222	0.106872	0.268286	0.29733	0.282893	0.277325	0.505975	0.205645	0.03206	0.448931	0.094869	0.641771
ARMC10	-0.135078	-0.0526536	0.12661	-0.0116947	-0.220514	0.304832	0.147701	0.30738	-0.170727	0.0595691	0.192441	0.0616957	0.129246	0.190838	0.0375748	-0.0553941	0.165023	0.210442	-0.00390321	0.484629	-0.108769	0.34345	-0.196072	0.214639	0.18957	0.211531	-0.00160218	0.00201451	0.0959727	0.18007	0.34635
ARMC6	0.186289	0.148279	0.300414	0.216588	0.19273	0.0330337	0.212532	0.354556	0.415549	0.224998	0.0822065	0.114126	0.132302	0.22611	0.424521	-0.0543102	0.163449	0.362637	0.309505	-0.0516859	0.132386	0.00311108	0.276642	0.11058	0.476239	0.695175	-0.214586	0.738377	0.190106	0.238857	-0.335998
ARMC7	0.0475032	-0.194626	-0.0840905	-0.0360509	-0.0429011	-0.146061	-0.388283	-0.0140821	0.119348	0.13999	-0.0737905	0.0757063	-0.140119	-0.354238	0.325558	0.220818	-0.173604	0.143934	0.0519029	0.0987997	-0.044175	-0.212579	0.0103967	-0.170995	0.29682	-0.0460103	-0.0891705	0.531023	0.0718882	-0.0994143	-0.345939
ARMCX1	-0.085798	-0.114692	-0.313061	-0.167503	-0.246069	-0.15148	-0.1921	-0.0298317	0.267925	-0.239302	-0.194148	-0.0730481	-0.19286	0.0556676	0.0574512	0.195138	-0.131101	-0.174635	0.0426519	-0.524702	0.0611782	-0.396707	-0.166883	0.0655896	-0.594931	-0.104922	-0.154075	-0.235675	0.0486258	-0.107385	0.180588
ARMCX2	-0.189128	-0.0738085	-0.337488	-0.196576	-0.301329	-0.18821	0.0300891	-0.0117023	-0.0391049	-0.101154	0.0406106	0.0472527	-0.0115374	-0.0134785	0.160612	0.060242	-0.130672	-0.158754	0.0643968	-0.477326	-0.0992345	-0.406185	-0.064319	-0.0696448	-0.559101	-0.079658	-0.131438	-0.440558	0.0127455	-0.0405204	-0.386962
ARMCX3	-0.147026	-0.180971	-0.30363	-0.176817	-0.261226	-0.121184	0.0347133	-0.100667	-0.0816405	0.0123702	-0.279454	-0.153071	0.129963	0.0216816	-0.0272316	0.157656	-0.19058	-0.162529	-0.0109356	-0.399202	0.00535254	-0.142933	-0.0845299	0.0443245	-0.29278	-0.396206	0.0459392	-0.285312	-0.116578	-0.46925	0.297861
ARNTL2	0.187979	0.484423	0.344484	0.148671	0.181516	0.367992	0.285815	0.0644558	0.034314	0.0451442	0.446224	0.524927	0.127859	0.198579	0.33091	0.375122	0.494577	0.130932	0.38866	0.613097	0.103159	0.208036	0.454263	0.1816	0.164525	0.365767	0.642423	-0.0441465	0.300634	0.276638	0.352799
ARPC1A	0.1216	0.301075	0.280342	0.0706398	0.307611	0.00895889	-0.134703	0.147014	0.194423	-0.0993747	0.26631	0.10479	0.164786	0.084736	0.285527	0.116939	0.392491	0.139212	0.078918	0.324807	-0.163665	0.298924	0.125933	0.0492947	0.10119	0.451694	-0.137592	-0.393114	0.17334	0.284663	-0.546302
ARPC1B	0.355757	0.107127	0.129914	-0.27268	0.300251	-0.261925	-0.241457	0.0816472	-0.257471	-0.10303	0.169458	0.516404	0.00390341	-0.137235	0.140726	0.18678	0.118249	-0.246181	-0.0626233	0.451468	-0.0914612	0.173763	-0.113747	-0.0386651	0.0383761	0.270758	0.411448	0.44017	-0.0483423	-0.0488543	0.139696
ARPC2	0.496505	-0.135987	0.23552	0.0423961	0.193649	-0.00334183	0.228906	-0.0361548	-0.147631	-0.160466	0.0834645	0.488299	0.299973	-0.115024	0.214006	0.308781	0.180415	-0.226483	0.0638205	0.476434	0.0821516	0.112993	-0.142191	0.136449	-0.0187442	-0.0498229	0.549488	0.427142	0.240706	-0.244876	0.349784
ARPC3	0.0586646	-0.203362	0.14064	-0.20351	0.131041	0.34376	-0.0308404	0.0255998	-0.177422	-0.0659506	0.0781142	0.417932	0.233337	-0.0938236	0.0413386	0.345292	0.30787	-0.00492454	0.111468	0.447615	0.105142	0.121724	-0.152022	0.18765	0.116527	0.228267	0.329163	0.716831	0.000391285	0.14213	0.53533
ARPC4	0.012721	-0.037352	0.176299	-0.230484	0.062919	0.108504	-0.280541	-0.273252	-0.0328583	-0.0632275	0.181704	0.130009	-0.130575	-0.0862879	0.106252	0.269056	0.0454558	-0.11635	0.0783884	0.39918	-0.146852	0.0465906	0.00574696	-0.075315	0.143437	-0.0816422	0.0670548	0.496666	0.00126467	-0.187188	-0.513871
ARPC5	0.24576	0.187446	0.362556	-0.0574184	0.0966811	0.1721	0.0702005	0.0208448	-0.0589222	0.0170506	0.0721928	0.397911	0.325343	-0.00567294	0.332383	0.129871	0.14834	-0.0225995	0.0827125	0.421412	0.180134	0.189316	0.118341	0.245583	0.29349	-0.385864	0.37766	0.788118	0.20008	0.0868908	0.609087
ARPC5L	0.467744	0.384995	0.377059	-0.0202689	-0.0997502	0.267031	0.0318091	0.132977	0.218107	-0.0272954	0.0953698	0.181882	0.0951638	0.0811969	-0.0379255	0.204676	0.190051	0.110955	0.303903	0.314259	-0.0924147	0.253392	0.206291	0.102052	0.41541	0.47059	0.172439	0.284897	0.127662	-0.122194	0.123702
ARPM1	0.193296	-0.058009	0.0999743	0.0783588	0.036826	0.0679464	0.156485	0.270152	-0.224059	0.102348	-0.513341	0.0800396	-0.164895	0.0952052	-0.179014	-0.0952137	-0.0462311	0.133295	0.0742665	0.432404	0.0785131	-0.0171645	0.0756019	-0.092896	-0.185864	0.0889901	0.116048	-0.540908	0.136718	0.18837	-0.0710452
ARPP21	1.82e-05	0.060829	-0.090999	-0.0198309	0.257924	NA	-0.0306681	-0.0175496	-0.0974543	-0.248934	0.174045	-0.182381	-0.29704	0.111062	-0.421436	-0.104294	0.022994	-0.0610876	-0.0853875	-0.384481	-0.0750284	-0.0630802	-0.00321347	0.0948117	-0.305686	-0.357394	0.114483	0.797144	NA	-0.113951	0.0332479
ARRB1	-0.206251	-0.141193	-0.274308	-0.288375	0.0995727	-0.210504	-0.33021	-0.309295	-0.289579	-0.169652	-0.207108	-0.108514	-0.150997	-0.252716	-0.442134	0.0928246	-0.367639	-0.332848	-0.0593803	-0.234588	-0.000666059	-0.246897	-0.390736	-0.0965268	-0.286009	0.248243	0.191408	0.15738	-0.0700646	0.0867569	-0.316516
ARRB2	-0.23195	0.309045	0.21948	-0.0153387	-0.1612	-0.0631724	-0.170861	-0.0170014	-0.315873	0.154311	0.0819578	0.269806	-0.185539	-0.260056	-0.0256837	0.188943	-0.175379	-0.19156	0.0690533	-0.16266	-0.0808168	0.127208	-0.0429483	-0.0403526	-0.0123163	-0.0493697	0.492947	0.582499	0.149089	0.14749	-0.269359
ARRDC4	-0.207293	-0.330743	-0.290223	-0.159674	-0.0173879	-0.049196	-0.294614	-0.312033	-0.235637	-0.459552	-0.37843	0.0841622	-0.157683	0.031867	0.0669572	-0.234268	-0.312205	-0.315537	-0.388533	-0.462214	0.0302714	-0.184682	-0.195485	-0.040418	-0.494373	-0.626214	-0.314761	-0.13016	-0.334194	-0.284333	-0.00079772
ARRDC5	-0.124136	-0.00941967	-0.000392488	-0.230181	-0.134058	-0.160945	-0.514381	-0.392908	-0.343614	0.0860593	0.0402216	0.295522	-0.0212179	-0.286491	-0.0955275	0.114145	-0.0504244	-0.264136	-0.123382	-0.0476232	-0.0621035	0.0827912	-0.201959	-0.0847763	-0.341768	-0.280811	0.428152	0.680658	-0.239659	-0.312422	0.0765901
ARSA	-0.137539	-0.342726	-0.236433	-0.314166	0.00558343	-0.272917	-0.357	-0.325581	-0.289537	-0.356355	-0.138563	0.137791	-0.177098	-0.214157	-0.0476744	-0.315846	-0.268222	-0.448252	-0.140936	-0.172647	-0.0398297	-0.203845	-0.386916	-0.236323	-0.178863	-0.493874	0.0874875	-0.207715	-0.452458	-0.00419485	-0.445852
ARSD	-0.418688	-0.384901	-0.406266	-0.289869	-0.138851	-0.277292	-0.294829	-0.2781	-0.169616	-0.0910395	-0.447836	-0.183354	-0.238918	-0.195702	0.181625	-0.366553	-0.437747	-0.197149	-0.111127	0.029658	-0.0287607	-0.263993	-0.041347	-0.324243	-0.118944	-0.531796	-0.127132	-0.718376	-0.43024	-0.338171	0.00844122
ARSE	-0.195229	-0.164076	-0.109855	-0.384533	-0.129861	-0.0219944	0.160819	-0.132555	0.134966	-0.260597	-0.278535	-0.110636	-0.0421769	0.0452982	0.141451	-0.0133838	-0.299419	-0.323419	-0.211488	-0.176002	-0.00572019	-0.222736	0.000260136	-0.180362	0.0492983	0.199294	0.245003	-0.369202	-0.1841	0.0589906	-0.255743
ARSG	-0.287711	-0.0911254	-0.44148	0.186333	0.176191	-0.0763897	-0.29142	-0.129899	-0.108841	0.0897872	-0.10538	-0.265693	-0.278184	0.0364762	-0.263307	-0.142708	-0.13007	-0.0452774	-0.0691079	-0.41949	-0.102695	0.126571	-0.338098	-0.123046	-0.268568	-0.414439	-0.382003	-0.2125	-0.184594	-0.304903	-0.00269773
ARSI	-0.251315	0.200915	-0.0483124	0.0549486	-0.017918	-0.168522	-0.045427	0.111671	-0.211585	-0.320748	0.442766	0.389624	0.0279169	NA	-0.0791284	0.205322	0.063813	-0.324467	0.0631403	0.304113	-0.138045	-0.0931318	0.162116	-0.0601595	NA	0.0302901	0.483572	-0.258649	0.0461739	-0.0444631	0.00642961
ARSJ	0.216392	0.173051	-0.116119	0.108753	0.249154	0.125176	0.232758	0.12939	-0.242762	-0.0997333	-0.482879	-0.0598139	-0.165145	0.155178	0.0189197	0.244924	0.0823932	-0.140471	-0.17235	0.0514412	-0.0563395	-0.230614	0.204943	0.087778	-0.227372	-0.626387	0.41733	-0.406236	-0.144498	-0.176022	0.440293
ARSK	-0.0307831	0.2063	-0.0606777	0.203869	0.377524	0.315734	0.567278	0.0923233	-0.0535492	0.303083	0.287961	-0.0398472	0.052636	0.109086	0.0728638	-0.0276333	-0.0535103	-0.0723439	0.0248736	-0.284517	-0.0786656	-0.206741	0.0442503	0.101934	-0.212997	-0.0381103	-0.118428	-0.40456	0.164304	0.177511	0.251909
ART3	-0.0190058	0.186149	0.417369	-0.141472	0.278264	0.193309	0.0770281	0.159039	-0.0654511	-0.0899155	-0.153149	0.0318109	0.0314704	0.222013	-0.121973	0.145083	0.169226	0.0515174	0.170037	-0.183541	-0.162451	-0.0732049	-0.0286426	0.0223543	-0.0933937	-0.0456143	0.200677	-0.502193	-0.326795	-0.451728	-0.095701
ARTN	0.533	0.0648027	0.0486869	0.0358667	0.317288	0.0223984	-0.0184371	0.256013	0.151678	-0.0993355	-0.0674155	0.2644	0.229073	0.0463762	0.303392	0.301233	0.390402	0.215456	0.0936729	0.062806	-0.0548405	-0.0408261	0.154255	0.123341	-0.0485472	-0.12309	-0.0795825	-0.320622	-0.0106373	0.155343	0.0687022
ASAH1	-0.297076	-0.420532	-0.421455	-0.315248	-0.184407	-0.106337	-0.145407	-0.434651	-0.454967	-0.0615649	-0.0141451	-0.250569	-0.0360028	-0.25076	-0.164249	0.0273216	-0.486255	-0.38432	-0.334771	-0.246635	-0.0414029	-0.142442	-0.384555	-0.0296127	-0.217752	-0.505357	-0.230239	-0.683533	-0.103756	-0.298552	-0.0444324
ASAM	0.114536	0.182303	-0.0990546	-0.107278	0.164154	-0.177668	0.152819	-0.0658265	0.146944	-0.280814	0.399684	0.468736	0.0895718	0.179099	0.00970744	0.0431362	0.157264	-0.276603	-0.140861	0.147316	0.0951265	-0.211966	-0.00556012	0.0932309	-0.550033	-0.128271	0.340902	-0.227385	-0.0881499	0.356194	0.322229
ASAP2	0.243726	0.222388	0.350402	-0.113416	0.153079	-0.0450414	0.0164596	-0.0660129	0.0659248	0.0494716	-0.08296	-0.123708	0.056369	-0.02824	0.0507587	0.0158441	0.0650397	0.141446	-0.125044	0.520283	0.010788	0.22037	0.0897436	0.165103	0.0720264	-0.317965	0.241221	-0.578624	0.2812	-0.22069	0.537061
ASAP3	-0.272734	-0.0935259	-0.187096	-0.0571781	-0.041779	-0.284022	-0.0687826	-0.160336	-0.205318	-0.289169	-0.288516	0.0254389	-0.421748	-0.000834797	0.0780553	-0.011331	-0.366042	-0.218528	-0.192834	-0.0116686	-0.225874	-0.298622	-0.0154264	-0.0799038	-0.374959	-0.130991	-0.194624	-0.572748	-0.0872712	-0.036446	-0.168329
ASB1	0.494534	0.0640862	-0.239501	-0.121977	0.0412834	-0.1351	0.406655	-0.084413	0.0311425	-0.0392145	0.0869095	-0.115877	-0.118452	0.116518	-0.217724	0.179226	0.15143	-0.159822	-0.0935343	-0.337217	0.0431171	-0.053636	-0.146695	0.00659076	-0.336973	0.0940319	-0.203899	-0.220204	0.20906	-0.158984	-0.0404367
ASB12	-0.104226	-0.421809	0.0615251	-0.0631936	-0.166854	-0.167477	0.0280786	-0.210115	0.0183961	-0.058437	-0.257152	-0.0035502	0.0514924	-0.0379104	-0.10883	0.0429524	-0.183755	-0.0881452	-0.0624807	-0.215971	0.04009	-0.298174	-0.0104512	-0.0331307	-0.115606	-0.243625	0.0785128	-0.108249	-0.301357	-0.19657	-0.233216
ASB13	0.0997159	-0.172989	-0.230711	-0.149393	-0.427875	-0.190335	-0.270948	0.0570949	-0.00091274	0.0261515	-0.0165935	-0.112961	-0.249744	0.0707203	-0.303273	-0.281221	0.0347146	-0.125171	-0.0117329	-0.236563	-0.152274	-0.0942966	-0.300309	-0.135796	0.00938582	-0.627028	0.237087	-0.36644	-0.286985	-0.135994	-0.256404
ASB16	-0.0062796	0.0138484	-0.281196	0.0215892	0.0527105	-0.102251	-0.011605	-0.0680662	0.183989	0.0900323	-0.354009	-0.0569208	-0.0337251	-0.103298	0.208705	0.250004	-0.125315	0.10283	0.0744985	-0.548889	0.15588	-0.0200452	0.110631	0.0286099	-0.357649	-0.277808	-0.140404	-0.266345	-0.0549487	-0.147119	0.285772
ASB2	0.0947321	-0.050974	0.010346	0.218116	-0.137638	-0.348542	-0.11461	-0.148577	-0.202485	0.0252499	-0.0200393	0.332152	0.152293	0.251551	-0.060162	0.147618	-0.0447765	-0.102913	0.0717838	-0.0169016	-0.158595	-0.400603	0.0115287	0.00526437	-0.570332	-0.584862	0.492275	-0.194583	-0.206321	-0.312396	-0.110414
ASB3	0.391117	0.310677	0.0652183	0.0324077	0.583891	0.3606	0.26401	0.314089	0.0233873	0.224594	0.285729	0.205065	0.123534	-0.122396	-0.331602	0.19916	-0.115568	0.153989	0.133098	0.102012	0.0053211	-0.0207719	0.101569	0.262085	-0.0721158	-0.0552592	0.0248027	0.207809	0.0987812	-0.042748	0.351377
ASF1A	0.0812142	0.0931946	0.279355	0.207825	0.2487	0.44402	0.0089062	0.369985	0.216136	0.180111	-0.120538	-0.0141478	0.256094	0.238541	-0.15148	0.128872	0.136304	0.275313	0.119719	-0.213059	-0.0102715	0.0802098	0.116548	0.178768	0.173013	0.164844	-0.0419732	0.600499	0.235217	0.102088	0.365674
ASH1L	0.133768	0.000720924	-0.142353	0.0852164	-0.194464	-0.0670815	0.0207066	-0.108253	-0.12534	0.0362641	0.164415	-0.0433619	0.176407	0.0644412	-0.192074	0.175329	-0.212183	0.0380473	-0.319859	-0.140922	0.174052	0.0167245	0.154215	0.0259899	-0.28863	-0.287195	-0.0190682	-0.550646	0.0511498	0.114843	0.291916
ASH2L	0.188952	0.0618701	0.0555007	0.0951811	-0.12842	0.152742	0.0401181	0.206967	0.319586	0.236115	0.204847	-0.120244	0.0690067	0.435295	0.210434	0.0961225	0.126636	0.134415	-0.0108958	-0.0459368	-0.00285535	0.0579963	0.25154	0.0580738	-0.00272746	0.612279	0.289103	0.61144	0.143866	0.0675768	-0.0861106
ASL	0.336412	-0.0577178	-0.228709	-0.132081	0.138248	-0.225997	0.0759279	-0.234073	-0.17696	-0.0698165	0.177268	0.0758393	-0.138031	-0.0391025	0.0784591	-0.419526	-0.133905	-0.254004	-0.00450144	0.254417	-0.0191244	0.080446	-0.0497517	-0.106544	0.223694	-0.0654565	-0.255481	-0.340787	-0.0404621	0.130585	-0.247351
ASMTL	-0.185081	-0.155086	-0.363432	-0.0700669	-0.265294	-0.253298	-0.200332	-0.164426	-0.0488479	0.0603478	-0.138553	-0.164114	0.018963	-0.138273	-0.252728	-0.436381	-0.337539	-0.177289	-0.082126	-0.338149	-0.15285	-0.353494	-0.203286	-0.327582	-0.276947	-0.135883	-0.174128	0.398081	-0.0699441	0.10531	-0.366366
ASNS	-0.0260837	0.140401	0.460069	0.0619952	0.163489	0.291258	0.0998951	0.19245	0.261746	0.280018	0.319435	0.273518	0.116092	-0.0676437	0.1708	0.296344	0.526026	0.4102	0.358217	-0.0858955	0.098496	0.396587	0.183813	0.0978001	0.213562	0.567072	0.101591	0.115679	0.370579	0.128762	0.147123
ASNSD1	-0.165541	0.210886	0.130371	0.0953667	0.248398	0.428969	0.172056	0.0861841	0.0668093	0.131462	-0.202511	-0.0440051	0.208335	0.26346	-0.0979606	-0.141865	0.124788	0.143719	0.0917582	-0.247933	-0.0294965	0.0468188	-0.219912	0.342381	0.0795708	0.39032	0.167809	0.0441895	0.41	0.0700974	0.383546
ASPA	-0.0619602	-0.409563	-0.4019	-0.121954	-0.320834	-0.120714	-0.222493	-0.291453	-0.118391	-0.206943	-0.117183	-0.143935	-0.348772	0.152108	-0.31741	-0.167374	-0.419248	-0.420226	-0.0549118	-0.352111	-0.172743	-0.413619	-0.314036	-0.183079	-0.594047	-0.208582	-0.120601	-0.0776918	-0.0172458	-0.23449	-0.321329
ASPDH	-0.0517015	-0.0783126	-0.114601	-0.0765529	0.199029	-0.16248	-0.103339	-0.288515	-0.101401	0.116096	-0.288937	-0.121643	-0.166667	-0.104976	-0.297378	-0.456193	-0.0539362	-0.0870081	-0.0118611	-0.485132	-0.0308816	0.0699426	-0.000727812	-0.0479014	-0.0751076	-0.167104	-0.0354146	0.663256	0.0986818	0.00799037	-0.0850281
ASPH	-0.258686	-0.026703	-0.147641	0.0142294	0.570117	0.330743	0.112399	0.0875058	-0.112353	0.0136618	0.325923	0.202144	0.373929	0.100994	-0.369559	0.116541	0.179099	-0.0196193	-0.0642964	0.544096	-0.101992	0.0182576	0.10134	0.15249	0.0796512	-0.337838	-0.0998258	-0.649624	0.122886	0.0682366	0.541039
ASPM	0.933094	0.849623	0.869343	0.587479	0.837879	0.661457	0.747228	0.73741	0.834387	0.754143	0.93723	0.864826	0.910757	0.793148	0.938317	0.856763	0.891128	0.754663	0.786545	0.88365	0.843393	0.901443	0.879659	0.725358	0.838048	0.547572	0.858887	0.94554	0.823705	0.660702	0.916846
ASPN	-0.175867	-0.069151	-0.37358	-0.146448	-0.399783	-0.107726	0.157951	-0.143387	-0.0934025	-0.300556	0.306794	0.130828	0.295717	0.404713	0.256713	-0.14911	-0.129579	-0.265634	-0.0352498	0.023391	0.0378693	0.251589	-0.109772	-0.040245	-0.45649	-0.400541	0.239851	-0.196024	-0.244701	0.0327379	0.34015
ASPRV1	-0.143462	0.0309439	-0.19604	0.0593167	0.00354956	-0.199868	-0.466088	-0.123245	0.0509985	-0.369878	-0.351655	-0.223188	-0.283395	-0.0625613	-0.0446242	-0.229785	-0.234059	-0.0327401	-0.114241	-0.279443	-0.167068	-0.309815	-0.293861	-0.155158	-0.0686484	-0.510068	-0.222646	-0.151234	-0.0938321	-0.0294034	-0.420041
ASRGL1	0.16761	0.189468	0.10882	-0.0807121	0.217773	0.0993931	0.180659	-0.122186	0.212102	0.330972	-0.0841405	-0.227446	-0.435651	0.0654134	-0.310036	0.523323	0.0824412	0.0320076	0.142797	-0.213565	0.133254	0.0585704	0.051571	0.11372	0.104104	0.65436	-0.203111	0.853842	-0.271825	0.0627748	-0.48513
ASTE1	-0.229274	-0.0348761	-0.192279	0.281942	0.102488	-0.0179871	-0.176473	0.0442178	0.181831	0.360343	0.43414	0.0988122	0.10234	0.172132	0.227363	0.242543	0.0177621	0.185636	0.181222	-0.0338605	-0.0502236	0.147493	0.156565	0.110794	0.125274	-0.0351976	-0.168664	0.375733	0.230913	0.237572	-0.27841
ASTN1	-0.0263697	-0.00564813	-0.209719	-0.220767	-0.101291	-0.305875	-0.451151	0.00878612	-0.106639	-0.0435467	-0.369324	-0.0537155	0.194178	NA	-0.155804	-0.349665	-0.0913541	-0.0836126	-0.0312583	-0.559144	0.00227889	-0.227798	-0.0881089	0.0389291	NA	-0.182578	-0.0691913	-0.243932	-0.247367	-0.207876	-0.1638
ASTN2	-0.0392753	-0.254518	-0.413195	-0.0357252	-0.275269	-0.0858598	-0.213228	0.0970669	-0.143048	0.101101	0.138464	-0.366014	-0.386823	0.112683	-0.365419	-0.0902554	-0.156495	-0.0219562	-0.0456705	-0.407255	0.00814489	-0.462326	-0.220807	-0.121354	-0.108687	0.164898	-0.105328	-0.395741	-0.251622	-0.0651999	0.107994
ASXL3	-0.152461	-0.044313	-0.184437	-0.1266	0.0946767	-0.115676	0.214601	-0.172782	-0.00194081	-0.17202	-0.305597	-0.358879	-0.269575	NA	-0.0269278	-0.140999	-0.0125568	-0.260193	-0.0601826	-0.516474	0.0472129	-0.330954	-0.18443	0.017641	NA	-0.168402	-0.266961	-0.260709	0.155249	-0.0941871	-0.41214
ATAD1	0.00588477	-0.0391599	-0.0817708	0.0634539	-0.247956	0.267319	0.478358	-0.00810618	-0.0946583	-0.0291199	-0.304899	-0.198958	0.0563768	0.31709	-0.308668	-0.263723	0.0791756	-0.0333341	-0.06653	0.157431	0.0666679	-0.189363	-0.177484	0.0754133	0.00932641	0.290793	0.134315	-0.416648	0.112285	0.0148261	0.368679
ATAD3A	0.471625	0.45929	0.317591	0.223657	0.53815	0.157936	0.331735	0.359264	0.466822	0.182221	0.375154	0.225763	-0.111406	0.303699	0.409339	0.258062	0.37556	0.197861	0.267257	0.377341	-0.0209172	0.213591	0.334399	0.171309	0.56038	0.598633	-0.019805	0.573161	0.233866	0.163344	-0.248423
ATAD3B	0.306385	0.176995	0.193716	0.0664928	0.358571	0.203059	0.258468	0.106953	0.283643	0.0466871	0.287549	0.183166	-0.0322157	0.117536	0.242417	0.2922	0.248059	0.078827	0.187175	0.216961	-0.0408579	0.146761	0.206866	0.301697	0.519621	0.627528	0.0902102	0.344423	0.185193	0.170506	0.0398661
ATAD5	0.640808	0.676484	0.624111	0.490924	0.710818	0.655076	0.658591	0.642977	0.734473	0.692048	0.632457	0.565557	0.508802	0.648339	0.728678	0.787009	0.754273	0.68587	0.559956	0.576962	0.347986	0.5507	0.699354	0.621809	0.693141	0.650538	0.52333	0.616018	0.663441	0.228323	0.536794
ATCAY	0.0882569	0.079715	0.0879565	-0.209303	0.0834928	-0.1718	-0.120934	-0.00817248	0.202758	0.0104715	0.118925	-0.0362988	-0.0605205	0.0999792	-0.160581	0.149352	0.14043	-0.046546	0.0654401	-0.564597	0.0988607	-0.41503	0.0543642	0.0288278	-0.396674	0.430911	0.0504121	0.170722	0.00972568	0.219816	0.147425
ATF7IP2	-0.286911	-0.447549	-0.0925838	-0.167753	-0.0143082	0.0163111	-0.162593	-0.210473	-0.284831	0.162372	-0.291807	0.158117	0.126282	0.0257247	-0.108795	-0.165458	-0.340624	-0.202719	-0.153833	0.205208	-0.0725466	-0.0156622	-0.319618	0.0134531	0.00500993	-0.224505	-0.175569	0.454552	-0.237203	-0.22248	0.332309
ATG12	-0.0886305	0.155952	-0.0661426	0.0979402	-0.0831345	0.315392	0.234107	-0.16455	0.16031	0.104616	0.475557	0.352812	0.457094	-0.102726	0.217539	0.0591728	0.0920589	0.0176467	0.0602964	0.287047	0.154566	0.0778105	0.149397	0.269154	-0.0939639	0.383037	0.338673	0.271027	0.209852	-0.0863224	0.440015
ATG16L1	0.313769	-0.104066	-0.271915	-0.0524578	0.252803	0.0819631	-0.0828238	-0.135324	0.0932839	0.04152	0.141971	0.120453	0.170026	0.0429934	0.0716159	-0.1123	0.180496	-0.121997	-0.102609	0.487294	0.043463	-0.0133971	-0.0144229	0.0667365	0.248066	0.416682	0.299477	0.0279844	-0.0258791	-0.409355	0.506628
ATG16L2	-0.148662	-0.306743	-0.201228	0.0169185	0.234272	-0.0353462	-0.109925	-0.330212	-0.106579	-0.0102252	-0.0344647	0.0665113	-0.123308	-0.318065	-0.00479079	0.124659	-0.207361	-0.164501	-0.026884	-0.191871	-0.0867527	0.0513524	0.0263754	0.0539958	-0.0733114	-0.513297	0.0561472	-0.196189	-0.209318	0.092949	0.220489
ATG2A	-0.205707	-0.13196	-0.177132	-0.162219	-0.185807	-0.335095	-0.214811	-0.109101	-0.130338	-0.190684	-0.171776	0.0265043	0.0412704	-0.0993659	-0.175272	-0.218345	-0.110772	-0.182085	-0.124199	-0.108496	0.0500232	0.0154357	-0.15916	-0.260943	0.207642	-0.0122174	0.0823125	0.0680661	-0.0331774	0.056173	-0.626452
ATG3	0.0999597	0.344138	0.380338	0.303198	0.00174162	0.334598	0.141885	0.10756	-0.126625	0.310152	0.156538	0.0399064	-0.0268537	0.0386039	-0.147585	0.159314	0.302573	0.127131	0.208298	0.222164	-0.0207394	0.255927	0.174394	0.33094	0.233174	0.655094	0.036399	0.487796	0.242482	0.0913779	0.143901
ATG7	-0.43221	-0.0230093	-0.0975476	-0.233666	0.0321553	0.0879065	-0.355156	-0.267513	-0.288111	-0.0128837	0.230634	0.22508	-0.202006	-0.0325414	-0.289239	0.131	-0.016162	-0.268357	-0.150438	0.313204	-0.17181	-0.00129503	-0.0824466	-0.133934	-0.0961391	-0.259453	0.255186	-0.0150629	-0.219029	-0.279262	-0.554787
ATG9A	0.346694	-0.0326397	0.154747	-0.115119	0.0707659	-0.333348	-0.595387	-0.0226277	-0.107578	-0.295662	-0.16243	0.135905	0.0194832	-0.162356	-0.326703	0.0555772	0.0011153	-0.245879	-0.0541365	-0.0649915	0.065191	-0.126174	-0.245302	-0.202841	0.0276367	-0.185754	0.0214998	-0.237399	0.0216945	-0.365489	-0.35164
ATG9B	-0.113751	-0.0634673	0.200987	0.0593336	0.28044	-0.26959	-0.264133	-0.340676	0.153243	-0.201548	0.0615131	0.14845	0.458677	0.0515324	0.0673831	0.225653	0.125317	-0.0274138	0.127012	0.102811	0.0816644	0.0320645	-0.0596182	0.105304	0.129513	0.455884	0.344955	0.644291	-0.201768	0.203392	0.277985
ATIC	0.197477	0.000849649	0.140494	-0.0136468	0.256318	0.188403	0.246361	0.35154	0.175715	0.204538	0.0495819	0.322404	0.403853	0.392552	-0.0204245	0.290905	0.386482	0.266778	0.104061	0.562447	-0.00214565	0.146305	-0.0437832	0.14583	0.543778	0.762942	0.321726	0.590336	0.160344	0.0499145	0.0259832
ATL1	-0.167961	-0.0813248	-0.165576	-0.0466801	-0.0109239	-0.125713	-0.043484	-0.07234	-0.0461656	-0.148741	-0.556221	-0.131626	-0.27653	0.0597846	-0.326824	-0.0638224	0.0159847	-0.207448	-0.0404257	-0.435689	0.196636	-0.067876	-0.0195512	-0.180042	-0.575097	-0.496667	0.210315	-0.366963	-0.0406823	0.108777	0.199344
ATL2	0.240585	0.384339	0.427127	0.143165	0.428346	0.441059	0.453639	0.24959	0.163731	0.107716	-0.344124	-0.119553	0.284864	0.293162	0.172153	-0.0185195	-0.0889152	0.302421	0.114881	0.394705	0.0931595	0.0492434	0.143966	0.296284	-0.106626	0.50904	0.171029	-0.392329	0.362622	-0.172031	0.631647
ATL3	0.367887	0.326096	0.192429	0.185618	-0.184943	0.207128	0.286694	-0.00238202	0.00220769	-0.147644	0.0156204	0.0968767	0.0317143	0.32601	0.211881	0.113344	0.357115	-0.0312673	0.153382	0.415909	0.0950839	0.299763	0.301657	0.15069	-0.203749	0.313648	0.067717	-0.234195	0.328157	0.452185	0.416705
ATMIN	-0.203604	0.0588196	0.109646	0.0841696	-0.0750065	0.209721	-0.201821	0.011867	-0.0627351	-0.3992	-0.472158	-0.0908611	0.17067	-0.0249062	-0.23089	-0.323333	0.0407593	-0.0539515	-0.0629805	-0.0834368	0.0960536	-0.313474	-0.118754	0.0186034	-0.0182128	0.316714	-0.0335493	-0.0971737	0.115205	0.0352274	0.301286
ATN1	-0.171459	0.00409361	0.0236912	-0.0729378	-0.0556971	-0.324775	-0.255051	0.276592	-0.125774	0.108502	-0.0626087	0.103671	0.102504	-0.173511	-0.107765	0.294259	-0.111127	0.0488357	-0.240228	-0.199342	0.0176172	-0.119784	-0.107666	-0.2694	-0.373157	0.0231187	-0.205533	-0.742737	-0.0835268	-0.077272	-0.527686
ATOH1	0.143669	0.162349	0.108371	-0.124537	0.406448	0.0175237	0.057681	-0.221014	0.156962	0.075451	0.160211	0.0052664	0.0960339	NA	0.128908	0.222783	0.00929718	0.150372	0.0505734	0.194553	-0.0188516	0.0203489	0.0276474	-0.0283674	NA	0.10323	0.0284762	0.00912299	0.274891	0.00532624	NA
ATOH8	-0.32186	-0.508835	-0.369069	-0.2586	-0.312988	-0.212281	-0.417851	-0.310783	-0.00667638	-0.124511	-0.0408587	-0.432257	-0.221616	0.255714	-0.25258	-0.468546	-0.49164	-0.427952	-0.0614254	-0.463838	-0.24579	-0.331121	-0.342134	-0.0667129	-0.59632	-0.505883	-0.144693	-0.299092	-0.257698	-0.0921902	-0.146984
ATP10A	-0.134344	0.0199201	-0.132551	-0.255366	-0.00632814	-0.295796	-0.206942	-0.202642	-0.175678	-0.211503	0.308544	0.286858	-0.0812294	0.0520119	-0.232981	-0.0219197	-0.247943	-0.416455	-0.102366	0.177833	-0.0643652	-0.0850471	0.134478	-0.0823226	-0.352348	-0.117644	0.2563	0.443946	-0.121382	-0.167581	0.263048
ATP13A2	0.0777601	0.169201	-0.131148	-0.0497411	0.223057	-0.202631	-0.323322	0.0403726	-0.140647	-0.322698	0.0514245	0.139869	-0.160355	-0.0282967	-0.109137	0.390632	-0.117852	-0.172374	0.047402	-0.104603	0.042098	0.00318343	0.0318243	-0.0285263	0.362453	0.306271	0.131971	0.0447916	-0.0724538	-0.074044	-0.509368
ATP13A3	-0.00460436	0.249489	0.279178	0.176457	-0.0142187	0.395597	0.274475	0.366285	-0.196086	0.177115	0.388337	0.219183	0.16523	0.297983	0.252385	-0.121309	0.51149	0.290442	0.215627	0.174479	0.123494	0.210213	0.275594	0.323762	0.389039	0.258394	-0.121504	-0.183056	0.354993	-0.114497	0.134513
ATP13A4	-0.120485	0.0105016	-0.170391	-0.113906	-0.0134708	-0.0744138	0.0915148	-0.340068	-0.155832	-0.103498	-0.228327	-0.26086	-0.409312	0.162111	-0.317654	0.039924	-0.507938	-0.317589	-0.0946409	-0.188271	-0.0230347	0.146704	-0.126712	-0.0594357	-0.125879	-0.533919	-0.0406056	0.357094	-0.127381	-0.301223	0.117615
ATP1A1	-0.227696	0.259645	0.0446025	0.0986326	-0.186943	-0.108088	0.0823562	0.0474961	-0.337226	0.128007	-0.297348	-0.0997716	-0.186285	0.157846	-0.0677902	0.416766	-0.479641	-0.0706992	-0.158798	0.0401028	-0.242047	-0.059825	0.0424919	-0.130308	0.129736	0.0549204	-0.305679	-0.711124	0.018134	-0.18192	-0.297564
ATP1A2	-0.116869	-0.314175	-0.489716	-0.234378	-0.227248	-0.392694	0.022495	-0.295731	-0.206232	-0.191514	-0.107641	-0.157376	0.166433	0.20059	-0.371436	-0.240053	-0.604338	-0.443695	-0.021082	-0.368005	-0.0278	-0.481	-0.217568	-0.0349735	-0.671221	-0.479857	-0.0757	-0.158469	-0.104015	-0.105923	0.0393017
ATP1A3	0.146396	0.144469	0.177075	-0.0662621	0.0866214	-0.0239335	0.0255177	-0.100878	0.115793	0.163723	0.121705	0.355536	0.207772	0.0686265	-0.256927	0.203952	0.117572	0.0400071	0.0999516	-0.480452	0.138085	0.196288	0.231933	0.0165151	-0.0876948	0.493744	0.328976	0.779532	0.163638	0.19465	-0.112216
ATP1B1	-0.304993	-0.125224	-0.213294	-0.2127	-0.0545869	0.112698	0.0877182	-0.313523	-0.135881	0.0499987	-0.509614	-0.243302	-0.28023	-0.247466	-0.229995	0.00146296	-0.342823	-0.0712499	0.143909	0.00245827	0.00948135	-0.113983	0.158971	-0.0878217	0.0947702	-0.563428	0.023126	-0.46843	-0.0338651	-0.250633	0.16743
ATP1B2	-0.146365	-0.320082	-0.39297	-0.299873	-0.400959	-0.283378	-0.0425746	-0.240168	-0.337635	-0.0471181	-0.472186	-0.261693	0.134922	0.412744	-0.257638	-0.0618945	-0.548375	-0.322548	-0.0189895	-0.61201	0.0171719	-0.380443	-0.303209	-0.233888	-0.583473	-0.221522	-0.305386	-0.316011	-0.263392	-0.103858	-0.0609739
ATP1B3	0.0484806	0.25213	0.423601	0.142153	0.213235	0.137339	0.139059	0.212859	0.0870426	-0.140222	0.376858	0.214608	0.271734	0.160446	0.314993	0.306273	0.45595	0.141472	0.178465	0.438164	-0.151004	0.0165103	0.163895	0.028872	0.235551	0.189111	0.250637	0.792133	0.228706	0.223895	0.464597
ATP2A1	0.462523	0.106295	0.33241	0.197393	0.30233	0.0937262	0.100378	0.0256165	0.249819	-0.0921245	-0.208369	0.116568	0.0164824	0.123944	0.353452	0.167315	0.331045	0.27277	0.233541	0.25253	0.122488	-0.189081	0.272659	0.376275	0.305236	-0.161901	0.0220702	0.448742	0.0707926	-0.0140902	0.259686
ATP2A3	-0.227967	-0.226637	-0.182893	-0.252194	0.179787	-0.310137	0.106987	-0.325658	-0.256987	0.0320371	-0.0767773	0.035192	-0.0510103	-0.0991125	0.162824	0.0489423	0.0130244	-0.317831	-0.00264268	-0.482797	-0.120537	-0.176362	-0.143432	-0.172408	-0.258689	0.0349853	0.152666	0.798911	-0.173211	-0.154129	-0.0216417
ATP2B4	0.134213	-0.100427	-0.0188372	-0.0175775	-0.167809	-0.235712	-0.263687	-0.172191	-0.255516	-0.0940395	0.290414	0.0641681	0.128172	0.04558	-0.099802	-0.110146	-0.27649	-0.256735	-0.143221	-0.0199812	-0.158483	-0.330413	-0.121619	-0.132752	-0.685601	-0.584264	0.280221	-0.344665	-0.0739031	-0.0890232	0.0647203
ATP5A1	-0.196352	-0.0396943	0.0396207	0.285151	-0.207289	0.189842	0.336483	0.132174	0.120164	0.256717	-0.414965	-0.350319	-0.391837	0.294987	-0.227529	-0.150572	-0.011637	0.154216	0.0151003	-0.297455	-0.0175056	-0.04987	-0.162625	0.124559	0.179025	0.449521	-0.186529	0.376177	0.236165	0.303351	0.411747
ATP5B	-0.0120396	0.183637	0.288602	0.303099	-0.174676	0.302044	0.481518	0.240464	0.067299	0.272738	-0.311253	-0.167348	-0.258573	0.258479	-0.0697683	-0.133458	0.411986	0.376045	0.226153	0.0621476	0.123795	0.208607	-0.0313682	0.114976	0.418159	0.590747	-0.136287	0.485454	0.41389	0.140347	0.187598
ATP5C1	-0.000865891	0.0746157	0.497459	0.062431	-0.284154	0.42044	0.333863	0.19841	0.125572	0.189684	-0.359664	-0.0715071	-0.102729	0.154329	-0.215961	0.0219514	0.294865	0.189107	0.248251	0.215998	0.0130167	0.131897	-0.0562033	0.164506	0.297536	0.424357	-0.166776	0.689969	0.233987	0.0622776	0.547006
ATP5F1	0.0808625	0.0525394	0.198613	0.22718	-0.185433	0.36908	0.133376	0.129051	-0.00541313	0.234533	-0.155306	-0.187049	-0.225879	0.216353	0.0645999	-0.111015	0.160149	0.0767925	0.129973	0.118741	-0.0855432	0.0414576	0.105126	0.448801	0.26521	0.341837	-0.160631	0.521656	0.308857	0.0438473	0.316607
ATP5G1	-0.226134	0.177666	0.194838	0.0475012	0.0621946	0.296267	0.148553	0.171154	0.131323	0.233842	-0.169392	0.00745268	-0.180313	0.355888	-0.0818708	0.0874247	0.238784	0.401409	0.155406	0.095267	-0.0816754	0.152837	0.12933	0.017677	0.357059	0.200483	-0.199593	0.324945	0.17395	-0.0147007	-0.264035
ATP6V0A1	-0.337078	0.00505218	-0.281166	-0.13773	-0.101169	-0.382916	-0.419299	-0.311363	-0.239453	-0.478689	-0.122468	-0.251992	-0.387018	-0.068606	-0.443801	-0.298638	-0.368576	-0.22624	-0.168835	-0.613775	-0.0424904	-0.243696	-0.208597	-0.380027	-0.276434	-0.467081	-0.330489	-0.427181	-0.289104	-0.243479	-0.552215
ATP6V0A4	0.125431	0.0705287	0.195796	-0.136657	0.143726	-0.0394276	0.165565	-0.041671	0.258213	-0.29056	-0.468939	-0.205053	-0.170732	NA	0.0464909	0.250019	0.0508091	-0.0795655	0.0671658	0.233385	0.00263429	-0.200735	-0.0416742	-0.000382707	NA	0.370687	0.0439568	0.4047	-0.262091	-0.288595	0.147014
ATP6V0D1	0.0608159	0.0382712	-0.0404849	-0.075632	-0.0879232	-0.282575	-0.233538	-0.230313	-0.215326	-0.463327	-0.346887	-0.0155135	-0.291844	-0.110481	-0.19401	-0.156507	-0.316376	-0.406201	-0.06106	-0.203146	-0.115421	-0.28086	-0.219491	-0.206146	-0.130477	-0.304507	-0.172359	-0.0863233	-0.22465	-0.324023	-0.435384
ATP6V0E1	-0.201768	-0.19059	-0.158933	-0.295312	-0.273453	-0.188914	-0.533087	-0.197803	-0.327027	-0.232326	0.0440248	0.0892085	0.0688773	-0.267714	-0.0524327	-0.179613	-0.281797	-0.257025	-0.17761	-0.0107806	-0.183285	-0.161253	-0.321498	-0.334926	-0.273034	-0.0214753	-0.168029	-0.00668645	-0.260361	-0.354729	-0.274233
ATP6V0E2	-0.252283	-0.0131221	-0.13294	-0.0587257	-0.00736339	-0.140247	-0.575554	-0.0178301	0.0874647	0.188692	-0.31969	0.0519495	-0.215893	0.082703	-0.223561	-0.428515	0.0930819	0.061906	0.0253549	-0.510194	-0.0555239	0.0476167	-0.00016455	-0.0748375	-0.141952	-0.0660596	-0.308379	0.299272	-0.227879	0.0202242	-0.216502
ATP6V1B1	0.270797	0.127585	0.00224619	-0.177789	-0.140967	-0.148099	-0.0150674	0.0956786	0.150407	0.0138914	-0.468474	-0.154019	-0.0690869	0.0114009	0.18872	0.127255	-0.107944	-0.0161901	-0.238567	0.134471	0.0622544	0.0120343	-0.120231	0.0249799	0.0233533	-0.237208	-0.00169041	-0.514835	0.0830375	-0.08579	0.0731377
ATP6V1C1	-0.24336	0.124441	0.144226	0.0469785	-0.202758	0.115735	0.0519436	0.0900534	-0.430855	0.0902547	0.364957	-0.123141	0.167119	0.24503	-0.367678	0.111988	0.232923	0.0264351	-0.0591472	0.0294367	-0.0426924	0.295086	-0.0539693	0.187992	0.214094	0.334297	-0.0943511	-0.374795	0.212658	-0.110623	0.618535
ATP6V1C2	-0.00491773	0.268933	0.420523	-0.102972	0.154877	0.0763881	0.0680248	-0.131571	0.191205	-0.153473	-0.144332	-0.00370878	0.17278	0.199919	0.2594	0.283802	0.0560053	0.162816	0.0112988	0.112307	-0.0649432	0.135089	0.160087	0.127704	0.239889	0.0844562	-0.107858	-0.167243	-0.150638	-0.132402	0.393088
ATP6V1D	-0.0783259	0.037612	-0.184069	-0.0374746	-0.196978	0.214349	-0.168449	-0.146502	-0.301371	-0.362115	-0.307134	-0.285814	-0.386089	0.0615956	-0.422694	-0.133517	0.0462578	-0.241395	-0.0432943	-0.0781995	-0.00516977	-0.134909	0.0122963	-0.0653504	-0.0477333	0.189265	-0.151483	0.552071	-0.0923974	-0.0626736	-0.0593121
ATP6V1E1	-0.0193387	-0.0774115	-0.0372819	-0.0310266	-0.127813	0.068505	-0.281226	-0.0274725	-0.215486	-0.238147	-0.156661	-0.194046	-0.137165	-0.0353656	-0.435174	-0.00702288	0.0138435	-0.0740496	0.0427898	0.0210953	-0.112066	-0.110551	-0.177262	-0.00902488	-0.233417	0.38242	0.118126	0.175299	-0.0683747	-0.084601	0.298193
ATP6V1G2	-0.0212165	0.0323738	-0.197767	-0.0628498	-0.088338	-0.0961842	-0.0560772	-0.0291314	-0.111421	-0.0387808	0.207181	-0.12792	-0.129231	-0.0594176	-0.4924	0.113087	0.0806302	-0.0913813	0.0397691	-0.587257	-0.0205691	0.0812256	0.0597241	-0.0477733	-0.513035	-0.191871	-0.227667	0.603844	0.156024	0.138203	-0.13586
ATP6V1H	-0.216215	-0.00303694	0.0455212	-0.0349001	-0.34074	-0.0333935	-0.205125	-0.0093009	-0.322104	-0.228502	-0.149264	-0.143828	-0.125761	0.0716371	-0.434622	-0.0794361	-0.0208208	-0.113127	0.112466	-0.0360792	-0.149349	-0.0516636	-0.00689692	0.0116102	-0.031752	0.360475	-0.279832	0.131621	0.166716	-0.0326474	0.623516
ATP8A1	-0.342985	-0.217763	-0.0630743	-0.150647	-0.17272	0.0135625	-0.288066	-0.323638	-0.011448	-0.0276804	-0.366848	-0.32069	-0.30843	0.0748155	-0.315228	0.101618	-0.513616	-0.308833	-0.16168	-0.436959	0.0523601	0.0586077	-0.275385	0.0506685	-0.115121	-0.291736	0.0493354	0.441184	-0.12303	-0.0885454	0.0419708
ATP8B3	0.394412	0.0694811	-0.189948	-0.0954991	0.190017	-0.0541831	0.0524492	0.0273548	-0.338644	-0.0724585	0.584706	0.423214	-0.0219571	0.167005	0.170537	0.0814773	0.216015	-0.103533	-0.0425732	0.196842	0.12278	0.114276	0.18931	-0.102033	-0.131341	0.0618467	0.144634	0.853399	-0.201981	0.149507	0.503638
ATP8B4	-0.32039	0.0107911	-0.212499	-0.19529	-0.063063	0.0479827	-0.0601811	-0.226985	-0.473582	-0.0454858	0.0607313	0.0543267	-0.0946317	0.0139029	-0.0152062	-0.180074	-0.159364	-0.302282	-0.201373	-0.184502	-0.114149	-0.118273	-0.066783	-0.0282492	-0.414333	-0.581381	0.408071	-0.606956	-0.280468	-0.335028	0.138165
ATP9A	-0.112184	-0.188265	0.0479175	-0.219347	-0.24417	-0.341787	-0.246115	-0.225945	-0.161355	-0.264418	-0.191141	-0.019447	-0.011365	0.184366	-0.434757	0.072635	-0.236969	-0.228117	-0.18617	-0.294817	0.126959	0.0158458	-0.0568875	-0.128606	-0.138398	-0.335884	-0.115873	-0.627232	-0.0318562	-0.175708	0.137648
ATPAF1	-0.175136	0.173645	-0.123536	0.105394	-0.102872	0.34942	-0.0417968	0.269113	-0.229233	0.360933	-0.291823	-0.227564	-0.346869	0.512506	-0.272615	-0.288838	-0.179226	0.241818	0.265363	-0.338465	-0.242829	0.20842	0.237355	0.146529	0.0218109	0.282611	-0.224218	0.484884	0.235172	0.18325	0.0141693
ATPAF2	-0.267552	-0.0107622	-0.306422	-0.0677221	0.0775198	0.0362539	-0.0640782	0.140221	0.059334	0.0451375	0.0320946	-0.10576	-0.45326	-0.0364452	0.202546	-0.180912	-0.0825121	0.0522967	-0.0200654	-0.27009	-0.0417254	0.0425221	0.170293	-0.224164	0.153781	-0.0466427	-0.145634	0.17867	-0.193862	-0.169246	-0.203325
ATPBD4	-0.017312	-0.0483705	0.044454	0.139538	-0.0936132	0.412759	0.2424	0.325232	0.012078	0.264086	0.0648355	-0.209378	-0.0417526	0.210941	0.0765798	0.17353	0.167794	0.219906	-0.0683904	0.151182	0.20722	0.157131	0.0633682	0.0349504	0.184902	0.709886	-0.131457	-0.282313	0.158121	-0.0871508	0.293241
ATRIP	-0.0682695	0.166572	-0.238655	-0.0082668	0.128871	0.34053	-0.198055	0.350863	0.527083	0.235387	0.444878	0.116087	-0.0845995	0.337411	0.285695	0.289391	0.13045	0.33204	0.196894	0.0981054	0.046445	0.179717	0.232565	0.0557269	0.498943	0.523958	-0.118313	0.467868	0.162966	0.239321	-0.263593
ATXN1	-0.036181	-0.138351	-0.300671	-0.0337678	-0.284338	-0.272684	-0.204945	-0.0583364	-0.332131	-0.332164	-0.201977	0.13301	-0.0499491	-0.134697	-0.132285	0.0962902	-0.184518	-0.274566	-0.33624	0.00277273	0.148273	-0.252986	-0.0941984	-0.0787679	-0.55384	-0.670052	0.105762	-0.585897	-0.281028	-0.42805	0.193929
ATXN2L	-0.00290748	0.130833	0.273133	0.155588	0.269145	-0.175887	0.284909	0.401218	0.232073	0.218215	0.116834	0.328029	0.251824	0.0653145	0.289953	0.423782	0.239096	0.167163	0.0193931	0.348686	0.183001	0.318654	0.378509	-0.0406484	0.384973	0.517665	0.345717	0.474743	0.136128	0.154176	-0.387736
ATXN7L1	-0.155944	-0.273953	-0.0811877	-0.00622271	0.00367886	-0.206195	-0.0639483	-0.092895	-0.00582132	0.103469	-0.00618913	0.0356807	-0.0414442	-0.070218	0.0999204	-0.320161	-0.165236	0.0330175	-0.254076	-0.0644608	9.45e-06	-0.0346158	-0.151296	-0.0152154	-0.277657	0.517174	0.0102149	0.747728	-0.336558	-0.0414743	0.353047
ATXN7L2	0.128259	-0.0681495	0.266672	0.197729	-0.0382071	0.00122942	5.64e-05	0.231942	0.320288	0.372006	-0.047443	0.264986	-0.0787665	-0.0565999	0.220132	0.269801	0.0997357	0.142564	0.081153	-0.286922	0.0524897	0.10074	0.19774	0.0952832	0.296971	0.0464432	-0.1084	0.722434	0.132318	0.143267	-0.229077
ATXN7L3	0.0506887	0.0896775	0.0100324	0.0635112	0.432387	-0.132766	0.248196	0.119627	-0.0327	-0.176509	0.0174064	0.306765	0.124581	-0.217542	-0.235599	0.381028	0.298205	0.168434	0.0502851	0.149238	0.120472	0.278785	-0.0287863	-0.11633	0.310802	0.26229	0.142525	-0.0549352	0.0403469	-0.290325	-0.13957
AUH	-0.318143	0.0392014	-0.364631	0.0193832	-0.351057	0.205277	0.0973456	-0.135539	-0.255984	0.238053	-0.412817	-0.475589	-0.472281	0.000939586	-0.345757	-0.400147	-0.278783	-0.056323	-0.021177	-0.362875	-0.273217	-0.231594	-0.0981965	0.133357	-0.0361132	0.518035	-0.332311	-0.364796	0.0532581	-0.256524	0.53439
AURKAPS1	0.476657	0.355846	0.56448	0.238856	0.327704	0.460695	0.257958	0.15652	0.237	0.632863	0.25252	0.184272	0.349591	-0.0866481	0.40376	0.636529	0.495602	0.463948	0.158485	0.332762	0.0875019	0.164197	0.692973	0.420666	0.362124	0.574791	0.0738253	0.269519	0.501539	0.144457	0.324675
AVIL	-0.0347037	-0.0220076	-0.0330777	-0.0702611	0.22981	-0.232489	0.211358	-0.161182	0.0893004	-0.0300839	-0.0521359	0.0930969	0.0622746	-0.131494	0.356882	-0.0020276	-0.00533836	-0.189367	-0.0178453	-0.292018	0.280328	0.179245	-0.126398	0.0085442	-0.168779	-0.635228	0.0431825	-0.38331	-0.118176	-0.269722	0.203006
AVL9	0.171369	0.379692	0.113856	-0.0887037	0.182549	-0.00142746	0.30335	-0.0823968	0.0683563	-0.129916	0.0647219	0.207276	0.166106	0.0684742	0.106818	0.137642	0.414394	0.168703	0.0571898	0.444043	0.159026	0.201495	0.341318	0.351064	0.278897	0.50564	0.165213	-0.220922	0.210975	0.130699	0.419366
AVPI1	0.114143	-0.262885	-0.04708	-0.0224837	0.0516414	-0.110926	-0.139294	-0.320143	-0.248726	-0.111189	0.0156185	0.120672	0.0730857	-0.00156435	-0.550503	-0.341859	-0.257727	-0.276925	-0.0978069	0.377708	-0.23146	-0.33584	-0.0697366	-0.0983068	-0.0652238	-0.259908	0.189418	-0.631213	0.0764402	-0.201143	-0.116778
AWAT1	0.14869	0.0289125	-0.0940573	0.0392201	-0.373839	NA	-0.0545882	0.00188477	0.0532043	-0.0524363	0.124785	0.0224024	0.0560337	0.0281882	-0.0229204	0.070555	0.181535	-0.00569769	-0.000625189	-0.155894	0.115675	0.0288037	0.0822094	0.00139539	-0.0579249	0.123136	0.0466051	-0.203662	NA	0.160572	-0.24349
AXL	-0.0676736	-0.0122486	-0.284461	-0.152652	-0.0597912	-0.253713	-0.296891	-0.10962	-0.423321	-0.0983258	-0.00710075	0.428501	-0.151882	0.238878	-0.25509	-0.0111804	-0.0940334	-0.422065	-0.210683	0.209318	-0.134102	-0.163521	0.0763466	-0.0448767	-0.515686	-0.52937	0.342915	-0.632036	-0.197042	-0.0840801	-0.109311
AZGP1	-0.346268	-0.253435	-0.393373	-0.176182	-0.109361	-0.235787	0.00725324	-0.231863	-0.173211	-0.279945	0.0407582	-0.154304	-0.158987	NA	-0.175891	-0.392297	-0.173844	-0.220546	-0.0319371	-0.1235	-0.0527926	-0.345431	-0.119888	-0.137939	NA	-0.554196	0.0735921	-0.117235	-0.141923	-0.160127	-0.470241
AZI1	0.29672	0.189095	0.200563	0.161899	0.446514	-0.00956781	-0.217205	0.460787	0.331283	0.340452	0.0777075	0.186912	0.160145	0.240822	0.379059	0.634874	0.212702	0.214435	0.230445	0.0199168	0.0488067	0.281678	0.363523	0.123366	0.451391	0.3887	0.148758	0.590419	0.166492	0.192035	-0.417488
AZIN1	0.031451	0.193632	0.326045	0.136917	-0.148643	0.353915	0.245001	0.216801	-0.144178	0.178031	0.293985	0.215612	0.422368	0.356058	-0.130689	0.000995096	0.314174	0.225776	0.00940847	0.193104	0.144247	0.388043	0.103429	0.260005	0.356928	0.440206	0.104283	-0.252822	0.206313	0.0431899	0.694673
B3GALNT2	0.33742	0.127042	0.311387	0.163416	0.193139	0.365963	0.0643246	0.258955	0.168749	0.0582639	-0.104141	0.105091	0.231986	0.250395	0.382419	0.137797	0.192885	0.236828	0.143507	-0.124507	0.0996015	-0.143728	-0.00201183	0.34585	-0.0557516	0.0206647	-0.284187	-0.0531497	0.221433	-0.128564	0.575055
B3GALT2	-0.384572	-0.193444	-0.157106	-0.0171656	-0.0655572	-0.0373126	-0.297686	-0.179119	0.0996803	0.0135659	0.116429	0.159235	-0.0121351	-0.00555291	-0.158872	0.102204	-0.410752	-0.129563	-0.181055	-0.375111	0.058205	-0.433302	-0.229314	0.113325	-0.253541	-0.683437	0.0443162	-0.179931	-0.073656	0.00585227	0.494247
B3GALT4	-0.212206	-0.299823	-0.220174	-0.134911	-0.129139	-0.423153	-0.611088	-0.285257	-0.268118	-0.167708	-0.305509	-0.109996	-0.148617	-0.255843	-0.178391	-0.00116108	-0.315932	-0.268422	-0.0618177	0.125317	-0.0808449	-0.395912	-0.278816	-0.341888	-0.33389	-0.640298	0.0490518	0.456303	-0.29465	-0.169531	-0.191465
B3GNT1	-0.388603	0.0407617	-0.309069	-0.157031	-0.110196	-0.0604551	-0.295761	0.0363367	-0.315088	-0.0051462	0.179195	-0.251407	-0.0374452	0.0518916	-0.590668	0.0112792	-0.337418	-0.244586	-0.0847323	-0.6249	-0.0158504	-0.0796472	-0.289917	-0.273266	-0.13529	-0.405944	-0.367777	-0.453788	0.0500179	0.3233	-0.604943
B3GNT4	0.307004	0.399385	0.417563	0.219003	0.180681	0.304291	0.216925	0.212636	-0.228752	-0.206451	0.294196	0.12475	0.254416	0.0861609	-0.192955	0.266531	0.346824	0.118008	0.19784	0.213515	0.0489229	0.27055	0.0615189	-0.0341601	0.352422	0.383514	0.143092	-0.0987848	0.125643	0.217267	-0.0165648
B3GNT5	0.0744471	0.280856	0.347472	0.239492	0.142295	0.268919	0.249697	0.102343	-0.163542	-0.0203748	0.130111	0.2016	0.353709	0.298251	0.147785	0.280968	0.532016	0.217213	0.173565	0.537141	-0.00558925	0.0064943	0.14045	0.203125	0.265131	-0.119277	0.344705	-0.591792	0.10046	0.0906444	0.430288
B3GNT8	-0.262633	-0.307123	-0.326404	-0.104403	-0.0432481	-0.29258	-0.190737	-0.249052	-0.215896	-0.39553	-0.317222	0.085513	0.0433476	-0.190161	0.128461	0.132349	-0.514882	-0.437865	-0.0123166	-0.304295	0.0152072	-0.268333	-0.168575	-0.171893	-0.172433	-0.673854	0.173621	-0.206492	-0.0783482	-0.306752	-0.057792
B3GNT9	0.0853335	-0.161174	-0.20431	-0.0227157	0.250214	-0.297997	-0.375282	0.0624462	-0.177758	-0.151521	0.211357	-0.0312918	-0.160389	0.142987	0.0107727	0.177325	-0.384901	-0.327767	-0.199755	-0.0658565	-0.0810475	-0.324139	-0.0165594	-0.142864	-0.413745	-0.628174	-0.368142	-0.431545	-0.399467	0.00365876	-0.493318
B3GNTL1	-0.338195	-0.214312	0.106135	-0.193835	0.324152	-0.117719	-0.416322	-0.060895	-0.145693	0.155579	0.233476	0.436064	0.0203953	-0.0481762	0.0798929	0.184116	0.00633562	0.0632334	0.0160522	0.144956	-0.0749358	-0.0299612	-0.245017	-0.0338882	0.185701	-0.406271	0.0437257	0.291607	-0.286462	-0.13085	-0.00574436
B4GALNT1	0.22738	0.42964	0.290731	0.174859	0.243276	-0.195901	0.0744042	0.357485	0.301678	-0.0326182	0.565668	0.134336	0.388645	0.181456	0.147873	0.107992	0.28336	0.253641	0.23333	0.0588702	0.173497	-0.262765	0.0262755	0.038423	-0.272146	0.00604483	0.112963	-0.257527	0.122892	0.320916	0.311739
B4GALNT4	0.162222	0.149702	-0.0384738	-0.0679055	-0.183685	0.0185687	-0.192984	0.202457	0.178794	0.0977684	0.333156	0.222473	0.476904	-0.0536356	0.0191386	0.201091	0.262697	0.230546	-0.0496451	-0.31363	0.0386257	0.292514	-0.0549974	-0.0771181	0.0305911	0.0740146	0.219987	-0.166485	0.122651	0.180698	0.355714
B4GALT1	0.0886029	-0.0757751	-0.0407815	-0.179829	0.0228902	-0.151999	-0.0421603	-0.162234	-0.254302	-0.0805609	0.388219	0.252602	0.0142044	-0.103254	-0.00392997	-0.0517763	0.223603	-0.170321	-0.00644764	0.482928	-0.136843	-0.175121	0.116658	-0.0109073	0.113685	-0.42518	0.252221	-0.623839	-0.308793	-0.275889	0.159163
B4GALT2	0.476192	0.202057	0.242014	-0.0288798	0.0967738	-0.0186731	0.113973	0.373687	0.47605	-0.0590675	0.276281	0.276504	0.0818301	0.396434	0.261469	0.193628	0.241892	0.0524289	0.145346	0.232617	-0.0443782	0.0872855	0.0724985	-0.0144482	0.0353727	-0.214207	0.0662467	-0.274177	0.120906	0.244688	-0.434738
B4GALT3	0.164472	0.215246	0.139176	0.00448585	0.0557947	0.050419	-0.116317	0.103169	0.340742	0.0507359	0.0477682	0.139927	0.330181	-0.0607061	0.310442	0.313839	0.19931	0.125512	-0.0734593	0.162809	0.181333	0.204855	-0.00780111	-0.0635778	0.394174	0.0659051	0.0590488	-0.147406	0.0219011	0.119716	-0.506182
B4GALT7	-0.338613	-0.370773	-0.233701	-0.323679	0.168262	-0.251495	-0.456253	-0.0166146	-0.0724624	-0.0829355	0.225882	0.181433	-0.0731078	-0.0356122	0.0210145	0.03793	-0.116705	-0.231521	-0.0648062	-0.103229	-0.202367	-0.140433	-0.219671	-0.253092	0.0127042	0.0244519	-0.183027	-0.203659	-0.288695	-0.177349	-0.374683
B9D1	-0.330148	0.105617	-0.190241	-0.0589384	0.0563395	0.127868	0.0316221	0.343669	-0.112641	0.166962	0.311381	-0.0415015	-0.347555	0.285182	-0.108938	0.0559422	-0.091683	0.135831	-0.0220754	-0.38446	-0.215756	0.0659741	-0.018652	-0.146031	0.142041	0.136904	-0.44644	-0.335337	-0.255604	-0.208345	-0.217197
B9D2	-0.00379679	-0.208214	-0.286793	-0.0140241	-0.158708	-0.0957882	-0.185436	-0.0338485	-0.149288	0.240536	-0.00909522	-0.00209395	-0.0336068	-0.120971	0.0478286	0.0676272	-0.311677	-0.16344	0.217944	-0.199652	-0.128281	-0.126517	-0.050672	-0.059968	-0.0080365	-0.302131	-0.212211	0.690708	-0.315808	-0.0311904	0.0576132
BAAT	0.335098	0.0722193	0.216186	-0.00784568	-0.223501	0.0715143	0.0577306	-0.108014	0.218617	0.158988	0.292166	0.176487	0.163996	0.131452	-0.110138	-0.387504	-0.28949	-0.201131	0.155845	-0.196149	-0.168461	0.240151	0.119314	0.0561587	0.0019368	-0.381362	-0.00968334	-0.0854817	0.0843481	-0.0817698	0.266414
BACE1	0.284683	0.0517907	-0.199585	-0.071092	-0.353082	-0.185675	-0.0808374	-0.0754628	-0.160775	-0.261081	0.0280464	0.0815158	-0.250863	0.0842783	-0.126587	-0.243696	-0.183113	-0.233804	-0.0897039	-0.51332	0.265235	0.0520164	-0.0719317	-0.114089	-0.514008	-0.376463	0.0407135	-0.674723	-0.000346784	0.0124576	-0.0664201
BAG1	0.030623	-0.262718	-0.263341	-0.159226	-0.356865	0.0192767	-0.129286	-0.279183	0.0191696	0.0344441	-0.297105	-0.49657	-0.371669	-0.00597837	-0.305351	-0.186956	-0.265374	-0.0359567	-0.0860856	-0.0762218	-0.0700426	-0.194792	-0.189056	0.00969932	-0.0269875	-0.311156	-0.138955	0.289335	-0.0585807	-0.108311	0.36315
BAG2	-0.0378261	0.226737	0.207679	0.034343	0.238976	0.33733	0.532563	0.274931	-0.0573488	0.164824	0.450783	0.257199	-0.011022	0.159978	-0.220935	0.130495	0.347413	0.205453	0.198861	-0.148859	0.127948	-0.0678539	0.0541675	0.301541	-0.324629	0.0856565	0.178537	0.700293	0.170054	0.0600664	0.554718
BAG3	-0.166727	0.0168554	-0.121569	0.18365	0.185703	-0.0148072	0.22027	0.0970042	-0.372206	-0.173244	-0.112482	-0.122464	0.00843799	-0.0528868	-0.407261	-0.046671	-0.0760628	-0.125159	-0.102242	0.403638	-0.0989268	-0.230642	-0.00926618	-0.207419	-0.374327	0.0485472	0.31924	-0.515428	-0.0895555	-0.174827	0.382715
BAHCC1	0.0469151	-0.0584443	-0.076867	-0.0292685	-0.048289	-0.157531	-0.129916	0.173995	0.143683	-0.0624779	-0.394177	-0.0380479	0.161416	0.0229481	0.202729	0.0522974	-0.317542	-0.0818649	-0.0960063	-0.411446	0.0374733	0.0770558	0.0181892	0.00368979	-0.274096	-0.544473	-0.0317466	0.846772	-0.11076	0.0887405	0.277
BAHD1	-0.199195	-0.175466	-0.177742	0.0942858	-0.26365	-0.124091	-0.147903	0.131982	0.0702684	0.13487	-0.0300152	-0.350077	-0.219078	-0.0440739	-0.000681409	0.115764	-0.273174	-0.117416	-0.249864	-0.477527	0.0249242	-0.1227	0.0569191	-0.182091	-0.067865	0.112042	0.016919	0.0274404	0.0286021	-0.191131	-0.323186
BAI2	0.121968	-0.103483	-0.423121	-0.0417257	0.0459376	-0.245012	-0.217325	0.168156	0.0739024	0.0342228	0.497677	0.288089	-0.107309	0.0741406	0.0315245	0.318339	0.211757	-0.116688	0.13228	0.0719894	-0.0771626	-0.0417499	0.134722	-0.065199	-0.273229	-0.431104	-0.0684988	0.697897	-0.012175	0.18358	0.0903149
BAI3	0.0711082	-0.137464	-0.359317	-0.134322	-0.198139	-0.201778	-0.0496113	-0.169498	0.032498	-0.227088	-0.448572	-0.190181	0.0663471	0.0727886	-0.221273	-0.131749	-0.334683	-0.202627	-0.0884892	-0.657715	0.0304725	-0.328205	-0.191509	0.0464836	-0.624292	-0.520688	0.00883108	-0.351235	0.0280001	-0.0169937	-0.0630946
BAIAP3	0.101512	-0.38776	-0.374632	-0.100894	0.0897161	-0.333557	-0.259984	-0.218529	-0.292276	-0.10961	-0.350736	-0.329352	-0.0648207	-0.151929	-0.251902	-0.155841	-0.251975	-0.348314	-0.0812038	-0.410254	-0.121352	-0.0536705	-0.0937411	-0.141309	-0.0468003	0.0672022	0.160125	-0.501649	-0.431227	-0.106432	-0.15011
BAK1	0.292244	0.0988195	0.430014	0.0429336	0.142111	0.123505	-0.131643	-0.0957989	0.0512864	-0.123155	0.01507	0.327411	0.0617245	-0.236551	0.322264	0.489248	0.152414	-0.0250232	0.25334	0.577309	0.0539352	0.306254	0.164267	0.0293822	0.339497	0.526331	0.349668	0.640427	0.304204	-0.00354855	0.0231945
BANF1	0.120456	0.155423	0.304834	-0.00586889	0.0642302	0.401344	-0.0610042	0.421041	0.214272	0.198607	0.0847117	0.250884	0.0980801	0.118575	0.226616	0.140613	0.402455	0.350922	0.252345	0.353687	-0.00532092	0.096181	0.153902	0.00206458	0.280286	0.256122	-0.0266525	0.54549	0.196797	0.309797	-0.259706
BARD1	0.444842	0.443017	0.310257	0.266677	0.340781	0.504159	0.440757	0.41731	0.403153	0.320192	0.435981	0.240445	0.405458	0.588183	0.405064	0.448547	0.507386	0.351913	0.48119	0.333532	0.295569	0.216473	0.35282	0.518703	0.36792	0.360649	0.289693	-0.0925962	0.333653	0.179189	0.612223
BARX1	0.285761	0.089735	0.209116	-0.0326233	-0.269672	-0.0636585	0.195248	0.119518	0.174272	0.0189306	0.425868	0.305552	0.419046	NA	0.20715	0.186758	0.078501	0.257309	0.129848	0.198152	0.0457372	0.142763	0.0633125	0.11633	NA	0.287064	-0.106881	-0.0123792	0.339117	0.167815	0.359622
BASP1	0.0293301	0.0628595	-0.0451196	-0.175232	0.078003	-0.161944	0.122832	-0.0404788	0.00864696	-0.268314	0.12161	0.593576	0.195787	-0.0501673	-0.274053	0.0191284	0.234501	-0.257739	-0.0784199	0.119694	0.119066	-0.157689	0.0406758	-0.0479287	-0.265811	-0.0641155	0.418324	-0.392359	-0.0741683	-0.175901	0.152446
BAT1	0.170253	0.181255	0.0893956	0.225939	0.0858055	0.272167	0.15293	0.174658	0.497733	0.454059	0.302842	0.0143588	0.075034	-0.0673661	0.296526	0.296325	0.0471116	0.179443	0.0726986	0.066155	0.0368305	0.128193	0.167469	0.192264	0.433496	0.31864	-0.0293915	0.496198	0.263931	0.34349	-0.154664
BAT2	0.318806	0.274072	0.267377	0.201078	0.0686723	0.028844	0.123438	0.333487	0.163577	0.186231	0.256445	0.0727853	0.18733	0.105896	0.211337	0.461149	0.204394	0.091978	0.0735179	-0.0863199	0.348995	0.169279	0.269103	-0.0997581	0.212399	0.389324	0.10467	0.0318803	0.229587	0.219009	-0.354053
BAT2L2	0.264641	0.0598233	0.208436	-0.00249258	-0.0113152	0.0737196	0.216546	0.00832052	0.00453463	0.053485	0.202497	0.255255	0.42592	0.0624401	0.19342	0.357657	0.114392	0.147977	-0.119474	0.27941	0.203246	0.0167161	0.0138927	0.146524	0.193609	0.320388	0.232152	-0.360744	0.025695	0.0978447	0.357239
BATF	0.0265051	-0.4228	-0.289582	-0.239906	-0.0560794	-0.165211	-0.155851	-0.241165	-0.333256	0.0207728	0.0517009	0.453457	0.131915	-0.0724504	0.176629	0.0634566	-0.00190485	-0.244247	0.0890656	0.332646	-0.137616	0.0434556	-0.142642	0.00557691	0.127636	-0.108267	0.490796	0.0188535	-0.221545	-0.137423	-0.0103229
BATF3	-0.0216189	0.103603	0.0255125	-0.0718275	0.0251854	0.135392	-0.247217	-0.0914758	-0.0321693	0.0602243	0.0460703	0.240185	0.200061	-0.134583	0.167589	0.118816	0.23837	-0.0878523	0.11378	-0.0469033	0.0792433	-0.0234733	0.0109657	0.0795592	-0.0956859	0.459342	0.480862	0.187757	0.0300877	0.0668929	0.229319
BAZ1A	0.268928	0.12803	0.339292	0.170992	0.182344	0.302536	0.409166	0.118817	0.387955	0.0463878	0.229697	0.314562	0.421339	0.204167	0.476358	0.186702	0.241739	0.191932	0.149805	0.487821	0.151253	0.269339	0.342509	0.404225	0.19967	-0.458449	0.430168	0.248952	0.0106857	-0.0792241	0.639616
BAZ1B	0.0164054	0.432677	0.405271	0.305486	0.318656	0.2116	0.425399	0.434846	0.265192	0.350309	0.466616	0.272052	0.106596	0.45223	0.42026	0.305693	0.247563	0.252845	0.15423	-0.029479	0.178378	0.0792437	0.377984	0.397094	0.238967	0.326	0.145152	0.118808	0.462592	0.479414	0.448034
BAZ2B	-0.225365	-0.322531	-0.323293	-0.123356	-0.269829	-0.045146	-0.299159	-0.155978	-0.0842323	-0.0660979	-0.26029	-0.0228799	0.0663673	-0.0034233	0.0705091	-0.159651	-0.212436	-0.114066	-0.271443	-0.242299	0.0357474	-0.0761492	-0.297751	0.139325	-0.299325	-0.530808	0.00710167	-0.497901	-0.162179	-0.459141	0.443269
BBOX1	-0.101882	0.120623	0.0987897	0.0123294	-0.102765	-0.102213	0.236543	-0.129815	-0.406903	-0.480617	0.111131	-0.292985	-0.253232	NA	-0.220949	-0.173354	0.00455106	-0.265349	-0.0797954	-0.0243351	-0.0898829	-0.00363383	0.0567469	-0.0548959	NA	-0.354945	0.085553	-0.169113	-0.0863084	-0.134681	0.00485108
BBS1	-0.260393	-0.3347	-0.488285	-0.12816	-0.0436499	-0.327349	-0.0448999	-0.0888286	-0.394215	0.1421	-0.251301	-0.364638	-0.351773	-0.0865791	-0.367006	-0.166729	-0.504345	-0.278685	-0.245345	-0.527489	0.051743	-0.17801	-0.302947	-0.382044	-0.487863	-0.551128	-0.280643	-0.554249	-0.297464	-0.274241	-0.550209
BBS4	-0.176997	-0.252675	-0.489863	-0.0330725	0.028365	0.0913251	0.2243	0.0363877	-0.0471799	0.115362	0.0551971	0.0585874	-0.183224	0.0699539	0.0384106	-0.138406	-0.332403	-0.0951922	-0.0966029	-0.353211	0.0656779	-0.121172	-0.029631	0.0843012	-0.206658	-0.252177	-0.302794	-0.338973	-0.219396	0.0732649	0.490783
BBS5	-0.270316	-0.208325	-0.524939	-0.161444	-0.0643917	-0.170518	0.0781443	0.0223773	-0.387422	0.0625135	-0.0983951	-0.0436864	-0.220806	0.152069	-0.186213	0.0344492	-0.28913	-0.137919	-0.020496	-0.574555	-0.143828	-0.0973469	-0.285208	0.024487	-0.299102	-0.590564	-0.318221	-0.494488	-0.246502	-0.271428	0.222207
BBS7	-0.0132851	0.272791	0.20294	0.244842	0.276422	0.42997	0.494017	0.0518842	-0.110974	0.165219	0.133215	-0.210026	0.0307297	0.134791	-0.0823501	0.28969	0.242509	0.103078	0.141546	-0.0700407	0.0798628	0.0913679	0.285084	0.260029	-0.0554713	0.139257	0.255835	0.190538	0.225167	0.312545	0.362876
BCAM	0.129386	-0.339357	-0.505022	-0.110436	-0.0802277	-0.42204	0.000776984	0.142679	-0.244743	-0.17096	-0.463975	-0.391936	0.110509	0.187787	0.047074	0.0751931	-0.450717	-0.334157	-0.137284	-0.43817	0.00458258	-0.343669	-0.317218	-0.326951	-0.216712	-0.312319	-0.193152	-0.45384	-0.0261426	-0.267098	-0.257214
BCAR1	0.0722547	-0.0805198	-0.118504	-0.180514	-0.0426185	-0.340994	-0.0455522	-0.217904	0.26017	-0.17136	-0.403103	-0.0456081	-0.350705	0.368347	-0.00327186	-0.0165837	-0.0291078	-0.245898	-0.163805	0.152601	0.115528	-0.129414	-0.013729	-0.0484578	0.0828179	-0.159746	-0.0436261	-0.660753	-0.287489	-0.220491	-0.0957627
BCAR3	0.207008	0.14066	-0.291597	-0.100997	-0.272762	-0.260735	0.0740007	-0.0305716	-0.130461	-0.0527175	0.200004	-0.249996	0.076657	0.0782123	-0.332829	0.0634792	0.195442	-0.263467	-0.293433	0.387447	-0.0878394	-0.17533	0.198856	0.0712989	-0.194182	-0.022856	0.182634	-0.396035	-0.134754	-0.408069	-0.00362825
BCAS1	0.0803998	-0.54583	-0.390038	-0.325874	0.163903	-0.23472	-0.0555268	-0.433805	-0.0542778	-0.154098	-0.134754	0.232804	-0.0873845	0.199706	-0.180292	0.25015	-0.274039	-0.285294	-0.137602	0.411463	-0.039001	-0.373767	-0.0962054	0.0498106	-0.220958	-0.659238	0.357305	-0.380438	-0.35289	-0.208514	-0.0599796
BCAS2	0.116514	0.28304	0.198169	0.262107	-0.127364	0.416936	0.427772	0.214752	0.080702	0.388049	0.259966	-0.0898452	0.116461	0.082261	0.0764611	0.0307087	0.235838	0.182617	0.242733	0.0404753	-0.165082	0.0147373	0.30453	0.396621	0.12104	0.535954	0.0321225	0.101893	0.457921	0.198064	0.316926
BCAS3	-0.260065	-0.148734	-0.184165	0.106834	0.194325	-0.428096	-0.499897	-0.0164304	-0.196317	-0.0363291	-0.115477	-0.210747	-0.176814	-0.28192	-0.40417	-0.298642	-0.234914	0.142809	-0.11727	-0.310159	0.0178611	-0.405744	-0.161264	0.0162931	-0.385476	-0.264954	-0.231265	-0.434111	-0.295537	-0.087643	-0.353177
BCAT1	0.19968	0.265762	0.191364	-0.177068	0.0235569	0.0361237	0.121975	0.11024	-0.00970613	-0.0395101	0.0705566	0.393906	0.0988802	0.129052	0.325982	0.36513	-0.0683161	-0.0779112	-0.11052	0.120533	0.0909394	0.0920235	0.0097174	0.212006	-0.0239717	0.145452	0.464046	0.54959	-0.0152964	-0.0389352	0.418061
BCCIP	0.346748	0.259371	0.130456	0.205971	0.0667167	0.558866	0.357572	0.262924	0.229317	0.355931	0.0187707	0.0742285	0.205429	0.417786	-0.183318	0.0688713	0.444785	0.333867	0.199314	0.148146	0.0114444	0.0445866	0.0193944	0.427225	0.416404	0.592179	-0.202401	0.513967	0.352195	0.248835	0.647158
BCKDHA	0.0701477	0.0933324	-0.22827	0.145564	-0.247266	-0.181578	-0.107117	-0.0426901	0.05713	-5.13e-06	-0.166496	-0.191638	-0.322436	-0.0584221	-0.153987	-0.485815	-0.323068	-0.116034	0.0396853	-0.275135	-0.027343	-0.0837855	-0.0457233	-0.22622	0.0182013	-0.0987381	-0.301616	0.176374	0.0302188	-0.0397363	-0.143947
BCL11B	0.158438	0.0514831	0.126455	0.0764761	0.343457	-0.00675595	-0.309669	0.0741474	0.0978413	-0.1562	0.194501	0.397021	0.0892339	-0.101239	-0.0552507	0.162848	-0.170175	0.090397	-0.00253677	0.182661	-0.0268827	0.0195185	-0.0249126	-0.101616	-0.0261279	-0.0140373	0.344292	0.805537	-0.00076081	-0.0438281	0.252808
BCL2	0.0385661	-0.0413479	-0.429618	0.0959713	-0.15722	0.0141552	-0.173372	-0.0364595	-0.319147	0.223669	-0.310474	-0.422188	-0.344632	0.129547	-0.303462	-0.0721118	-0.0735192	0.0958656	-0.20931	-0.278119	0.0655568	-0.117561	-0.148928	-0.0777709	-0.432881	-0.693251	-0.327101	-0.198511	-0.12467	-0.131569	0.095007
BCL2A1	0.0614931	0.188229	0.344886	-0.17169	0.201848	0.124376	-0.00534127	-0.0526381	-0.310302	0.0544272	0.0790581	0.408567	-0.103446	-0.230903	0.163503	0.2131	0.0999086	-0.153154	0.00554471	0.195514	-0.117045	0.127417	0.037484	0.105741	-0.0327686	-0.0510956	0.473047	0.1479	-0.109804	-0.0506133	-0.017268
BCL2L1	-0.336824	0.00622167	-0.287273	-0.229341	-0.105716	-0.303435	0.0240012	-0.3483	-0.38024	-0.107927	-0.146239	-0.0278141	-0.234787	0.0702288	-0.145511	-0.197433	0.00535142	-0.277632	-0.136665	0.426749	-0.0298458	-0.0217781	-0.0984499	-0.29964	0.186026	-0.103557	0.379591	0.803922	0.00440062	-0.235101	-0.393024
BCL2L10	-0.311646	-0.0681319	0.144549	0.189181	0.0768999	-0.0330787	0.0331929	0.0299773	0.0561979	-0.054335	-0.683163	-0.200574	-0.346412	-0.0056635	-0.115777	-0.0831647	0.298259	0.0203559	-0.0575321	-0.118573	0.119521	-0.176184	0.0965937	-0.0201316	0.0112249	0.393221	-0.0373001	-0.0214246	-0.152873	-0.217706	0.0368353
BCL2L12	0.690898	0.47845	0.295271	0.136122	0.302383	0.384952	0.342328	0.368906	0.0586191	0.458608	0.346393	0.484503	0.311758	0.320698	0.311853	0.408646	0.438846	0.339299	0.298832	0.650056	-0.113781	0.263147	0.438111	0.291112	0.522118	0.593581	0.397736	0.763164	0.474659	0.121839	-0.28358
BCL2L14	0.212124	-0.310711	0.171853	-0.191443	0.151377	0.0258384	-0.146063	-0.189091	-0.078757	0.206147	-0.0590662	0.427904	0.276619	-0.00946609	0.0316142	0.319747	-0.209625	0.0146547	0.0941041	0.390706	-0.00246025	-0.116201	-0.0792211	0.0832028	0.0655264	-0.301562	0.498804	0.0475052	-0.196038	-0.215383	0.0272706
BCL2L2	0.017262	0.0453066	-0.299307	0.210374	-0.0981664	-0.192774	0.206787	-0.10022	-0.26817	-0.139495	-0.278614	-0.334704	-0.109323	-0.214168	-0.507131	-0.00733925	-0.180745	-0.143272	-0.290537	-0.399955	-0.0258719	-0.225552	-0.0940772	-0.233247	-0.530901	-0.329872	-0.248212	-0.590897	0.0907001	0.0491771	0.120829
BCL3	0.149375	-0.0486241	-0.132815	-0.139539	-0.173968	-0.177611	0.126984	-0.26015	-0.210021	-0.0241532	0.00301304	0.323215	0.0633396	-0.351493	0.268598	0.0904753	0.10864	-0.219876	-0.0198811	0.247379	-0.0771242	-0.132751	-0.0952829	-0.16328	0.13694	-0.346816	0.327428	-0.27551	-0.354617	-0.0194297	0.114103
BCL6	-0.123418	-0.353104	-0.262893	0.105438	-0.0421175	-0.243882	0.242656	0.0171046	-0.25497	-0.0501522	0.236887	0.152402	0.052136	-0.129837	-0.144867	-0.128129	-0.296873	-0.077508	-0.175298	0.1827	-0.0447456	-0.233314	-0.116032	-0.336598	-0.485312	-0.616312	0.0865123	-0.0270855	-0.368457	-0.320261	-0.234504
BCL7A	0.336165	0.0645385	0.143602	0.0533951	-0.248084	0.136391	0.366745	0.480003	0.424328	0.0755132	-0.470138	-0.170524	-0.198473	0.274278	-0.0328492	0.20371	0.0154462	0.223103	-0.0891057	-0.273295	0.205507	0.128536	0.118085	0.138995	0.270614	0.0249616	-0.031637	0.804076	0.220721	0.278588	0.436504
BCL9	-0.2448	0.0471503	-0.136585	-0.137322	-0.320267	-0.160986	0.156447	0.0882926	0.135051	0.0974683	-0.48704	-0.0259948	0.394792	0.0298549	0.163385	0.45851	0.051827	-0.0246357	-0.199592	-0.33849	0.0898276	0.0545881	-0.00595645	-0.0574416	-0.135683	0.330102	0.192939	-0.190695	-0.0359777	0.0258346	-0.23557
BCL9L	-0.2667	-0.0268716	-0.0845196	-0.108441	-0.384666	-0.369447	-0.131951	-0.143974	0.0848646	-0.343419	0.180208	0.378608	0.247055	-0.269092	0.0581776	0.244975	0.012677	-0.294652	-0.142697	0.34861	0.0277483	0.104956	-0.0810173	-0.259106	-0.219188	-0.259335	0.340329	-0.549673	0.0450465	-0.268743	-0.0370996
BCO2	-0.426937	-0.204486	-0.22609	-0.209866	-0.0581564	-0.0928168	-0.25074	-0.268764	-0.408428	-0.185277	-0.331074	0.0238602	-0.206365	-0.0997961	-0.211004	-0.402692	-0.218247	-0.216669	-0.15017	-0.251781	-0.0860803	-0.104591	-0.180628	-0.0750541	-0.272975	-0.657828	-0.207057	0.000354195	-0.316374	-0.22233	0.266408
BCOR	0.142918	-0.0802382	-0.146105	0.135638	-0.0380491	-0.0684235	0.287131	-0.0196353	0.405357	0.108933	0.142908	0.0356027	0.188353	0.17926	0.225519	0.337195	-0.139312	0.0866419	0.0526561	-0.285247	0.125968	0.253638	0.211948	0.19585	0.106415	0.471442	-0.0471909	0.0482337	0.195398	0.252979	0.400957
BCS1L	0.270889	-0.0954609	0.179654	0.0829543	0.25004	0.162749	0.476174	0.293702	0.305147	0.273924	-0.16849	0.0782934	-0.092337	0.217643	0.103396	-0.177238	0.183509	0.11152	0.0313181	0.0401785	-0.183498	0.112985	-0.0810063	0.0690371	0.339445	0.202223	-0.0726072	0.0545499	0.0988814	-0.0677933	0.115455
BDH1	-0.100591	-0.0675727	-0.0587189	0.0723591	0.270529	-0.139318	0.178526	0.179505	-0.0861251	-0.0257606	-0.203841	-0.0223502	-0.400501	0.260525	-0.132049	-0.468224	0.0155262	0.315867	0.0818272	0.0361837	0.0500439	0.108927	0.0947485	-0.0596133	0.219166	-0.42089	-0.2837	0.621927	0.00593601	-0.167707	-0.351302
BDH2	-0.534322	-0.37325	-0.286838	-0.154616	0.354246	-0.110566	-0.0292612	-0.317469	-0.303722	-0.00297885	-0.442438	-0.531539	-0.537318	0.252316	-0.279673	-0.193401	-0.364068	-0.334948	-0.193892	0.13167	-0.206121	-0.252544	-0.453942	0.0478892	-0.374689	-0.400713	-0.14441	0.206449	-0.239218	-0.434354	0.39936
BDNFOS	-0.507205	-0.362278	-0.359649	-0.00277846	-0.290092	-0.278215	-0.119937	-0.125465	-0.153396	0.162228	-0.491553	-0.41134	-0.29451	-0.0235924	-0.341413	-0.455104	-0.435856	-0.234722	-0.265659	-0.448282	-0.10824	-0.114889	-0.174114	-0.168005	-0.350656	-0.51428	-0.374431	-0.473459	-0.295705	-0.213737	0.246604
BEAN	0.125787	-0.126697	-0.207012	-0.168854	-0.0886737	-0.247721	0.0669904	-0.219985	-0.0594948	-0.403384	0.0323003	0.161943	-0.129725	-0.212986	-0.0083509	-0.0628115	-0.0397482	-0.372624	-0.277688	0.326384	0.253346	0.0221921	-0.100264	-0.19817	-0.17182	-0.486805	0.363981	-0.378655	-0.229081	-0.171283	-0.300081
BEND3	0.323561	0.433173	0.559445	0.212755	0.240532	0.339542	0.176198	0.36038	0.525099	0.354627	0.360099	0.220284	0.312391	0.308861	0.508589	0.546859	0.242034	0.268378	0.310368	0.143859	0.352821	0.302094	0.378838	0.292408	0.573078	0.598084	0.176259	-0.0579455	0.539851	0.0989862	0.0658448
BEND4	-0.0140873	0.0867257	0.125986	-0.107057	0.250697	-0.122522	-0.132097	-0.0915975	0.12575	0.229027	0.0372532	0.327349	0.287419	0.0215709	-0.156445	0.120158	0.113326	0.0870397	0.148918	0.0151974	0.176069	-0.121854	-0.0401549	0.041981	-0.169695	0.451076	0.418635	0.706431	0.182478	0.102488	0.194589
BEND5	0.137432	-0.342693	-0.35485	-0.0934107	-0.195618	-0.28097	0.13825	-0.0479542	0.32593	0.0604373	-0.13844	-0.320166	-0.363923	0.106404	-0.00856512	-0.0237276	-0.247875	-0.118953	0.0207379	-0.494623	-0.14881	-0.26171	0.0323073	-0.048874	-0.60072	-0.175813	-0.23674	-0.194441	0.0698892	0.064922	-0.398129
BEND6	0.0573342	0.192143	0.108123	0.0828393	0.30768	-0.154398	-0.0950322	0.208343	-0.249331	-0.196253	0.0645031	0.387187	0.133872	-0.0089928	-0.16917	0.0610623	0.369823	0.00812717	-0.0261633	-0.0354844	0.135723	-0.240139	0.130138	0.0798955	-0.485197	-0.214084	0.443244	-0.267763	0.1227	0.0856696	0.149445
BEND7	-0.369483	-0.0400639	-0.00764713	-0.15674	-0.0767335	-0.060648	-0.245434	-0.1852	0.0943729	-0.0599741	-0.511847	-0.264778	-0.190262	0.143763	0.0325576	-0.0229986	-0.277779	-0.00219583	-0.0830028	-0.371597	0.110545	0.117554	-0.288145	-0.0965504	-0.173719	-0.0615263	-0.0947773	-0.555477	-0.0526934	-0.142792	0.0583894
BET1	-0.161628	0.0155578	-0.0516471	-0.238054	0.405098	0.302552	-0.129447	0.0654428	-0.0999629	0.113818	0.158712	0.262595	0.268924	0.00399317	0.165733	-0.124387	0.0362592	0.0366204	0.00554739	0.0390142	-0.124808	0.0689423	-0.00305432	0.142362	0.106166	0.344648	0.123265	-0.0205501	-0.01902	0.0937037	0.464199
BET1L	-0.0872148	-0.205235	-0.354784	-0.405587	-0.00771762	-0.314347	-0.459361	-0.250551	-0.175665	-0.158515	-0.0076596	0.0115839	0.0881247	-0.170951	-0.125703	0.0778281	-0.346471	-0.24128	-0.230848	0.0484489	-0.0907505	-0.144183	-0.308987	-0.356266	0.0585763	-0.204142	-0.247609	-0.466823	-0.339552	-0.0774205	-0.53297
BEX2	-0.394749	-0.0326499	-0.0195365	-0.1053	-0.410101	-0.149928	-0.324412	0.203396	-0.0656769	0.226998	-0.0328237	-0.196341	-0.342746	-0.157815	-0.403374	0.353785	-0.177492	0.156561	0.0712395	-0.481926	-0.119648	-0.184033	-0.0422659	-0.0364373	-0.333827	0.0226398	-0.441269	-0.326306	0.102244	-0.267509	-0.283689
BEX4	-0.312665	-0.300693	-0.315115	-0.167488	-0.342309	-0.169734	-0.308316	-0.0358243	-0.112301	-0.0472926	-0.194119	-0.256084	-0.155251	-0.13074	-0.557163	0.15593	-0.311891	-0.15929	-0.00789632	-0.595461	-0.0678819	-0.230134	-0.404947	-0.116443	-0.600004	-0.0602063	-0.274602	-0.151008	-0.0108093	-0.20028	-0.263307
BEX5	-0.24862	-0.0443002	-0.198163	-0.167086	-0.0227609	-0.0290479	-0.442126	-5.25e-05	-0.0955068	0.00988277	0.0555398	-0.419046	-0.140347	0.0906382	-0.263618	0.160626	-0.231094	-0.0991272	0.107536	-0.524532	-0.0188196	-0.155985	0.0862241	-0.10573	-0.148208	-0.0206736	-0.392026	-0.21523	-0.0330944	0.0286954	-0.322615
BFAR	0.569609	0.0518645	0.0540902	-0.03422	0.0915684	0.0857644	0.285884	0.00341585	0.200345	0.122858	-0.0417966	0.0874894	0.12723	0.18933	0.431083	0.198542	-0.367262	-0.00999322	-0.00263372	0.392251	0.0716957	0.428054	0.0859259	0.0883542	0.016568	0.453539	0.21689	-0.128095	0.15837	0.0784813	0.0617111
BFSP1	-0.329063	-0.00379967	0.201101	0.117207	0.108325	0.0156246	-0.176874	0.212656	0.00197792	-0.23158	0.167716	0.197292	0.148689	0.0843898	-0.142751	0.442254	-0.0275948	0.0714174	0.229735	0.0977557	-0.125577	-0.0335361	0.120327	-0.143285	-0.157518	-0.0773819	-0.387882	0.168893	-0.0946538	0.0171016	-0.193725
BGN	0.00857793	-0.0376709	-0.143428	-0.117901	-0.257031	-0.25257	-0.00714192	-0.0196917	-0.0321769	-0.350952	0.270954	-0.0194903	0.0484234	0.407923	0.394252	-0.076326	-0.188632	-0.39614	-0.171075	0.0740053	0.0274554	0.170233	-0.0359592	-0.127516	-0.32836	-0.431799	0.229761	-0.165068	-0.212271	-0.129931	-0.0989686
BHLHE23	-0.0670429	0.0686152	0.0425837	0.098515	NA	NA	0.0356246	NA	0.172116	0.0253182	-0.0161126	-0.074993	-0.0163303	NA	0.152266	0.0192391	0.065815	0.0749189	NA	-0.078419	0.067207	NA	0.0122168	0.07795	NA	0.562246	-0.0767639	0.771568	NA	0.363968	0.106018
BHLHE41	-0.204948	-0.396777	-0.232976	-0.239009	-0.263128	-0.276098	0.122152	-0.107235	-0.55776	-0.0580806	0.0359705	0.117886	0.213394	0.119503	-0.284332	0.0950573	-0.124185	-0.396497	-0.256274	0.162018	0.0961439	-0.133254	-0.0979373	-0.095928	-0.40506	-0.531097	-0.0135566	-0.537476	-0.197806	-0.121871	-0.141196
BHMT2	-0.41519	-0.286289	-0.218132	-0.233104	0.129898	-0.322836	0.0813741	-0.322019	-0.241506	-0.15747	-0.256881	-0.178751	-0.201482	0.111361	-0.159601	-0.258092	0.0426239	-0.244561	-0.0551153	-0.229452	-0.190462	-0.389469	-0.177109	0.0151296	-0.629319	0.238167	-0.138485	-0.219289	0.012965	-0.0850525	-0.140951
BICD1	0.328202	0.299174	0.179986	0.119829	0.0955811	0.00800439	0.356033	0.137647	-0.0246548	-0.0457709	0.230223	0.280055	0.372714	0.14408	0.334496	0.276974	0.336114	-0.070448	-0.0643502	0.0886828	0.269546	0.190759	0.0723661	0.0479214	-0.0845528	0.640047	0.123514	0.220016	0.174511	-0.0149128	0.321068
BID	0.0695595	-0.134811	0.316077	-0.064821	0.348354	0.0916106	0.227085	0.206395	0.0792288	0.193882	0.261211	0.480914	0.271059	-0.118405	-0.128304	0.160002	0.31684	0.129204	0.0278715	0.56665	0.0144932	0.0360206	-0.108707	0.1725	0.493188	-0.341668	0.372658	0.777587	0.111332	-0.106433	0.258209
BIN1	-0.205795	0.149365	-0.0434122	-0.27046	0.109565	-0.0533827	-0.477685	-0.115405	-0.232976	-0.23736	0.167344	0.0627597	-0.318713	-0.0570756	-0.227003	0.144251	0.0675991	-0.150308	-0.14838	-0.0711853	-0.0708187	-0.402792	-0.111368	0.00781428	0.0112146	-0.194986	-0.136266	0.187235	-0.141108	-0.093311	0.05556
BIN2	-0.269723	0.0549097	0.123567	-0.142956	0.0552431	0.0811866	-0.319651	-0.245615	-0.486764	0.0347751	-0.184128	0.303314	-0.0284904	-0.32859	-0.00877046	0.120916	-0.0917102	-0.272717	-0.134058	-0.015606	-0.101569	0.125132	-0.161142	-0.0389779	-0.217874	0.0557589	0.511754	0.699566	-0.167889	-0.188339	0.183961
BIRC3	-0.163312	0.0238824	0.035633	-0.184319	-0.0552853	0.243196	-0.029734	-0.338891	-0.351426	0.219985	-0.18812	0.315514	0.228344	-0.236371	-0.0215151	0.146472	0.0174691	-0.221695	-0.0955412	0.388225	-0.0426505	-0.0787206	-0.101634	0.0536166	-0.0349355	-0.180374	0.521489	0.00389006	-0.0777811	-0.218912	0.314827
BIVM	-0.268196	-0.24307	0.0111334	0.0843304	0.0879651	0.132775	-0.200421	-0.132454	0.315947	0.0129376	-0.466618	-0.0139932	-0.172987	0.00239214	0.157162	-0.0276655	-0.202726	-0.00942305	-0.079153	-0.419168	0.0835893	-0.0405298	-0.0573173	0.182551	0.0313944	-0.618421	-0.00549295	0.281735	0.0785983	0.199649	0.448018
BLCAP	-0.22986	-0.295561	-0.197075	-0.00769378	-0.108524	-0.255622	-0.579308	0.0986156	-0.167979	-0.064389	-0.301031	-0.101599	-0.0350843	-0.297628	-0.265016	-0.408536	-0.0521154	-0.104823	-0.268843	0.175546	-0.0492481	-0.170081	-0.150315	-0.217596	0.190471	-0.382486	-0.181914	-0.644417	-0.201243	-0.16335	-0.43491
BLMH	0.249285	0.217883	0.0267823	0.214501	0.227463	0.223513	0.326575	0.30276	0.404184	0.174066	0.037094	0.059442	-0.115654	0.228725	0.418743	0.330188	0.234556	0.348111	0.174877	-0.35855	0.0735659	0.0437161	-0.00803641	0.0316259	0.173551	0.557234	-0.0585114	0.547143	0.252138	0.288485	0.1843
BLNK	-0.168542	-0.33487	-0.224699	-0.159694	-0.214532	-0.0341102	0.328718	-0.443531	-0.392743	-0.233638	-0.528403	-0.116735	0.117727	0.097985	-0.00263171	-0.11147	-0.256277	-0.341646	-0.164904	0.152678	-0.137336	-0.0453708	-0.00825658	-0.106796	-0.235028	-0.492413	0.0569723	-0.26324	-0.249251	-0.38279	0.103648
BLOC1S3	0.284813	-0.0667753	0.183507	-0.00744581	0.0912644	-0.0457892	-0.50458	-0.0289374	-0.0875527	-0.188517	0.0299147	0.30462	0.189119	-0.1713	0.0772385	0.311496	0.0395571	-0.03596	0.075341	0.130211	0.0323539	0.034249	-0.0856441	-0.239282	0.133912	-0.0950707	0.0184341	0.129183	0.136194	-0.0834502	-0.240136
BLVRB	-0.238448	0.0291903	-0.164014	-0.0344755	0.215711	-0.247804	-0.282075	-0.19066	-0.344237	0.0223792	-0.101647	0.14468	-0.0109165	0.131418	-0.241517	-0.359299	-0.0898933	-0.03449	0.0110999	0.35958	-0.254253	-0.199746	-0.0999468	-0.242438	-0.010949	-0.403538	-0.141812	-0.132812	-0.0290934	-0.0343956	-0.474636
BMF	-0.400873	-0.0760488	0.0876233	-0.0979625	0.122297	-0.405629	-0.168101	-0.0230498	-0.0821266	-0.0246083	-0.087542	0.209139	-0.0512956	-0.25345	0.219722	0.377012	-0.170534	-0.229354	0.198378	0.0506202	0.0604486	0.134437	0.045892	-0.246211	-0.14443	-0.419895	-0.0200549	0.708269	-0.0706824	-0.356344	0.110649
BMP1	0.370417	0.078915	-0.0339998	-0.145079	0.14554	-0.290379	0.0664351	0.0533941	0.140959	-0.238619	0.391748	0.448282	0.090929	0.0444658	0.464894	-0.234287	0.115843	-0.375717	-0.0949397	0.324465	-0.0196264	-0.141224	0.00633944	-0.0628624	-0.0229389	-0.470886	0.224901	-0.323915	-0.127926	0.027826	-0.210275
BMP10	-0.0903771	0.026526	0.0254622	-0.0341957	-0.116478	NA	-0.0268075	NA	0.0480111	0.0504637	0.509018	0.0412126	0.0868706	NA	-0.0387475	-0.243921	0.0570326	-0.0581324	NA	0.0607784	0.0722013	0.00638658	0.16513	0.0277737	NA	0.124756	0.0784712	0.281293	NA	-0.351024	-0.0393928
BMP2K	-0.100059	0.384437	-0.147344	0.053491	0.0292746	0.0612543	0.0672032	-0.214594	-0.472086	-0.217614	0.103066	0.187633	0.0274389	0.0966577	-0.0982235	0.134523	0.0292141	-0.17232	-0.0458733	0.11743	0.0770243	0.247939	0.107705	0.187171	-0.120119	-0.185407	0.241949	-0.158601	0.101595	0.256196	0.449999
BMP6	-0.0207401	-0.149764	-0.0607093	-0.199657	-0.237959	-0.240805	-0.134897	-0.184661	0.000263418	-0.152855	-0.203678	-0.343962	-0.0833024	0.0603683	-0.125227	-0.209516	-0.0847866	-0.176813	-0.146626	-0.0999033	-0.298403	0.502094	-0.432371	-0.145848	-0.28041	-0.470313	0.090686	-0.4435	-0.220449	-0.0367605	0.0728747
BMPER	-0.0632861	-0.0669639	-0.225492	-0.0552259	0.266135	-0.105861	-0.113301	0.00464015	0.0779787	-0.092978	0.082993	0.208713	-0.164401	0.181179	0.0476154	-0.255148	-0.267813	-0.186059	-0.18187	-0.283978	0.00700307	-0.377011	0.0208169	-0.0359918	-0.485805	-0.171838	0.0616418	-0.380122	-0.0918534	-0.0830375	0.00704187
BMS1	0.381675	0.257546	0.485971	0.211601	0.0976262	0.339764	0.400085	0.305465	0.166074	0.221425	0.16046	0.280502	0.239523	0.382945	0.12959	0.333897	0.319454	0.187781	0.0704341	0.349266	0.0875271	0.135972	0.0811772	0.293795	0.322631	0.562191	0.166809	0.0902129	0.34695	0.312263	0.606974
BNC2	-0.235307	-2.9e-05	-0.306126	-0.161118	0.0141681	-0.226664	0.0698649	-0.13952	-0.169014	-0.165195	0.243759	0.187057	-0.119894	0.000696443	-0.061581	-0.00603558	-0.101472	-0.287951	-0.235079	0.0867382	-0.110617	-0.259058	0.121041	0.0704604	-0.603858	-0.241183	0.136346	-0.212606	0.0153634	-0.0169421	0.441363
BNIP3	0.205517	0.0898895	0.145722	0.0658233	0.178573	0.132057	-0.0543877	0.0846887	0.0448283	-0.190734	0.306089	-0.119556	0.115325	-0.0222183	-0.455765	-0.31404	0.145737	0.301805	0.163345	-0.333646	0.10802	-0.00902358	-0.03958	0.220602	-0.23249	0.649049	-0.13915	-0.256017	0.296601	0.286727	0.249309
BNIP3L	0.11266	-0.114499	-0.384668	0.130214	-0.121769	0.0838375	-0.0838582	-0.0155177	-0.146734	-0.0543397	0.626582	0.0537937	0.198432	-0.079012	-0.182111	0.0783644	-0.247291	-0.0919718	-0.119325	0.0877963	0.0485444	-0.230161	-0.0280203	0.0972775	-0.177635	-0.402237	0.140736	-0.326753	-0.0197422	0.208086	0.0405003
BNIPL	0.250179	-0.246414	-0.37649	0.0630521	0.266442	0.0660007	-0.0234706	-0.0551432	0.0892627	-0.388759	0.127024	0.163565	0.270737	-0.0814613	0.150139	0.0732376	-0.397756	-0.197801	-0.00381498	0.0270501	0.0646427	-0.287512	0.108164	-0.0441337	0.0152879	-0.335138	0.0273029	-0.0977317	-0.0567682	-0.192049	0.258621
BOC	-0.276776	-0.179261	-0.111217	-0.0377896	-0.133229	-0.428249	-0.252583	-0.234429	-0.0965752	-0.258919	-0.399785	-0.230829	-0.145141	0.101464	0.145997	-0.27174	-0.216453	-0.183728	-0.188928	-0.348369	-0.110507	-0.372364	-0.20912	-0.249812	-0.672287	-0.484759	-0.254425	-0.567431	-0.0335488	-0.173722	-0.557521
BOD1	0.0863116	0.142161	-0.0573719	0.165498	0.0409786	0.257852	0.0259078	0.336772	0.31423	0.294124	0.352206	0.0411931	0.235542	0.0952837	0.447511	0.202164	0.20123	0.252592	0.0588056	-0.214325	0.0641542	0.184227	0.133068	0.0884355	0.0603057	0.301301	-0.188859	-0.595056	0.32445	0.123709	0.378989
BOK	0.403304	-0.300903	-0.241979	-0.13195	-0.0420104	-0.113956	-0.221286	-0.282913	-0.0139977	-0.372594	-0.192212	-0.306273	-0.387693	0.0766611	-0.149266	-0.485515	-0.409584	-0.408382	-0.214096	0.101739	0.125733	-0.11981	-0.338355	-0.0912379	-0.315807	-0.359799	0.0690906	-0.353066	-0.346717	-0.298347	-0.360064
BOLA3	0.397789	0.228701	0.410455	0.103897	0.312897	0.54903	0.116079	0.450137	-0.110021	0.346451	-0.0667861	0.194037	0.0411334	0.465276	0.106431	0.206742	0.501946	0.368557	0.301998	0.124432	-0.0468555	0.128751	0.0765195	0.23786	0.365985	0.525822	-0.107877	0.416676	0.370995	-0.0390276	0.460125
BOP1	0.226412	0.310544	0.383988	0.145499	0.235406	0.0464535	0.193238	0.31397	0.275417	-0.0126666	0.236774	0.297661	0.188681	0.285805	0.172974	0.103091	0.369	0.277567	0.00857318	0.29901	0.03483	0.301124	0.19182	0.131428	0.523163	0.593105	-0.171004	0.370407	0.251392	0.0261088	0.126689
BPHL	0.0629128	-0.0414275	0.0327831	-0.0313085	-0.180673	0.0808828	-0.0779912	0.222167	0.134885	0.0828445	-0.234653	-0.293663	-0.38658	0.172826	0.24401	-0.381738	0.0765093	0.111504	0.0825285	-0.0410565	-0.0150778	0.0565502	-0.097903	0.0794025	0.221902	-0.152026	-0.00124256	-0.15407	0.154773	0.304413	0.307579
BPI	0.0541962	-0.0192061	0.199385	-0.2423	-0.24672	-0.24103	-0.497066	0.00578696	0.0337174	-0.140338	0.0228836	0.0823301	0.0552273	0.101615	-0.0926201	-0.131511	-0.171118	-0.246799	-0.106618	0.0928634	-0.0625699	-0.12268	-0.149931	-0.113285	-0.348907	-0.554707	0.247123	0.00195956	-0.146968	-0.0633387	-0.195523
BPIL2	-0.0419502	0.175125	0.115487	-0.0229323	0.278094	NA	-0.0882289	NA	0.119135	-0.49793	-0.0292062	0.143994	0.0476347	NA	0.177918	-0.00482022	-0.0157165	-0.203654	NA	-0.0440471	0.154681	0.000155608	0.0151605	-0.12045	NA	-0.24002	0.16986	0.156157	NA	-0.166838	0.0865817
BRCA1	0.730049	0.814568	0.354825	0.412554	0.807695	0.706267	0.817048	0.711016	0.514382	0.795965	0.776409	0.640548	0.692309	0.745465	0.707757	0.791149	0.835644	0.637106	0.365733	0.425127	0.53239	0.696592	0.744279	0.67047	0.698811	0.638443	0.14783	0.867088	0.662224	0.422857	0.585083
BRCA2	0.77717	0.577637	0.5306	0.344425	0.599126	0.572982	0.538927	0.540716	0.633212	0.525805	0.679032	0.498	0.639899	0.679322	0.839399	0.574851	0.698583	0.565054	0.557276	0.619638	0.591707	0.537493	0.555184	0.612161	0.694762	0.350613	0.612347	0.414523	0.607422	0.0493336	0.624735
BRCC3	-0.185802	0.359819	0.209058	0.216501	0.3984	0.253783	0.460083	0.107006	-0.0136845	0.358604	0.0581796	0.0443476	0.190057	0.225072	0.172921	0.128119	0.205613	0.285273	0.0591897	0.33559	0.0067802	0.100386	0.242523	0.343392	0.34708	-0.169084	0.103284	0.0508675	0.22105	0.19773	0.503198
BRD2	0.215572	0.0698595	0.0978429	0.324554	-0.07219	0.147698	0.125363	0.060629	0.222716	0.274878	-0.172968	-0.05832	0.123404	-0.0953109	0.0988894	0.0419496	-0.0181502	0.0827218	-0.0130858	-0.238132	0.153964	0.179186	0.179796	0.00480051	0.24167	0.142859	-0.155752	-0.0463831	0.235322	0.290633	0.0511246
BRD7	-0.230593	0.180361	0.34251	0.171155	0.208798	0.326499	-0.0276644	0.258643	0.179993	-0.0456387	-0.511865	0.0222013	0.0809535	0.301685	0.22921	0.0118793	0.0405678	0.148132	0.00860852	0.0968862	-0.0118604	0.0625643	0.0577429	0.122823	0.199153	0.3151	0.0517457	0.359723	0.169371	0.142498	0.311063
BRD8	-0.12865	0.0729496	-0.155913	0.266843	0.191762	0.0940277	0.546474	0.228526	0.257606	0.487248	0.448733	0.0844129	0.267451	0.231063	0.0523576	0.352246	-0.137871	0.11019	0.0892149	-0.372971	0.108067	0.149028	0.222487	0.0657969	0.200494	0.398983	0.071068	0.452961	0.296982	0.102198	0.383578
BRI3	-0.222438	-0.0179478	0.219448	-0.292	0.122606	-0.338484	-0.43504	-0.129647	-0.173643	-0.175666	-0.0209433	0.109788	-0.113772	-0.205744	0.0698453	-0.0725223	-0.0174737	-0.142674	-0.0717539	0.221881	-0.0833841	0.121885	-0.190506	-0.0848695	-0.02267	-0.00181077	0.116738	-0.128202	-0.0252056	0.0102652	-0.509079
BRI3BP	0.331132	0.529999	0.395241	0.177424	0.347243	0.478286	0.616954	0.352817	0.0945385	0.492299	0.194613	0.188107	0.357447	0.454814	0.00204804	0.465753	0.645462	0.536091	0.466436	0.270696	0.118008	0.309532	0.248837	0.26204	0.535571	0.47994	0.244936	0.419186	0.392721	0.426322	0.468134
BRIP1	0.652192	0.715062	0.628417	0.437504	0.647215	0.651046	0.504008	0.672693	0.841769	0.603571	0.790515	0.662215	0.734813	0.748533	0.906217	0.51189	0.800917	0.705958	0.604399	0.680615	0.614951	0.625878	0.623813	0.682119	0.662513	0.350847	0.687087	0.714952	0.632489	0.304752	0.653088
BRIX1	0.355206	0.481703	0.561949	0.255169	0.205177	0.583675	0.632098	0.432759	0.487345	0.409492	0.602926	0.268335	0.518416	0.489236	0.470548	0.450942	0.599095	0.392127	0.381633	0.454754	0.0763885	0.454502	0.360098	0.471848	0.562897	0.724086	0.346189	0.116288	0.609312	0.326525	0.631226
BRMS1L	0.0987701	0.265606	0.238124	0.467451	0.024545	0.424517	0.288484	0.31328	0.182522	0.266765	-0.315743	-0.271871	0.0545246	0.224285	-0.209784	0.0772939	0.200179	0.241696	0.167497	-0.150327	0.0643645	0.0904792	0.224456	0.279143	-0.00357788	0.602702	-0.0811065	-0.411177	0.464404	0.0709119	0.469659
BRP44L	-0.264681	-0.2699	0.0465154	-0.0165728	0.00907378	0.158351	-0.27153	-0.159579	-0.135792	0.172782	-0.501291	-0.41078	-0.471288	-0.00337788	-0.190147	-0.301336	-0.199181	-0.0539258	-0.00892207	-0.236302	0.105501	-0.037119	-0.0222888	0.0199059	0.0151954	-0.341238	-0.221101	0.681869	0.0827345	-0.0279478	0.18259
BRPF1	0.0179207	0.18185	0.230581	0.0946324	0.12346	-0.0550393	0.21595	-0.119008	0.296658	0.244493	0.399233	0.100688	-0.0607536	0.0424756	0.344892	0.514424	0.0609277	0.061116	0.00885591	0.00572787	0.103592	0.120844	0.440748	0.0279326	0.184381	0.388624	-0.0807714	0.164131	0.223986	0.144523	-0.515327
BSDC1	-0.0212353	-0.057643	-0.179452	0.137231	0.161387	-0.100332	-0.14736	-0.135626	0.0654539	-0.0918834	-0.0375461	-0.134089	-0.0805504	-0.0191656	0.00521058	-0.388433	-0.334316	-0.145344	0.0368133	-0.131431	-0.153763	-0.0610644	0.0685355	-0.118923	-0.167987	0.127102	-0.133084	-0.561173	-0.00990334	-0.240724	-0.132619
BSN	0.101498	-0.0268498	-0.180224	-0.00956322	-0.240657	-0.14908	-0.0334742	0.105968	0.0127322	0.206171	0.171738	0.025251	-0.0227646	0.068383	-0.231758	0.054648	-0.0159219	0.0749621	-0.0429256	-0.611641	0.121034	0.205318	0.110617	-0.0929757	-0.191559	0.154626	0.0512424	-0.486991	0.190562	0.101691	-0.210274
BSND	0.139453	0.242798	0.181946	0.0340427	-0.0695307	NA	-0.0546347	0.0836383	0.0147092	0.00600378	-0.450586	-0.228286	-0.000679994	NA	-0.0212032	0.308298	0.211408	0.0792846	-0.0297613	-0.171424	0.248012	-0.0600185	-0.0253543	-0.0798423	NA	0.389845	-0.037996	-0.119942	NA	-0.0329512	0.179026
BSPRY	-0.251407	-0.0219502	-0.204524	0.0125567	-0.0580417	0.103513	0.0110262	-0.266001	-0.34753	-0.0564175	-0.387627	-0.433716	-0.21317	0.127257	-0.383775	0.199574	-0.0111563	-0.0269066	0.102771	-0.176214	0.0776466	0.196638	-0.0964309	-0.123419	0.353773	0.266306	-0.291798	-0.0458416	-0.220392	-0.340772	-0.0523026
BTBD11	-0.125058	-0.187099	-0.163342	0.0299045	0.0844798	-0.113652	-0.397251	0.0475748	-0.323897	-0.359544	0.0617526	0.338707	0.157188	-0.0622034	-0.289322	-0.124804	0.000263561	0.0244874	0.0489742	-0.211562	-0.097793	-0.419897	-0.101683	-0.080353	-0.0691483	-0.0522922	-0.444937	0.186657	-0.192272	0.0383191	0.207664
BTBD12	-0.106277	0.00953375	-0.00456377	0.132596	0.356482	-0.0630921	0.282905	0.189953	0.24083	0.258363	-0.034544	0.283053	0.132604	0.328928	0.38105	0.210759	0.0756331	0.00279776	0.0527365	0.0130201	0.149857	0.108518	0.396829	0.148859	0.146993	0.3355	0.122556	0.544934	0.0395988	0.258456	-0.0946457
BTBD16	0.158442	-0.462021	0.0115587	-0.123554	-0.202328	-0.0297072	0.200586	-0.14466	-0.149698	0.00859476	-0.128326	0.225527	0.40443	NA	-0.134129	-0.151271	0.0826564	0.0591848	-0.0653793	0.214405	-0.0739914	-0.0968875	-0.0246783	-0.0958277	NA	-0.355864	-0.0286781	-0.264518	-0.199498	-0.0553915	0.43625
BTBD19	-0.177704	-0.104105	-0.217768	-0.201863	0.131664	-0.196008	0.0933629	-0.292361	-0.405353	-0.191004	0.303879	0.12805	0.0722307	-0.128048	0.120022	-0.120699	-0.0919748	-0.390838	-0.303303	-0.0820546	-0.0439475	0.117416	0.0276796	-0.00266116	-0.303422	-0.292833	-0.0964939	-0.562308	-0.0567301	-0.112463	0.127533
BTBD9	-0.27871	-0.291856	-0.29746	-0.221615	-0.250891	-0.451203	-0.513883	-0.42606	-0.183705	-0.281219	-0.377433	-0.361638	-0.264409	-0.320064	-0.287596	0.000703107	-0.563538	-0.35971	-0.22277	-0.478043	0.0895761	-0.0048799	-0.0459768	-0.274703	-0.228838	-0.465197	-0.11533	-0.537483	-0.249382	-0.00531297	-0.0304633
BTC	-0.250147	-0.0251232	0.124393	-0.00343704	0.0894609	0.0500943	0.19684	-0.234173	-0.0569157	0.153588	-0.164108	-0.102058	-0.0135718	NA	-0.0722063	0.169631	-0.285258	-0.141613	-0.0950407	-0.00843064	-0.170335	0.0102111	-0.0349917	-0.00351792	NA	-0.595087	0.0719455	-0.48695	-0.0721953	-0.396118	0.0117467
BTD	-0.384541	-0.261916	-0.51542	-0.214936	-0.257064	-0.190741	-0.429951	-0.347634	-0.207083	-0.142412	0.0631675	-0.28491	-0.172883	-0.0533157	-0.228432	-0.368846	-0.567634	-0.454971	-0.269424	-0.447492	-0.019211	-0.236257	-0.297117	-0.294624	-0.370953	-0.271224	-0.263299	-0.49795	-0.342955	-0.317598	-0.192365
BTF3	0.190582	-0.135065	-0.36955	0.0971409	-0.167065	0.338977	0.101636	0.0461328	0.164273	0.139358	0.492608	0.110531	0.30698	0.00120293	0.0870631	0.0446139	-0.0925776	0.13555	-0.091902	0.149176	-0.0137519	0.00994469	-0.0985656	-0.0230425	-0.0199552	0.359562	0.0922827	0.43948	0.12981	-0.0804386	-0.0669703
BTF3L4	0.40129	0.176098	0.464238	0.265706	0.0382663	0.392201	0.215932	0.285973	0.25545	0.108791	0.340423	0.156467	0.278882	0.0896928	0.20911	0.29483	0.309401	0.117628	0.208187	-0.0261478	-0.0363168	0.324193	0.160615	0.263999	0.0237117	0.646227	-0.0596877	0.19191	0.376704	-0.00706046	0.344913
BTG1	-0.0223783	-0.0700469	-0.0934277	-0.0216173	-0.120023	-0.0895282	-0.42724	-0.0701899	-0.120581	-0.135306	-0.0848355	0.225172	0.250083	-0.17441	0.195202	0.0769401	-0.228975	-0.019217	-0.00888866	-0.280454	-0.105038	0.115162	-0.124528	-0.131289	-0.282031	-0.572171	0.462794	0.474826	-0.224109	-0.0765231	-0.301116
BTG2	0.111763	-0.520813	-0.516711	-0.057251	0.0626812	-0.204324	-0.10409	-0.302277	-0.161477	-0.0976756	-0.375261	-0.129421	0.0175357	-0.293719	0.0361833	0.0451196	-0.497678	-0.333461	-0.229495	-0.350447	-0.100231	-0.287938	-0.350127	-0.227189	-0.460842	-0.525723	-0.0312287	0.249563	-0.253045	-0.397535	-0.0250409
BTG3	0.255076	0.287607	0.369958	0.300458	0.0411293	0.39631	0.335112	0.247755	0.343794	0.13937	-0.269698	0.267411	0.20592	0.329059	0.423719	0.347915	-0.189547	0.140888	0.20233	-0.0477221	0.138226	-0.0218802	0.251594	0.188716	0.18435	0.146482	0.338723	0.109392	0.251652	0.227683	0.511542
BTG4	0.0611299	0.149802	-0.00351994	0.041083	0.296414	NA	-0.162762	NA	-0.0785713	0.0279016	0.529212	0.403809	0.0822128	NA	-0.0261909	0.0824076	-0.0625275	0.00136405	NA	0.0459867	0.150315	NA	0.265643	0.141392	NA	0.25234	-0.0546639	-0.519371	NA	-0.0790711	0.00326642
BTK	-0.23612	0.0707081	-0.00394529	-0.151597	-0.0461279	-0.078166	0.100865	-0.207059	-0.342187	-0.0174983	-0.0981733	0.292423	-0.0628619	-0.115096	0.0858771	0.138635	-0.207327	-0.322582	-0.0745213	-0.0209205	-0.139854	0.171367	-0.17607	0.0179741	-0.315818	-0.132762	0.514385	-0.308569	-0.0960271	-0.151583	0.141966
BTLA	-0.035378	0.0133038	0.106193	-0.0943128	0.0281491	-0.035717	-0.0241839	-0.225126	-0.188993	0.0871999	0.305497	0.343573	0.122927	0.0857599	-0.00114289	0.111307	-0.156864	-0.179773	-0.0738433	-0.0871128	-0.141086	0.209346	-0.113713	-0.0144807	-0.242892	0.419537	0.511737	0.190999	0.0115707	-0.196337	0.207236
BTN1A1	0.204809	0.107291	0.0998317	-0.0932962	-0.145168	0.046201	-0.0468728	-0.103234	0.233819	0.148626	0.254939	0.234038	0.386096	0.0318187	0.29171	0.286614	-0.063416	-0.0859584	0.0518881	-0.0127568	0.0467163	0.0898329	0.11573	0.0153697	0.137548	0.0876354	0.378017	-0.0371105	0.112261	0.38025	0.0798302
BTN2A1	0.190626	-0.0188459	0.132751	-0.00708677	-0.106954	-0.187982	0.0134456	-0.212264	0.00303828	0.113843	0.0359128	0.0860156	0.212952	-0.328738	0.182043	0.270997	-0.0852193	-0.117774	0.00844338	-0.0304492	0.146809	-0.0713647	0.123414	0.107339	-0.0110869	-0.514796	0.200669	-0.0844404	0.0634302	0.157661	0.396009
BTN2A2	0.0289813	0.204596	0.140347	-0.0163295	0.0651867	-0.133834	-0.389885	-0.0195916	-0.173811	0.164732	-0.184728	0.188575	-0.0694601	0.0337457	0.294831	0.170336	-0.138274	-0.138408	-0.00390424	0.211459	-0.0864522	0.033273	0.0751427	-0.0392089	-0.117139	-0.541573	0.554279	-0.0390898	-0.1481	0.0421133	0.186955
BTN3A1	-0.199812	-0.05153	0.0283414	-0.0964232	0.225246	-0.103691	-0.15481	-0.21833	-0.241126	-0.00274317	-0.131925	0.185339	0.0746269	-0.196964	0.23647	-0.100056	-0.111427	-0.251231	-0.200493	0.14582	-0.117524	-0.090084	-0.153714	-0.103914	-0.0783686	-0.628515	0.48359	-0.288167	-0.23712	-0.188593	0.182159
BTNL8	-0.155156	0.0370548	0.0633052	-0.230809	-0.035475	-0.0881067	-0.0346843	-0.307807	-0.0445076	-0.00581849	-0.0101028	-0.120941	0.130266	-0.0551897	0.0377296	0.174989	-0.28015	-0.147204	-0.0958221	0.102928	-0.197021	-0.0238729	0.0244083	-0.00430539	-0.0164588	-0.35203	-0.374057	-0.556555	-0.0687307	-0.312072	-0.100595
BTNL9	-0.229282	-0.23255	-0.418861	0.0352187	-0.235326	-0.0164745	-0.241751	-0.255269	-0.0994713	0.240554	-0.352949	-0.392711	0.133384	0.291431	-0.287372	-0.556221	-0.56345	-0.201814	-0.00477894	-0.419473	-0.0828565	0.025816	-0.230537	-0.137092	-0.0989222	-0.38109	-0.361476	-0.292724	-0.0107465	0.0976388	0.0352143
BTRC	-0.102816	-0.208201	-0.412674	-0.0366349	-0.237261	-0.0405548	0.0883061	-0.184204	0.00106038	-0.26602	-0.28306	-0.118433	-0.0462483	0.150432	-0.401868	-0.00442199	-0.253185	-0.187057	-0.202961	-0.391091	0.0336994	-0.17282	-0.146755	-0.00114923	-0.298851	0.168151	-0.188745	-0.47604	-0.236231	-0.0795043	0.123595
BUB1B	0.930203	0.87496	0.911807	0.662884	0.921315	0.824477	0.743249	0.883464	0.909058	0.844843	0.93723	0.920725	0.935013	0.929875	0.928722	0.94495	0.933272	0.824294	0.805193	0.92155	0.903183	0.88805	0.92611	0.860766	0.909399	0.596319	0.740309	0.946984	0.879355	0.397996	0.942108
BUB3	0.51984	0.386656	0.158329	0.563708	0.296951	0.551661	0.601381	0.504503	0.529609	0.568338	0.335816	0.487743	0.545127	0.612666	0.0578414	0.471541	0.637209	0.383535	0.480742	0.511816	-0.0156705	0.400373	0.554038	0.497945	0.622684	0.681906	0.475911	0.807026	0.496724	0.647389	0.628808
BUD13	0.415989	0.309629	0.253158	0.204592	-0.268741	0.539379	0.405813	0.222153	0.489866	0.273356	-0.00871789	0.00924919	0.0637703	0.511195	0.43371	0.387161	0.304588	0.323702	0.252702	0.114614	0.131371	0.1343	0.175086	0.163459	0.463126	-0.00875534	0.0384112	0.75739	0.480711	0.350818	0.204968
BYSL	0.332361	0.39306	0.522013	0.0842436	0.354829	0.225328	0.526856	0.141748	0.451321	0.101763	0.426139	0.252177	0.350779	0.349951	0.452552	0.118371	0.484096	0.391884	0.20243	0.236068	0.129457	0.130844	0.151361	0.143596	0.594148	0.650566	0.302036	0.807289	0.460704	0.243754	-0.00142446
BZRAP1	-0.265617	-0.208562	-0.212793	-0.0742237	-0.0287873	-0.0686716	-0.219999	-0.010831	-0.18975	0.23329	-0.275764	-0.0981041	-0.282287	0.221615	-0.367067	0.17919	-0.334208	-0.108261	-0.113647	-0.554206	0.0994353	-0.0555046	0.18703	-0.127465	-0.219805	-0.643149	0.0121794	0.337698	-0.136796	-0.247329	0.00151433
BZW1	0.299401	0.114333	-0.0778255	-0.0729753	0.333001	0.420961	0.209242	-0.0068536	0.0490385	-0.219042	0.0539106	0.215131	0.318956	0.212623	0.402334	-0.0800001	0.345975	0.037249	0.276201	0.503943	0.0874874	0.0637744	-0.0978633	0.350057	0.306664	0.500842	0.363619	0.478979	0.353038	-0.0122664	0.562379
BZW2	0.288471	0.15785	0.216892	0.0983103	0.378232	0.438109	0.541292	0.20607	0.454123	0.222914	0.0407877	0.371899	0.304541	0.300002	0.458119	0.242416	0.392503	0.268998	0.205444	0.626482	0.144334	0.398219	0.0863798	0.415742	0.582041	0.292453	0.0276495	0.734659	0.425035	0.0965328	0.415146
C10orf10	-0.289575	-0.212787	-0.111214	-0.315315	-0.264159	-0.34673	-0.234455	-0.390166	-0.324348	-0.0635274	-0.170008	-0.0765672	0.215645	0.0101231	0.0925418	-0.288959	-0.229095	-0.469341	-0.222658	-0.224671	-0.0941059	-0.027345	-0.418083	-0.272257	-0.522714	-0.396731	0.184775	-0.273068	-0.314939	-0.468176	0.139754
C10orf108	-0.312542	-0.430356	-0.0909332	-0.188321	-0.295989	-0.1974	0.00458743	-0.332905	-0.0588898	-0.0732574	-0.227687	-0.258201	-0.21589	0.163193	0.0730046	-0.149436	0.0071275	-0.213668	-0.0616504	-0.368936	0.00526201	-0.302309	0.0115454	0.131036	-0.20675	-0.528927	-0.0958412	-0.269326	-0.215754	-0.278744	0.13073
C10orf11	-0.223038	-0.40125	-0.0967621	-0.111117	-0.262755	-0.207417	-0.283522	-0.174012	-0.405782	-0.0721566	-0.289295	-0.0581301	-0.246882	-0.0194314	0.0631541	-0.162522	-0.285679	-0.306457	-0.0905592	-0.134909	-0.205336	-0.292415	-0.139345	-0.0757094	-0.233444	-0.526559	-0.100048	-0.182605	-0.285662	-0.258385	-0.0933313
C10orf116	-0.307645	-0.45688	-0.389111	0.015429	-0.172	-0.109228	-0.025553	-0.142134	-0.176935	-0.0446798	-0.543004	-0.330211	-0.245799	-0.114531	-0.320264	-0.270835	-0.458353	-0.258148	-0.256981	0.033609	-0.180594	-0.498997	-0.25805	-0.256993	-0.29204	-0.499692	0.0304399	-0.3791	-0.221644	-0.0373941	-0.105515
C10orf119	0.481775	0.486564	0.413077	0.472946	0.07105	0.580516	0.367268	0.478877	0.137175	0.504182	0.207585	0.113895	0.329377	0.228785	-0.0857986	0.304153	0.384599	0.312706	0.216729	0.301114	0.363797	0.339995	0.292453	0.45843	0.336832	0.496726	0.381083	0.285541	0.552608	0.594452	0.641106
C10orf125	0.118014	0.0919935	0.179635	-0.148706	0.177947	0.077702	-0.214901	0.0221551	-0.145643	-0.0383465	-0.244422	0.0948563	-0.164721	0.0362663	0.030777	-0.364032	0.146663	-0.0981195	0.159437	0.200575	-0.09646	-0.0118867	-0.135476	0.0320044	0.168584	-0.119853	0.235844	-0.0538185	0.19672	-0.0150743	-0.506818
C10orf129	0.0947238	-0.276724	-0.195328	-0.0189685	-0.283373	NA	0.0241302	0.00959599	-0.109495	-0.025799	-0.138504	0.106246	0.178724	NA	0.0537667	-0.055983	0.0481367	-0.16584	-0.0641263	-0.341555	0.0451741	-0.0947087	-0.0595053	0.0229233	NA	0.300033	-0.187679	0.826061	NA	0.194146	0.144216
C10orf137	0.255631	0.0883356	0.0942113	0.275633	0.138394	0.336188	0.274069	0.0810957	0.341425	0.470846	0.343048	0.152068	0.266868	0.263778	-0.014317	0.316646	0.049803	0.152832	0.166099	-0.208386	0.128528	0.157105	0.252222	0.364771	0.118722	0.350778	0.150835	0.388475	-0.00775933	0.276536	0.491937
C10orf2	0.261011	0.166407	0.318801	0.144062	0.255008	0.263634	0.34085	0.27692	0.408447	0.315493	0.310787	0.233197	0.167083	0.322648	0.0506007	0.211074	0.357024	0.378188	0.0216512	0.26614	0.0527347	0.272118	0.0866126	0.235489	0.507524	0.504118	0.204453	0.533464	0.362812	0.0473367	-0.176703
C10orf26	0.0881659	-0.332261	-0.606409	-0.248869	-0.347154	-0.391767	-0.491935	-0.385137	-0.329954	-0.453597	-0.112789	-0.170309	-0.0908914	-0.268041	-0.179974	-0.334872	-0.346599	-0.503763	-0.253542	0.0178292	-0.169677	-0.254666	-0.49413	-0.18824	-0.574031	-0.549675	-0.412563	-0.334028	-0.473723	-0.331142	0.377521
C10orf28	0.355469	-0.044147	0.0145709	0.217826	-0.38114	0.196225	0.116085	-0.104579	-0.0466537	0.255323	-0.0564137	0.0938799	0.200441	-0.056781	-0.152832	0.022902	-0.076738	0.031626	0.0513561	0.0560173	0.0426488	-0.047751	-0.0441915	0.100766	0.0425867	0.342878	0.102009	0.0917698	0.166246	0.0884999	0.461155
C10orf32	-0.276247	-0.400182	-0.585975	-0.310014	-0.303688	0.156333	-0.219044	-0.28885	-0.350054	-0.352777	-0.573362	-0.406872	-0.191693	0.0215884	-0.387076	-0.310375	-0.528175	-0.335476	-0.20179	-0.557317	0.0257034	-0.256321	-0.425359	0.0602057	-0.263042	-0.504771	-0.426549	-0.337057	-0.298616	-0.0849299	0.407167
C10orf4	0.0406319	-0.15873	-0.166782	0.0658339	-0.183242	0.242744	0.000898072	0.0631336	-0.20795	0.230051	-0.0377663	-0.161654	0.0711643	0.0467751	-0.493198	-0.0288222	-0.0251014	0.0474356	-0.122539	-0.34493	-0.0947332	-0.0868239	-0.208283	0.189125	-0.174114	-0.0324532	-0.197004	0.126243	0.0759405	0.16307	0.442357
C10orf41	0.0928762	-0.103646	-0.0241445	0.0991124	0.0282593	-0.0203531	-0.20025	0.124398	-0.256498	-0.226569	-0.248997	-0.2502	-0.108665	0.0144738	0.0217821	-0.113758	-0.00265738	0.118195	-0.0256909	-0.189684	-0.00045792	-0.136023	-0.284378	-0.11026	-0.183842	-0.432176	-0.363442	-0.437634	-0.0411193	-0.236698	-0.187001
C10orf50	-0.0056242	-0.00317916	-0.0568945	-0.131726	0.0826651	NA	-0.378259	-0.248896	-0.358288	0.0725648	0.259939	0.118286	-0.222852	-0.0367512	-0.10825	0.00674632	-0.1328	-0.182746	-0.00720425	-0.0358212	0.034534	0.00392884	-0.160606	0.0334018	-0.0743335	-0.0215781	0.179761	0.716491	NA	-0.0499251	0.125249
C10orf54	-0.30027	-0.276193	-0.199019	-0.129232	-0.128852	-0.405366	-0.454976	-0.369151	-0.512688	-0.109362	-0.051963	0.0192978	-0.12391	-0.254687	-0.258858	-0.0125892	-0.245172	-0.424534	-0.329121	0.158163	-0.230594	-0.19175	-0.274257	-0.257806	-0.444457	-0.53653	-0.0301543	-0.357822	-0.253633	-0.352894	-0.0747552
C10orf57	0.114998	-0.051181	-0.169977	0.0163154	0.0826062	0.0406666	-0.293659	0.12057	-0.275919	-0.242274	-0.145611	0.0385296	-0.0467416	0.154886	-0.261155	-0.40475	-0.118505	-0.0640116	0.069125	0.206052	-0.062467	-0.134472	-0.145926	-0.132172	-0.0444406	-0.165239	-0.116094	-0.332317	-0.254176	-0.0363332	-0.145325
C10orf58	0.0790586	-0.342541	0.120754	0.0849225	-0.0436883	0.0657191	-0.30269	0.226792	-0.118883	-0.168026	-0.306054	-0.435246	-0.0915058	0.123861	-0.335407	-0.255166	0.0889659	0.118578	0.0427968	0.0280611	-0.0273383	-0.205058	-0.300388	-0.0898319	-0.202496	-0.323963	-0.326281	-0.335235	0.0469534	-0.170801	-0.18335
C10orf72	-0.0135173	-0.203884	-0.341921	-0.249192	-0.255552	-0.237088	-0.378375	-0.120033	-0.109565	-0.140338	0.186939	-0.280733	-0.132448	0.129873	-0.0992738	-0.409647	-0.389026	-0.353219	-0.274302	-0.081618	-0.306465	-0.364653	-0.215167	-0.0928789	-0.583365	-0.549951	-0.14544	-0.153241	-0.353783	-0.00827841	0.0335698
C10orf75	-0.122154	-0.0575971	-0.0347488	0.0887913	0.106323	-0.0546745	-0.464449	0.175525	-0.0167518	0.345712	0.0847768	-0.0316032	0.00881395	0.0322392	-0.479654	0.037749	-0.0634434	0.191631	-0.0351163	-0.289474	-0.0968405	-0.0516929	0.0464274	-0.169408	0.0284903	-0.0187945	-0.282135	0.0690644	-0.311668	-0.0196099	-0.498764
C10orf76	-0.123348	-0.189196	-0.212014	0.0506986	-0.390603	-0.00483502	-0.115925	-0.234679	-0.293402	-0.292821	-0.122309	-0.110352	-0.105855	-0.130656	-0.390839	-0.113568	-0.492894	-0.273897	-0.0497919	-0.114276	0.00613579	-0.222429	-0.242749	-0.117826	-0.336936	0.010705	-0.232458	-0.12286	-0.153467	0.0758957	-0.0609485
C10orf78	0.136934	0.126609	0.0662277	0.125995	0.231051	0.45694	0.521364	0.13455	-0.112375	0.321537	0.230097	0.0813073	0.196025	0.122299	-0.17951	0.613757	0.317679	0.201491	0.181787	0.433211	-0.00518327	0.117418	0.040392	0.25706	0.132672	0.216867	0.163299	0.576873	0.238816	0.227359	0.323839
C10orf79	-0.0107864	0.0592513	-0.482606	-0.149989	0.0455498	0.134411	0.0268735	0.0529872	-0.259081	0.169869	0.110267	-0.153907	-0.16464	-0.0964846	-0.077482	0.0347651	-0.256052	-0.282275	-0.0412835	-0.37664	0.043979	0.0323901	-0.0797013	0.0482869	0.173772	-0.150884	-0.38858	-0.60097	-0.366922	-0.279487	-0.209479
C10orf81	0.215692	-0.129572	0.0254656	-0.182184	0.101489	0.0441799	0.137554	-0.273323	-0.0599642	0.146104	0.330705	0.300856	0.432973	0.331568	0.246284	0.372838	-0.135737	-0.248211	-0.153543	0.189454	-0.0555708	0.163106	-0.0262172	0.0639315	-0.00744438	-0.672122	0.394201	-0.28442	-0.462943	-0.13489	0.133636
C10orf84	0.0777592	-0.00716512	-0.226447	0.0615152	-0.225809	0.413418	0.0578215	0.106777	0.013462	0.0667463	-0.106719	-0.0271999	0.244391	-0.0402567	-0.540839	0.0455625	0.0933656	0.0312737	0.0368083	-0.0138842	0.0408236	0.0361159	-0.190028	0.28157	-0.103801	-0.300033	-0.217683	0.494915	0.190322	0.16431	0.506013
C10orf90	0.0522116	0.159932	0.0397146	0.0235904	-0.050622	NA	-0.313321	0.170028	-0.367593	0.00664523	0.522153	0.389044	0.016954	NA	-0.213091	0.0066992	0.273832	0.112687	-0.0402416	-0.025183	-0.00569703	0.0597001	0.11243	-0.0342516	NA	0.181064	-0.187154	0.055827	NA	-0.196741	-0.0237149
C10orf99	0.134567	-0.392468	0.162152	0.0602938	0.221226	-0.113484	-0.123144	-0.0765928	-0.191729	-0.35598	0.254277	0.276901	0.410869	NA	-0.037933	0.0612399	0.110107	-0.0683391	0.00912267	0.188839	-0.0256657	-0.197785	0.0264024	-0.108535	NA	-0.543572	0.0719714	-0.0812367	-0.151416	-0.147382	-0.198587
C11orf1	-0.303097	-0.394792	-0.301289	-0.203995	-0.129996	0.03488	-0.139909	-0.0906501	-0.0966342	-0.0480084	-0.14038	-0.288072	-0.0432837	0.070326	-0.262493	-0.389905	-0.239294	0.104596	-0.0879507	0.0989238	-0.0539403	-0.190573	-0.181758	-0.120579	0.0248283	-0.0653396	-0.254126	-0.27655	-0.166451	-0.249229	0.037675
C11orf16	0.104393	0.0927983	0.107539	-0.0524198	0.149553	0.0899173	0.113609	0.166696	0.109043	0.214236	-0.0026258	-0.100507	0.0539918	0.0343167	0.122954	0.198371	-0.318146	-0.212115	0.0158204	-0.152405	0.262874	0.0349457	0.0416151	0.0174013	0.0651248	0.0950643	-0.0283953	0.167426	-0.313104	-0.195636	-0.0161535
C11orf2	-0.209254	-0.213558	-0.197486	-0.0963768	-0.113838	-0.280972	-0.225787	0.0155543	0.145514	-0.135476	-0.14307	-0.221253	-0.278604	-0.0844378	-0.175366	-0.154134	-0.227307	-0.0720544	-0.251204	-0.246609	-0.0032852	-0.124679	-0.324648	-0.298108	-0.0638068	0.00401925	-0.252225	0.465294	-0.210446	0.185465	-0.539242
C11orf24	0.407923	0.0954947	0.0934649	-0.240497	0.0332458	-0.227877	0.0117491	0.0325649	0.103149	-0.166716	0.20546	0.319733	0.106186	0.138094	0.340406	-0.128648	0.232582	-0.0482806	0.0378485	0.434957	0.0269695	0.0968286	-0.103032	-0.171239	-0.0290095	-0.347343	0.457034	-0.572481	-0.0994195	0.0968775	-0.146521
C11orf35	0.0528081	-0.30655	-0.39078	-0.198985	-0.0935733	-0.117925	-0.23004	-0.100111	-0.0972466	0.0519404	-0.219702	0.0275827	-0.146345	-0.175288	0.112202	-0.14216	-0.299743	0.00592622	-0.0466475	-0.0112953	0.0409214	0.0192189	0.00126753	-0.298205	0.313987	-0.186148	-0.19458	-0.11699	-0.16651	-0.118951	-0.285428
C11orf45	-0.333193	-0.101202	0.134963	0.0712958	-0.0315096	0.0528626	-0.254089	0.222214	-0.45449	-0.156705	0.333245	0.436087	-0.0828219	0.0802033	-0.025452	0.153167	-0.14829	-0.191083	-0.202909	0.0297813	-0.0190311	-0.133674	-0.147921	-0.0249551	-0.083654	-0.247959	0.0389402	-0.473517	-0.0124464	-0.357834	0.042594
C11orf46	-0.444687	-0.146501	-0.198089	-0.164958	-0.242568	0.293245	-0.195645	-0.100744	-0.0394034	0.0765579	-0.248857	-0.267157	0.0584105	-0.0453911	-0.261579	-0.0777086	-0.160341	0.0187544	-0.106337	-0.330473	-0.0212513	-0.00762878	-0.259635	0.190037	-0.282525	-0.310494	-0.197092	-0.346719	0.0988408	-0.0621044	0.291463
C11orf52	-0.364538	-0.329022	-0.386948	-0.237263	-0.406522	-0.28381	0.21366	-0.271546	-0.0490167	-0.107266	-0.501107	-0.413862	-0.381323	NA	-0.258189	-0.210295	-0.428325	-0.18515	-0.0593304	-0.260323	0.00220717	-0.304933	-0.173047	-0.288311	NA	-0.221319	-0.346232	-0.3345	-0.3798	-0.440348	-0.272312
C11orf54	-0.232074	-0.259226	-0.263527	-0.183836	-0.417417	0.148167	0.0669881	-0.324531	0.0832	-0.12011	-0.385586	-0.383428	-0.247503	0.0435302	0.0297096	-0.379398	-0.344372	-0.125771	-0.063594	-0.134338	-0.205379	-0.219438	-0.241874	0.131649	-0.145848	-0.307372	-0.146438	0.0169996	-0.0415055	-0.14909	0.360134
C11orf57	0.0727523	0.0518764	-0.00916056	-0.0243361	-0.394573	0.357285	0.319799	-0.0431219	0.335861	-0.0180944	0.0197738	-0.183717	-0.0465368	0.0966191	0.227075	0.10136	0.100994	0.0933731	0.0394623	0.0296423	0.0629452	0.276542	-0.113226	0.19931	0.290276	-0.0921365	-0.126862	0.184153	0.21922	0.0210977	0.471183
C11orf63	-0.169224	-0.114371	-0.330204	-0.169095	-0.235939	-0.138397	-0.316044	-0.0835874	-0.198848	-0.323206	-0.189838	-0.0213323	-0.363032	-0.10112	0.116995	0.0649959	-0.306404	-0.25274	-0.0833585	-0.190326	0.115327	-0.340954	-0.19855	-0.0301002	-0.408042	-0.544249	-0.17298	-0.139333	-0.32786	-0.020417	-0.0381182
C11orf66	-0.0207901	-0.331112	-0.295266	-0.207025	-0.19878	-0.15987	-0.431634	-0.337876	-0.125221	-0.0373578	-0.275423	-0.00653576	0.0421841	-0.252254	-0.212585	-0.469049	-0.322371	-0.380687	-0.137097	-0.300697	-0.157421	-0.0558529	-0.282758	-0.218104	-0.327067	-0.466586	-0.126521	0.204982	-0.403449	-0.319971	-0.190373
C11orf67	0.0980795	-0.177604	-0.120753	-0.136053	-0.40987	-0.225545	-0.146651	-0.211123	-0.194067	0.0179585	-0.0493975	-0.139365	-0.153671	-0.06456	-0.0794676	-0.158939	-0.0938636	-0.0942287	0.0387333	-0.129735	-0.155985	-0.172536	-0.186684	-0.181672	-0.322125	-0.513032	-0.264814	0.279888	-0.138494	-0.048237	-0.552925
C11orf68	-0.0354543	-0.172147	-0.179917	-0.177256	-0.242289	-0.417127	-0.506669	-0.0624941	-0.135534	-0.218857	-0.205446	-0.120255	-0.239317	-0.274055	-0.304013	-0.0551039	-0.0822791	-0.186366	-0.202313	0.0670024	-0.0513108	-0.166424	-0.252095	-0.270161	-0.362701	-0.591546	-0.0191655	0.157797	-0.237961	0.12428	-0.513201
C11orf71	-0.257882	-0.161351	-0.0883874	-0.221721	-0.112983	-0.0260391	-0.209651	-0.0276784	0.0876672	-0.213892	-0.24809	-0.31053	-0.296085	-0.180648	-0.173547	-0.416685	-0.0550357	0.0559463	-0.0589387	-0.32809	0.00858815	-0.00211903	-0.156139	-0.204666	0.110536	-0.176098	-0.322624	0.368901	-0.175494	-0.127234	0.244078
C11orf74	-0.227591	0.0901037	0.0704768	-0.0948207	-0.112574	0.0651595	-0.24315	0.0675359	-0.0294943	-0.0189412	-0.29686	-0.0797575	-0.00694375	0.0212418	-0.21783	0.0636737	-0.0711842	-0.0212849	0.0325438	-0.122426	-0.117684	0.0257943	-0.197239	0.114277	-0.235468	-0.123415	-0.367649	0.132086	-0.178826	-0.150794	-0.106178
C11orf80	-0.0443134	0.0709696	0.236656	0.0479381	0.199518	-0.0688707	0.0617767	0.041162	0.197718	-0.00714221	-0.460786	0.0179586	-0.184025	0.112019	0.26057	0.409202	0.179082	-0.0958243	-0.0958547	0.245733	0.140348	0.170075	0.232344	-0.0244912	0.0741414	-0.200224	0.370562	0.569409	0.00871676	0.177159	0.177797
C11orf82	0.779575	0.639728	0.708299	0.433825	0.756252	0.759264	0.672989	0.681268	0.83122	0.60315	0.847997	0.81859	0.794344	0.581679	0.8967	0.752163	0.837916	0.687965	0.639112	0.841636	0.729172	0.822561	0.750011	0.76127	0.805979	0.661693	0.778912	0.905687	0.693214	0.230567	0.715652
C11orf84	0.473312	0.300838	0.41748	0.0709857	0.358074	-0.00851967	0.526832	0.577873	0.599156	0.290549	0.152737	0.320488	0.413486	0.00407909	0.452553	0.655409	0.545915	0.339981	0.438366	0.00712095	0.256654	0.141814	0.444952	0.213902	0.325146	0.388211	0.251368	0.580991	0.348665	0.254802	-0.19443
C11orf85	-0.0544308	0.0865168	0.0688397	0.196376	-0.0663026	NA	0.0265568	0.0472192	-0.0775348	0.404456	0.0911343	0.0257995	-0.145847	NA	0.0413939	-0.00427018	0.0839965	-0.134043	0.0774998	0.0836265	0.0423538	-0.143344	-0.0678109	0.0598609	NA	0.0797917	-0.098762	-0.177806	NA	0.120755	0.317557
C11orf86	0.177308	-0.0986271	0.43575	-0.15753	0.183419	-0.0293303	-0.0328689	-0.258617	-0.111565	0.0206114	0.405959	0.32176	0.215558	NA	-0.0594255	0.119886	0.0659374	-0.0515207	0.219526	0.270063	-0.191414	NA	0.0547961	0.0120012	NA	-0.00882575	0.228935	-0.0846803	0.137313	-0.143774	0.330869
C11orf92	-0.370465	-0.291586	0.00271529	-0.05917	0.0442612	-0.125322	-0.20219	-0.208136	-0.0972373	0.198727	-0.495507	-0.433898	-0.402295	0.187494	-0.274646	0.227723	-0.322773	0.077163	-0.160671	-0.242897	0.0514404	0.131622	-0.0469835	-0.107159	-0.263083	-0.584656	-0.135173	-0.307408	-0.30338	-0.259024	0.0967537
C12orf11	0.325402	0.369659	0.502078	0.209089	0.251664	0.523853	0.566595	0.27481	0.147136	0.178866	0.360437	0.333673	0.350798	0.211128	0.406082	0.264691	0.547719	0.441442	0.140556	0.375884	0.138571	0.355381	0.264695	0.418318	0.414345	0.560329	0.140671	0.493633	0.49283	0.347365	0.603968
C12orf24	0.319684	0.288349	0.287245	0.310833	0.320586	0.433242	0.465078	0.354175	0.264519	0.479145	0.626337	0.342576	0.38839	0.16323	-0.0538032	0.357036	0.41422	0.297779	0.143789	-0.264141	0.313203	0.214238	0.250639	0.465527	-0.0526278	0.403348	0.014138	0.862028	0.364335	0.421288	0.620425
C12orf29	0.156915	0.258319	0.0183442	0.239884	0.216112	0.46056	0.362997	0.148637	0.0957396	0.028519	0.259431	0.0123008	0.39811	0.420355	-0.273574	0.0101358	0.417646	0.239656	0.0949089	-0.193698	-0.0164346	0.0833508	-0.00722626	0.351335	0.185419	0.270182	-0.0165383	-0.00967765	0.269507	0.170129	0.464217
C12orf32	0.389923	0.438249	0.543034	0.242422	0.593833	0.386389	0.0682164	0.570544	0.276412	0.591312	0.409669	0.655553	0.427955	0.626367	0.568856	0.740935	0.469683	0.542314	0.349747	0.299759	0.368541	0.13515	0.353414	0.319203	0.287672	0.383942	0.264466	0.772765	0.435473	0.36569	0.446062
C12orf34	-0.0419588	0.273283	-0.0122728	0.0880382	0.126453	0.0472569	0.237054	0.136301	0.225881	0.264049	-0.245415	-0.0215909	0.174746	0.401791	-0.073399	0.388032	0.390009	0.230912	0.213801	-0.439387	0.105953	0.113158	-0.0116319	-0.0291344	0.0674681	0.402776	0.0132552	0.421321	0.151448	-0.000617279	-0.268033
C12orf35	-0.208562	0.0602593	-0.0723699	-0.0552291	-0.0702171	0.245832	-0.108592	-0.310276	-0.228664	0.0467444	0.130504	0.250622	0.441544	-0.0832804	0.204054	-0.228563	0.0815832	-0.0110087	-0.121648	0.247669	0.0373892	0.149836	-0.149955	0.0715968	-0.0780431	0.642958	0.324069	0.375747	0.117336	-0.0795688	0.501635
C12orf39	-0.0169572	0.128411	-0.00394729	-0.16622	0.38566	NA	-0.2111	NA	-0.180587	-0.0741392	-0.430052	-0.30969	-0.0575905	NA	-0.410842	0.204535	0.312135	0.0303337	NA	-0.239761	0.0948933	-0.0715804	-0.0324797	0.107203	NA	-0.165081	-0.387138	0.125935	NA	-0.153876	-0.169921
C12orf4	0.396956	0.410957	0.344394	0.141845	-0.0375486	0.35214	0.0957604	0.132163	0.0575034	0.190823	0.122187	0.313352	0.163707	0.214939	0.344865	0.414916	0.325543	0.190453	0.144284	-0.0436258	0.252928	-0.0290903	-0.0394516	0.3165	-0.0658847	0.163354	0.190317	0.301915	0.168385	0.157828	0.489344
C12orf40	-0.0388758	0.0382062	0.0445474	-0.106148	-0.384253	NA	-0.00489449	0.106867	0.0595989	0.0864559	0.184257	0.237372	0.0564351	-0.00805911	-0.0518564	0.0948186	0.0285356	0.0749907	0.0660915	0.0864687	-0.00424262	NA	0.101116	0.0505739	0.0776514	0.255015	0.110469	-0.167235	NA	-0.142806	0.162689
C12orf41	0.304851	0.180886	0.236542	0.461276	-0.0730539	0.38938	0.446986	0.428735	0.244314	0.483269	0.186363	0.124745	0.13352	0.167495	0.457899	0.415736	0.340028	0.302153	0.337589	-0.243322	0.238756	0.25913	0.102707	0.298338	0.366685	0.469806	0.0848655	0.256787	0.306923	0.0518691	0.60234
C12orf42	0.0225991	-0.0527691	0.00671564	-0.150473	-0.124842	-0.107927	-0.209406	-0.0452345	0.0220861	-0.0405094	0.0398126	0.0829351	0.072803	-0.0592598	-0.0823604	0.169782	0.0331181	-0.00767623	0.0577325	-0.135069	-0.128581	0.0497186	-0.155734	-0.0365233	-0.1554	0.0860717	0.353295	0.818876	0.05423	-0.180192	0.299777
C12orf43	0.180829	0.265523	-0.0899176	0.109693	0.167893	0.339369	0.572147	0.411209	0.127238	0.379841	-0.0901692	-0.0971765	0.0502086	0.15159	-0.119553	0.28259	0.44371	0.236773	0.125145	-0.15799	0.105128	0.029033	-0.118244	0.113483	0.0605401	0.142621	-0.0727026	0.0390896	0.327278	0.240823	-0.184698
C12orf48	0.819688	0.6135	0.833645	0.529193	0.859524	0.729517	0.760645	0.70834	0.752267	0.764602	0.706541	0.690841	0.729192	0.847014	0.869764	0.879274	0.854162	0.726929	0.699381	0.753735	0.748865	0.831169	0.645337	0.752735	0.839823	0.864175	0.750293	0.939489	0.742574	0.475456	0.795943
C12orf5	0.0514147	0.0700216	0.168149	-0.0738878	0.179426	0.21819	0.0585713	-0.106862	-0.109127	-0.0148207	0.182207	0.2128	0.0137588	-0.0420641	0.317925	-0.0165238	0.199795	0.0935142	0.0549329	0.0620588	0.0726118	-0.0551294	-0.0943642	0.0522772	0.00593349	0.654219	0.300266	0.0300811	0.189526	0.21487	0.189502
C12orf65	0.0414889	0.341919	0.24142	0.218383	0.194592	0.422273	-0.187766	0.434322	0.397516	0.556549	0.0764238	0.220251	0.217193	0.203564	0.260646	0.415004	0.23394	0.346421	0.223577	-0.209249	0.0884881	0.139199	0.141598	0.242672	0.213382	-0.0500954	0.0401714	0.836404	0.231478	0.460991	0.558332
C12orf70	-0.0491973	0.288741	0.113501	0.0971578	0.209182	0.107535	-0.113917	0.0222781	-0.0179319	0.0556971	0.558365	0.416429	-0.0281632	-0.00302541	0.269113	0.317351	0.366864	0.0848226	0.0855921	0.411524	-0.0634868	0.176007	0.259769	0.12397	0.17166	-0.14205	0.408663	-0.068752	0.0631581	-0.00960113	0.151389
C12orf72	-0.438867	-0.221863	-0.433596	-0.214596	-0.238483	-0.000127374	-0.252938	-0.203471	-0.31225	-0.0830775	-0.115243	-0.250106	-0.337242	-0.123587	-0.131976	-0.451161	-0.299428	-0.153692	-0.16466	-0.485418	-0.142637	-0.0922018	-0.150653	-0.0806479	-0.339964	-0.0818177	-0.392095	-0.60299	-0.233403	-0.208005	0.256103
C12orf73	-0.018198	0.0480887	0.286888	0.0147979	0.0704767	0.283157	-0.0592571	0.351571	0.105885	0.254671	-0.0844113	0.179235	0.0373044	0.0229686	0.0526319	0.259376	0.37807	0.369828	0.229173	-0.182664	0.101799	0.264383	-0.0670237	0.253585	0.299197	0.121197	-0.175659	0.47303	0.206888	-0.0569232	0.485677
C12orf75	-0.0841991	0.461124	0.118516	-0.00430434	-0.00403619	0.351701	0.48598	0.109081	0.241169	0.0602412	-0.0846512	0.102658	-0.136164	0.15755	0.0848203	0.473679	0.178428	0.135529	0.360285	-0.0908497	0.165253	-0.234899	0.122591	0.137104	0.250614	0.288039	0.50042	0.73398	0.0419277	0.0763424	0.232505
C13orf1	-0.340804	-0.104893	-0.176346	0.083794	-0.136679	-0.0320269	0.0666921	-0.0168334	-0.297732	-0.275323	-0.175824	-0.325289	-0.0528759	0.139966	-0.450606	-0.432698	-0.0378658	-0.0576189	-0.0832955	-0.279342	-0.00886842	-0.198997	-0.227989	0.14672	0.121934	-0.0222878	-0.0330326	-0.666611	0.129321	-0.106239	0.054005
C13orf15	0.213866	-0.191442	-0.166269	-0.271098	-0.0516283	-0.27004	-0.099131	-0.368413	-0.0896141	-0.189041	-0.140997	-0.387224	0.145355	0.157882	-0.374399	-0.367152	-0.47536	-0.45375	-0.244908	-0.243546	-0.143035	-0.102776	-0.153139	-0.0623832	-0.196687	0.319458	-0.35711	0.705615	-0.223326	0.0389944	0.0641412
C13orf18	-0.171443	0.0742989	0.0460575	-0.279101	0.0588275	-0.105421	0.34826	-0.121687	-0.155738	-0.0115987	0.0589232	0.368941	0.00368432	-0.0149659	0.150375	0.228541	-0.102658	-0.296505	-0.376244	0.0376168	-0.119385	0.075003	-0.192935	0.0687906	-0.27541	0.0207891	0.254001	0.219822	-0.351583	-0.31751	0.0593924
C13orf27	0.489219	0.67838	0.598576	0.455467	0.612838	0.429492	0.293302	0.41321	0.492983	0.493033	0.335341	0.148039	-0.0324905	0.164196	0.144457	0.00744387	0.585515	0.369257	0.416108	0.0905187	0.205615	0.332597	0.496624	0.451541	0.455921	0.163604	0.348582	0.725825	0.553183	0.677847	0.486425
C13orf29	0.145683	0.130353	0.0845064	0.0313375	0.0497382	-0.19676	0.190654	-0.149357	-0.15092	-0.301611	-0.0390143	0.248477	0.15073	0.0444767	0.249517	0.230732	0.36195	-0.231996	0.116668	0.506134	-0.0258172	-0.207716	0.213184	0.0795679	-0.0992139	-0.39124	0.252326	-0.46629	-0.265615	0.12182	0.177612
C13orf34	0.499808	0.519847	0.633428	0.419001	0.529459	0.476205	0.578986	0.464366	0.636797	0.579041	0.513039	0.627196	0.39927	0.601568	0.686841	0.612857	0.69446	0.610454	0.584899	0.667761	0.154059	0.261658	0.478406	0.589775	0.715095	0.559735	0.284556	0.92559	0.656061	0.383039	0.591118
C13orf37	0.426276	0.503261	0.367126	0.388191	0.380244	0.514529	0.45213	0.489654	0.312941	0.383835	0.204918	0.125107	0.369236	0.415664	0.118459	0.474185	0.505371	0.397297	0.36611	0.373765	0.174475	0.129263	0.453974	0.430034	0.656881	0.487086	0.197038	0.783225	0.463368	0.459996	0.301105
C14orf105	-0.175337	-0.198998	-0.0254739	-0.314344	-0.132252	0.0706609	-0.338977	-0.185191	0.0216423	0.0271548	-0.389442	-0.441498	-0.333393	-0.0138507	-0.0989402	0.0783886	-0.259718	-0.110618	-0.105696	-0.225807	0.211947	0.0679423	0.247123	0.0846247	-0.19123	-0.445869	-0.0246507	-0.113201	-0.205586	-0.120391	0.0340203
C14orf106	0.517304	0.534357	0.320941	0.5079	0.326719	0.46861	0.505049	0.464891	0.266367	0.537826	0.38771	0.327686	0.343132	0.225993	0.412813	0.462412	0.410028	0.370419	0.40144	0.24481	0.391597	0.267326	0.394291	0.433133	0.397686	0.578697	0.421626	0.479289	0.487559	0.236719	0.617782
C14orf115	0.123288	0.0950475	0.275584	-0.205533	0.203699	0.129782	-0.0960492	-0.0447166	-0.0197847	0.14251	0.335318	0.0538761	0.100409	NA	-0.026003	0.149572	0.00411542	0.00571425	0.109897	-0.103963	0.175646	0.126041	-0.0599473	0.0183118	NA	0.675809	0.335384	-0.116591	0.0684441	-0.0371758	0.0204769
C14orf132	0.0429983	-0.00282216	-0.37307	0.0858015	-0.127935	-0.283178	0.0463417	-0.0116138	-0.0603749	0.00443487	0.224396	0.143796	0.102866	-0.0407579	-0.41771	0.185098	-0.300785	-0.338129	-0.00508953	-0.500058	0.122834	-0.176539	-0.021812	-0.091426	-0.659182	-0.428973	0.134169	-0.223599	-0.131255	0.18063	-0.190226
C14orf142	0.266032	0.318423	-0.00494284	0.0610106	0.0629067	0.34825	0.25572	0.194553	0.0328946	0.209842	-0.0646491	-0.0568218	-0.0754996	0.149982	0.0415863	0.0681068	0.00885352	0.0400777	0.165903	-0.208914	-0.0258879	0.0890609	0.275782	0.362231	0.32662	-0.224038	-0.0226747	0.759035	-0.0957616	0.117647	0.454237
C14orf143	0.436292	0.243728	-0.0598692	0.285683	0.363877	0.499644	0.398166	0.492096	-0.0321076	0.494119	0.411764	0.214716	0.159787	0.388434	0.115003	0.371128	0.312545	0.363632	0.206876	0.446872	0.220747	0.381134	0.407438	0.30308	0.586638	0.471827	0.0846155	0.201214	0.22899	0.0769238	0.435287
C14orf145	0.527786	0.665195	0.489611	0.42593	0.348334	0.442193	0.341787	0.46016	0.443788	0.563405	0.355994	0.440287	0.317902	0.518803	0.455538	0.443667	0.461916	0.130609	0.366586	0.268854	0.407055	0.350094	0.583149	0.522079	0.474244	0.371125	0.208903	0.87808	0.453987	0.243318	0.373355
C14orf147	-0.123534	0.227782	0.0913737	-0.00922231	0.26747	0.212055	0.495	0.044017	-0.0652158	-0.119178	-0.0305125	0.0286815	0.0736509	0.0215543	0.0265209	-0.0797116	0.0932257	0.0593937	0.222335	0.159454	-0.0649339	0.142304	0.304762	0.114824	-0.0208395	0.376264	0.174784	-0.312717	0.219909	0.0320248	0.502716
C14orf156	-0.0766093	0.117231	0.102672	0.0444358	0.143852	0.439773	0.145194	0.189085	0.0182364	0.113567	0.0316306	-0.00344332	-0.0126281	0.244755	-0.145867	-0.0867986	0.35127	0.283252	0.188549	0.109998	-0.0519551	0.0314058	0.103296	0.149345	0.316521	0.564085	-0.121021	0.276884	0.0959524	0.14941	0.251635
C14orf159	-0.281336	-0.418449	-0.36017	-0.0458041	-0.192456	-0.136943	-0.189218	-0.0840135	-0.355496	0.173752	-0.32593	-0.245554	-0.499434	-0.109821	-0.470397	-0.232693	-0.332809	-0.129198	-0.0703133	-0.00484662	-0.131105	-0.299321	-0.214087	-0.1357	-0.373331	-0.668082	-0.152269	0.114204	-0.300084	-0.441434	0.382891
C14orf162	0.0329478	0.126063	-0.037275	0.255114	0.091082	NA	-0.0111072	0.165513	-0.0610209	0.292549	0.0639626	0.127599	0.343168	NA	-0.157492	-0.208052	0.15213	0.238752	0.201155	-0.138299	0.0339692	0.0931729	0.00612334	0.0152263	NA	-0.250853	-0.0574858	-0.0436284	NA	0.35137	0.182539
C14orf176	-0.0165735	-0.217864	-0.182327	-0.0977119	-0.0724205	-0.0601606	0.2782	-0.164776	0.0936851	0.0104865	0.13851	0.07774	-0.0566585	-0.0712577	0.0768831	0.0964988	-0.0919278	0.114434	-0.125899	0.0865554	-0.084989	0.0259472	0.0973212	-0.181359	0.113311	-0.526206	-0.377036	-0.287918	-0.129198	-0.220584	-0.21046
C14orf182	0.285793	0.192042	0.252002	0.023756	-0.30776	0.0951455	-0.38693	0.0158743	-0.0224782	-0.031214	0.231972	0.367467	0.177481	-0.0315401	0.153466	-0.249502	0.0430005	-0.174699	-0.0620543	0.370534	-0.0953266	0.119512	0.0954905	0.0178056	-0.00475625	-0.379116	0.461906	-0.0376554	-0.102965	-0.207018	0.346002
C14orf28	-0.154967	-0.449926	-0.452557	-0.137124	-0.262803	0.138478	-0.359451	-0.285659	-0.155838	-0.115423	-0.0268516	-0.110837	-0.164526	-0.272241	-0.18175	-0.39811	-0.285306	-0.290347	-0.25679	-0.175397	0.0132427	-0.213427	-0.253141	-0.267988	-0.547049	-0.48655	-0.208672	-0.651112	-0.172621	-0.246216	0.089911
C14orf37	0.0496095	0.122748	-0.24238	-0.203207	-0.322491	-0.0966627	0.270249	0.081069	-0.114454	-0.255704	-0.182785	-0.00470867	-0.34655	0.00379679	-0.101638	-0.00105838	0.0732941	-0.0573329	-0.053808	-0.056102	0.182559	-0.190723	-0.0979097	-0.0112309	-0.468789	-0.0183408	0.0538569	-0.466884	0.152121	0.0857111	-0.182926
C14orf45	-0.240852	-0.0655311	-0.543767	-0.183868	-0.123561	0.0532982	0.310819	-0.164252	-0.31197	-0.0617598	-0.000604412	-0.0618691	-0.225755	0.132798	-0.146039	0.018903	-0.247362	-0.380336	-0.142934	-0.321521	0.0151983	0.0243546	-0.075573	-0.0374709	-0.474895	-0.584146	-0.37541	-0.18755	-0.306805	-0.235281	0.134571
C14orf53	0.106918	-0.0030414	-0.10269	-0.0811918	0.079594	NA	NA	-0.166771	-0.0681959	-0.0398842	-0.0558635	-0.189843	-0.0408287	NA	-0.134761	-0.393899	0.0232181	0.0199052	0.000390842	-0.196162	-0.146351	-0.0428283	0.00216567	0.0402766	NA	0.00686806	0.0188257	0.0738266	NA	NA	-0.269702
C14orf64	0.103469	0.00823385	-0.0414034	-0.126053	-0.108477	-0.0795593	-0.359708	-0.0938467	-0.163969	-0.158525	0.0125494	-0.11669	-0.292804	-0.0575598	-0.0356267	0.163117	-0.41431	-0.143623	-0.329222	-0.0863933	-0.101294	-0.121237	0.00473213	-0.137441	-0.385477	-0.563935	-0.171952	0.71468	0.0781391	-0.277732	-0.332536
C14orf68	0.1965	0.136988	0.17005	-0.0514786	0.283078	-0.161957	0.111093	-0.136664	-0.0201153	0.103491	0.00404193	0.0307067	-0.161411	0.0190175	-0.00363922	-0.372238	0.120073	0.116393	0.0470094	-0.145123	-0.0313643	0.121737	-0.046831	-0.0615898	0.0899069	0.214453	-0.291594	-0.120019	0.0248465	-0.037078	0.190046
C14orf72	-0.0775877	-0.00584343	0.110606	-0.140402	-0.175686	0.0504154	-0.529547	-0.196219	-0.212253	-0.0884388	0.140096	0.230343	0.0327547	0.0289875	-0.0454178	0.0775311	-0.14933	-0.118966	0.00736545	0.100971	0.0913128	-0.0163793	-0.0551315	-0.053474	0.155526	-0.125129	0.0870543	-0.0819721	-0.170744	-0.401748	0.224801
C14orf80	0.673578	0.349732	0.18519	0.229254	0.32906	0.187249	0.0716079	0.481912	0.592636	0.387128	0.561411	0.286019	0.204315	0.0431377	0.292685	0.423485	0.462266	0.279566	0.464536	0.252341	0.100687	0.291902	0.437921	0.242027	0.61486	0.513517	0.0561381	0.713552	0.271045	0.253321	0.0831954
C14orf93	0.245542	-0.222113	-0.302595	-0.00857372	0.270801	-0.219336	-0.157963	0.208352	0.411208	0.255366	-0.0422779	-0.0470436	-0.1365	-0.115575	0.133896	0.328055	-0.0511333	0.0754275	-0.17716	-0.380081	0.158799	-0.125628	-0.0770293	-0.149963	0.116349	-0.58447	-0.195077	0.379541	-0.323344	-0.0632996	-0.432706
C15orf17	-0.0108868	-0.477675	-0.344338	-0.0131534	-0.0480706	-0.147007	-0.171846	-0.367005	-0.315292	-0.220642	-0.313689	-0.405415	-0.171421	-0.340702	-0.298204	0.126867	-0.511896	-0.182852	-0.312317	-0.461273	-0.0261393	-0.17585	-0.323904	-0.255135	-0.497887	-0.350014	-0.194401	-0.593571	-0.24754	-0.264526	-0.100731
C15orf2	-0.0402552	-0.413317	0.0658103	-0.147903	-0.143708	NA	-0.222448	0.0685657	-0.146687	-0.0145404	0.266545	0.0968048	-0.045972	NA	-0.149968	-0.0609738	-0.154974	-0.0691019	-0.160428	-0.420162	0.0100786	-0.110558	-0.0986565	0.113507	NA	-0.078837	-0.140855	-0.166213	NA	-0.268314	0.135117
C15orf21	0.497307	0.402415	0.0599301	0.242955	0.259985	0.422733	0.308138	-0.144307	0.0953093	0.400676	0.425699	0.127108	0.104587	0.260829	0.314159	0.396012	0.279865	0.105729	0.186306	0.0827703	0.0557214	-0.37945	0.480873	0.425629	0.124206	-0.206665	0.161544	0.768733	0.375691	0.344792	0.0721706
C15orf23	0.708554	0.838563	0.780895	0.521376	0.797857	0.781692	0.752066	0.789748	0.687702	0.685861	0.764712	0.598466	0.562349	0.772241	0.703515	0.693454	0.72399	0.693016	0.660872	0.726217	0.425792	0.354724	0.843133	0.571847	0.857803	0.785114	-0.144406	0.940701	0.809767	0.312573	0.67316
C15orf27	-0.0827907	-0.120924	-0.0268443	0.0603428	-0.0750361	-0.235971	-0.527607	-0.21819	-0.100575	-0.00146792	-0.225741	0.163219	0.146878	0.0480215	-0.189681	0.233403	-0.114492	-0.305667	0.0939365	-0.32172	-0.00112866	0.148305	-0.0513906	-0.0169612	-0.329202	0.470631	0.102623	0.102512	0.111599	0.0420664	0.066853
C15orf34	-0.431955	-0.248075	-0.421887	-0.222105	-0.18095	-0.0926948	-0.138091	-0.146529	-0.236714	-0.269785	0.0576128	0.102499	-0.178675	-0.0918511	0.0820447	-0.154554	-0.402553	-0.258638	-0.231832	-0.241885	-0.0427214	-0.286972	-0.146532	-0.127629	-0.0766842	-0.212313	-0.0873925	-0.138903	-0.264069	-0.319172	-0.370992
C15orf37	-0.0340603	0.085704	-0.0770355	0.035348	0.102764	-0.136071	0.137861	0.0193882	0.0795019	-0.0655409	0.0249063	-0.098523	-0.267645	-0.27472	0.135408	-0.216097	-0.208588	-0.232404	-0.0593835	-0.280521	0.108779	-0.180785	-0.160075	-0.105945	-0.156308	0.0397846	-0.169089	-0.270886	-0.068497	-0.392981	0.0133268
C15orf42	0.868445	0.824709	0.898243	0.550798	0.925214	0.673401	0.740511	0.779318	0.689531	0.734597	0.743623	0.792093	0.838034	0.898542	0.690644	0.93016	0.874721	0.697919	0.730774	0.889771	0.404755	0.769919	0.767237	0.749976	0.818228	0.83223	0.459932	0.950319	0.851663	0.544706	0.618081
C15orf43	-0.136464	-0.0257208	-0.0714056	0.0139895	-0.0132198	NA	-0.0375336	NA	-0.0543441	0.0125895	-0.0403609	0.0658832	0.158227	NA	0.0330494	-0.436165	-0.091745	0.00629431	NA	-0.0584515	NA	0.123848	-0.0428924	-0.0123593	NA	0.020617	-0.0862653	-0.0853486	NA	0.150012	NA
C15orf52	-0.528746	-0.362795	0.0216386	-0.260627	-0.000740917	-0.245431	-0.385265	-0.255034	-0.473079	-0.319949	-0.0976472	0.0774168	-0.119305	-0.155433	-0.091839	-0.00899115	-0.317698	-0.384876	-0.36021	0.248843	-0.0943133	-0.12338	-0.119449	-0.197089	-0.460201	-0.741217	-0.0903556	-0.576029	-0.263499	-0.486056	-0.296569
C15orf56	0.0553424	-0.0470267	0.00807898	0.0492451	0.10832	0.180657	-0.230056	0.241302	-0.360553	0.298247	-0.465241	-0.0284303	-0.105572	0.0800075	-0.0891967	0.33271	-0.367364	-0.0159623	-0.169209	-0.240129	-0.0553176	-0.193694	-0.00129835	-0.0865041	0.116525	-0.0511232	-0.450068	-0.557557	-0.171339	-0.405168	0.0197289
C15orf57	-0.185757	-0.411529	-0.413095	-0.27215	0.0298937	0.156334	-0.366131	-0.110323	-0.0822583	0.0699459	-0.136158	-0.0761317	-0.0588246	0.0406181	-0.150381	0.00380789	-0.254287	-0.212359	-0.281762	-0.0473471	-0.0682961	-0.119839	-0.333125	-0.157326	-0.122054	-0.622841	-0.146349	0.0840641	-0.285692	-0.335296	-0.00628551
C15orf59	-0.267239	-0.139398	-0.333774	-0.153178	-0.559468	-0.351591	-0.00921393	-0.10756	0.0611273	-0.218041	-0.471157	-0.368898	-0.440574	NA	-0.251199	-0.0520293	-0.537865	-0.0251441	-0.127529	-0.492604	0.0343321	-0.390153	-0.276191	-0.265939	NA	-0.0620652	-0.105984	-0.0710255	-0.245096	0.137048	-0.253521
C16orf45	-0.0737707	-0.449304	-0.424444	-0.276738	-0.3017	-0.336659	-0.431523	-0.226287	0.0997686	-0.292031	-0.411394	-0.214685	-0.292313	-0.210238	-0.1565	-0.296826	-0.273011	-0.393893	-0.170393	-0.50035	0.113014	-0.3721	-0.137369	-0.21951	-0.699265	-0.457557	-0.00134465	-0.261855	-0.214142	0.0841911	0.228008
C16orf46	0.0483518	-0.133833	-0.399756	-0.051389	0.146497	0.24502	0.0412598	0.106101	-0.278546	0.0235839	-0.156635	-0.0552001	-0.189758	0.0379272	-0.289925	-0.310004	-0.20767	-0.162823	-0.143482	-0.08012	-0.0325739	-0.143893	0.0182853	-0.00361812	0.0433298	-0.149747	-0.426255	-0.170634	-0.281204	-0.26596	0.153643
C16orf5	-0.252337	-0.159622	-0.155427	0.15434	-0.0811053	-0.24723	-0.478867	0.0533746	-0.248869	0.107182	-0.590991	-0.256214	-0.27594	-0.0260974	-0.494809	-0.160977	-0.299376	-0.193899	-0.0753246	-0.499238	-0.218182	-0.344676	-0.220907	-0.19293	-0.265229	0.0952622	-0.371437	-0.0197125	0.0169723	0.0428151	-0.518901
C16orf54	-0.23648	-0.205034	0.00731028	-0.160775	0.0152692	-0.154681	-0.367873	-0.2385	-0.429337	0.032157	-0.127095	0.27236	-0.0101449	-0.0518959	0.0936555	0.0698187	-0.303583	-0.326301	-0.0483715	-0.0248081	-0.136533	0.0855202	-0.216679	-0.0949262	-0.290978	-0.162442	0.479567	0.662425	-0.102504	-0.370723	0.136761
C16orf58	-0.0173779	-0.24535	-0.323795	-0.277655	0.03566	-0.316324	-0.272287	-0.0436638	0.199067	-0.133591	-0.200831	0.00879589	0.0138248	0.0264972	0.0228884	-0.25743	-0.405461	-0.0919299	-0.16308	0.0345777	-0.0571949	-0.304528	-0.153075	-0.232815	0.0284958	-0.439999	-0.421062	-0.488783	-0.301908	-0.0546848	-0.17604
C16orf59	0.791867	0.691608	0.598711	0.33628	0.735004	0.448419	0.450053	0.740652	0.837143	0.657078	0.727522	0.673675	0.399961	0.611854	0.701715	0.813295	0.743128	0.603697	0.553552	0.577487	0.431337	0.690156	0.761912	0.561048	0.801175	0.626221	0.436083	0.828046	0.648086	0.373031	0.375886
C16orf61	0.435583	0.37498	0.611456	0.283729	0.277631	0.430474	-0.0326968	0.282148	0.173312	0.294425	-0.499809	0.136478	-0.234218	0.148606	0.00736586	-0.0616606	0.429454	0.240843	0.344109	0.301952	0.134465	-0.0324162	0.335188	0.18131	0.475524	0.312544	-0.0116221	0.702639	0.341641	0.251761	-0.0444117
C16orf62	-0.192221	-0.116721	-0.285428	-0.155864	0.0982975	-0.186438	-0.165947	-0.0271072	-0.325488	-0.346632	-0.502037	-0.257992	-0.271118	0.145021	-0.213419	-0.1907	-0.200582	-0.18676	0.037833	-0.139921	-0.046338	-0.300154	-0.10259	-0.180344	-0.443797	-0.220565	0.0742079	-0.209557	-0.00618609	0.131649	-0.233356
C16orf63	0.025962	0.323038	0.0532884	0.343994	0.0988415	0.455541	0.166303	0.387092	0.000460908	0.279197	0.0278681	-0.146934	0.17786	0.300416	0.11201	0.0262382	0.145876	0.231082	0.10579	0.0825432	0.00929599	0.36253	0.224228	0.181674	0.246264	0.187695	-0.201517	0.36327	0.372332	-0.294825	0.370177
C16orf7	-0.0407963	-0.151641	-0.0336117	-0.14793	0.21407	-0.294508	-0.420048	-0.255688	-0.211069	-0.193121	-0.385129	0.0742326	-0.357314	-0.411969	-0.0441036	-0.198538	-0.0991325	-0.306706	-0.243499	-0.0364282	-0.0344192	-0.164083	-0.205984	-0.234542	-0.164205	-0.583692	0.0197655	-0.17199	-0.362724	-0.267251	-0.578653
C16orf70	-0.128008	0.143941	-0.00657226	0.139893	0.203113	-0.102754	-0.189255	0.105109	-0.181253	-0.176505	-0.123166	0.150453	-0.154652	-0.1541	-0.167022	-0.380462	0.124843	0.022945	-0.0722019	0.0814712	-0.0212435	-0.196845	-0.0562775	-0.158526	0.156384	0.0373694	0.0397624	-0.248488	-0.136916	-0.144501	-0.226092
C16orf71	-0.186838	-0.0624276	-0.486368	-0.122047	-0.251439	0.0351957	-0.0103391	0.132909	-0.171503	0.041124	0.206723	0.0309532	-0.217022	-0.0580546	-0.0520986	-0.0874359	-0.374408	-0.257339	-0.0660394	-0.17121	-0.183	0.0712626	-0.0321771	-0.189924	-0.149629	-0.322931	-0.286356	-0.504461	-0.382326	-0.185431	-0.354706
C16orf72	-0.0616531	0.0531788	-0.175041	0.0419323	-0.303057	0.11709	-0.105151	-0.13017	-0.0458471	-0.417749	-0.215328	-0.0944963	-0.0407537	-0.225338	0.0602998	-0.167204	-0.0729644	-0.163895	-0.0656122	-0.00348736	-0.0404239	0.23635	-0.169525	0.148342	-0.29488	0.301226	-0.148036	-0.341262	0.103866	-0.111993	0.402829
C16orf75	0.778252	0.503681	0.680555	0.291535	0.612215	0.518577	0.185575	0.643652	0.719875	0.664601	0.346262	0.591851	0.484748	0.622606	0.789702	0.78415	0.673054	0.616549	0.550641	0.791252	0.572147	0.594104	0.678473	0.506093	0.649063	0.344844	0.463184	0.91079	0.688086	0.196316	0.269368
C16orf80	0.150305	0.294448	0.433718	0.320675	0.245005	0.362645	0.384681	0.456739	0.354748	0.252573	-0.184131	-0.0594816	-0.0941418	0.2989	0.221952	-0.280191	0.130567	0.191223	0.0307763	-0.0216458	-0.0127473	0.00209448	-0.027106	0.0483104	0.337478	0.135387	-0.120827	0.454068	0.158246	-0.0840877	-0.136635
C16orf86	-0.140368	-0.240831	-0.333125	-0.255972	0.0993153	-0.326783	-0.334644	-0.189582	-0.179232	-0.0287698	-0.285867	-0.216119	-0.56101	-0.213182	-0.324225	-0.2862	-0.252434	-0.318004	-0.181834	-0.27465	-0.130012	-0.188623	-0.194528	-0.204838	-0.488786	-0.472735	-0.133299	0.526818	-0.180162	-0.197572	-0.476541
C16orf87	0.131584	0.18556	0.470598	0.164673	0.329181	0.359555	0.274287	0.285245	0.444939	-0.0946025	-0.239158	0.266515	0.22812	0.188884	0.276878	-0.0515427	0.342199	0.263521	0.127881	0.263725	0.184418	0.343005	0.0945409	0.283112	0.2173	0.473807	0.288522	-0.253534	0.349428	0.0842995	0.478909
C16orf88	0.253032	0.195149	0.168331	0.186926	0.135753	0.291502	0.569273	0.242914	0.501425	0.155741	0.185976	0.273842	0.211181	0.327087	0.272816	0.335845	0.442462	0.350002	0.123158	0.517686	0.0409579	0.542037	0.276267	0.214301	0.283386	0.597955	0.282822	0.106845	0.371578	0.238083	0.568671
C16orf89	0.0558907	-0.367424	-0.368131	-0.157571	-0.0755744	-0.243688	-0.00883732	-0.339682	-0.369364	0.027039	-0.347883	-0.18568	0.102508	0.0171076	-0.136095	-0.0528383	-0.698053	-0.371847	0.00355718	-0.274144	-0.233583	-0.286166	-0.197705	-0.0702326	-0.556677	-0.590761	-0.396747	-0.273194	-0.36827	-0.220829	-0.0671735
C17orf100	0.111791	-0.212565	-0.057146	-0.00982736	0.439147	-0.202699	-0.200109	0.0467082	0.187911	0.137868	-0.0670342	-0.0493505	-0.144568	-0.215705	0.030221	-0.035655	-0.0297642	0.111333	-0.0643302	-0.333768	0.109815	-0.175583	0.0436457	-0.0235149	-0.0172512	-0.597881	-0.0166943	-0.120554	-0.159547	0.0235327	-0.332555
C17orf103	-0.134763	-0.184761	-0.423557	-0.259616	-0.268441	-0.549651	-0.338469	-0.289558	-0.103157	-0.467959	-0.172052	-0.190209	-0.427859	-0.245436	0.212046	-0.26302	-0.534077	-0.340772	-0.343453	-0.435224	-0.0500393	-0.302095	-0.179913	-0.3711	-0.578754	0.493475	-0.199711	-0.39404	-0.360588	-0.443161	-0.592293
C17orf104	0.161192	0.307355	0.25545	0.266816	0.359051	0.270984	0.0353518	0.132372	0.182135	0.315562	0.013974	-0.00313155	0.183685	0.149721	-0.0118886	0.132576	0.374767	0.287942	0.439162	-0.0445961	0.132167	0.186487	0.228448	0.273913	0.150029	0.540436	-0.0844492	-0.233394	0.410019	0.233214	0.510225
C17orf106	-0.220814	-0.318806	0.0445	-0.0467565	-0.080252	-0.093875	-0.261709	-0.129493	-0.0363892	-0.121527	0.184353	0.0112419	-0.0715856	-0.0347007	0.281816	-0.122059	-0.0268598	0.0728948	-0.000195725	-0.011921	-0.255352	-0.116119	-0.185931	-0.194033	0.0898262	-0.0507128	-0.0361679	-0.050961	-0.154266	-0.136008	-0.330268
C17orf107	0.145564	-0.0748362	-0.373587	-0.11219	-0.0186912	-0.283276	-0.309635	-0.12787	-0.219775	-0.189687	-0.114317	-0.201129	-0.363664	-0.19312	-0.18329	-0.0797146	-0.222132	-0.197026	-0.163774	-0.445023	-0.116568	-0.392532	-0.193493	-0.190358	-0.248913	0.197257	0.164875	-0.488197	-0.181173	-0.0590973	-0.144555
C17orf108	-0.617137	-0.408397	-0.506186	-0.252511	-0.171561	-0.216285	-0.593034	-0.165772	-0.297622	0.0810223	-0.412207	-0.347307	-0.380615	-0.263709	-0.498887	-0.379591	-0.537358	-0.0391179	-0.283015	-0.635913	-0.347057	-0.23786	-0.432331	-0.383268	-0.429907	-0.722032	-0.461558	0.0529855	-0.418189	-0.303394	-0.23247
C17orf28	-0.296942	-0.391735	-0.269004	-0.301365	0.159069	-0.187092	-0.176828	-0.301033	-0.150938	0.0191425	-0.434385	-0.272082	-0.0139295	0.298804	-0.218011	0.26129	-0.220563	-0.211531	-0.0110191	-0.240621	0.0461593	-0.137422	-0.318622	-0.273207	0.0553629	-0.341869	-0.205456	0.0375798	-0.352464	-0.355782	-0.355897
C17orf42	0.0811523	0.252918	0.123769	0.237501	0.345169	0.471368	0.451117	0.216661	0.140445	0.398934	0.0316678	0.0451661	-0.0703787	0.191462	0.422019	0.353092	0.413897	0.372194	0.238083	0.0339723	0.0880621	0.398672	0.145297	0.336858	0.447068	0.489776	0.0971421	0.682633	0.303204	0.0152817	0.548857
C17orf44	-0.126319	-0.373444	-0.506674	-0.100832	0.0243743	-0.26503	-0.431533	-0.171631	-0.0681713	0.11724	-0.0152511	0.0904277	-0.116188	-0.029393	0.0563767	-0.332774	-0.364835	-0.143331	-0.217656	-0.105733	-0.0193376	-0.0664021	-0.144871	-0.162412	-0.231488	-0.455721	0.223615	0.350216	-0.316648	-0.144471	0.346705
C17orf48	-0.168563	-0.184158	-0.321822	-0.0635647	-0.15692	-0.0156044	-0.44148	-0.0279526	0.0457386	-0.0125368	0.196944	0.0129926	-0.0224	-0.187977	0.136176	-0.371321	-0.255233	-0.000410683	-0.21498	-0.20082	-0.077157	-0.177017	-0.140287	-0.0160272	-0.289959	-0.5708	-0.13333	0.694665	-0.176013	-0.0239745	-0.0863523
C17orf53	0.758383	0.793142	0.758039	0.452512	0.689785	0.61148	0.664772	0.72973	0.818034	0.76356	0.845773	0.742959	0.703589	0.758415	0.842625	0.843979	0.805483	0.709768	0.675874	0.808458	0.502573	0.688424	0.753484	0.572113	0.808512	0.811681	0.719996	0.822375	0.740428	-0.0315886	0.199665
C17orf56	0.115296	-0.111433	0.0776859	0.0183642	0.256384	-0.175233	-0.162509	-0.0633933	0.142052	0.14969	0.0609647	0.199037	0.0188222	-0.291845	0.278602	0.270059	-0.0291162	0.14176	0.15802	-0.0800699	0.0425097	0.0466162	0.0815909	0.0124259	0.232567	0.150084	0.0782433	0.723116	-0.0912917	-0.153386	-0.0135799
C17orf58	-0.135496	0.0995898	-0.133983	0.221346	0.622285	0.172302	-0.1168	0.227308	0.0597834	0.316408	-0.15306	0.300012	0.319371	0.152468	0.281136	0.083278	0.399006	0.316637	0.144151	-0.101206	0.0404995	0.0450672	-0.0398994	0.287162	0.316623	0.328462	-0.0860833	-0.642005	0.032483	0.165009	0.617025
C17orf59	0.0269688	-0.183192	-0.339634	-0.177394	0.0966404	-0.315259	-0.546844	-0.1249	-0.112274	-0.25208	0.0954571	-0.0198425	-0.382744	-0.18352	-0.211787	-0.0717265	-0.233425	-0.269672	-0.201093	-0.31483	-0.0471776	-0.171207	-0.137648	-0.337027	-0.231926	-0.178873	-0.0918285	0.502256	-0.2998	-0.347528	-0.570947
C17orf63	-0.10681	-0.0983561	0.118051	-0.281706	0.0538999	-0.298517	-0.157642	-0.173412	0.115427	-0.176594	0.244156	0.087984	-0.073192	-0.170769	0.193282	0.35619	0.0448776	-0.00243902	-0.122731	0.123866	0.262406	-0.134418	-0.207569	-0.15196	-0.055032	0.456232	0.0617391	-0.416641	-0.19005	-0.359195	-0.262138
C17orf67	-0.175481	-0.128602	0.16546	0.09605	0.205908	-0.167128	-0.252489	0.194723	-0.0359367	0.265711	0.22834	0.194483	0.269338	-0.199133	-0.164151	0.159846	0.135784	0.0484506	0.117729	0.014013	-0.219473	-2.93e-05	-0.0282236	0.0567612	-0.167779	-0.3291	0.143913	0.879595	-0.0970191	-0.088157	-0.0663038
C17orf68	-0.292568	-0.180245	-0.455828	-0.0693181	-0.0210697	-0.184912	-0.327564	-0.132365	-0.107378	0.0985023	-0.349395	-0.0813237	-0.299994	-0.224216	-0.0741183	-0.0322469	-0.225529	-0.196591	-0.174856	-0.448797	-0.0570364	-0.245622	-0.165329	-0.272507	-0.236927	-0.173931	0.0523624	0.580751	-0.302272	-0.0443578	-0.426594
C17orf70	0.208706	-0.164381	0.0153451	-0.119798	0.212517	-0.209959	-0.0233312	0.068754	0.399908	-0.04313	0.231894	0.26408	-0.0549045	-0.0256767	0.533877	0.0841173	0.07103	0.071171	0.104942	-0.065451	0.113204	0.152912	-0.0818854	-0.0578478	0.119715	-0.160677	0.0940291	0.511	-0.0305986	-0.0496773	-0.205152
C17orf71	-0.159119	0.391962	0.220048	0.296204	0.128837	0.281483	0.240693	0.21785	0.209473	0.231652	0.123924	0.0396933	0.119098	0.231302	0.110288	0.259332	0.317378	0.288503	0.180752	-0.184901	0.0919353	0.205987	0.120486	0.115486	0.106048	0.513013	0.154544	-0.052471	0.327008	0.107066	0.300236
C17orf75	-0.0746805	0.301335	0.131829	0.257888	0.46075	0.451451	0.494398	0.394607	0.166681	0.454996	-0.0594127	-0.00650739	-0.243494	0.254429	0.0711813	0.366995	0.433215	0.443967	0.323689	-0.134162	0.112566	0.24417	0.351263	0.234139	0.418351	0.517606	-0.057233	0.37838	0.410545	0.169147	0.266737
C17orf79	-0.143545	0.428019	0.0360305	-0.00653388	0.240563	0.278465	-0.0931264	0.332969	-0.203491	0.171104	-0.0154844	-0.0245019	-0.0830381	0.155269	-0.18084	0.172439	0.334824	0.240015	0.238793	-0.273642	-0.122854	-0.0689556	0.0230739	-0.0416686	0.00974307	-0.324301	-0.31861	-0.0391449	0.0361511	0.0472757	-0.532083
C17orf87	-0.150481	0.113382	0.0217375	-0.14221	-0.0478407	-0.0165161	-0.479387	-0.207381	-0.318329	0.0913306	-0.021396	0.309384	-0.070588	-0.138342	0.209611	0.0665219	-0.092472	-0.247689	-0.120016	-0.0777571	-0.13195	0.171543	-0.127462	-0.0333806	-0.307675	-0.0565989	0.51695	-0.367721	-0.0216619	-0.248164	-0.00175727
C17orf88	0.00962469	-0.197287	-0.131043	-0.0163774	-0.383146	NA	-0.385267	0.0803441	-0.276775	0.212248	-0.184548	0.0900533	0.0721631	0.134499	-0.177124	0.106614	-0.0452494	-0.0993615	0.132046	-0.0537397	0.127147	-0.061836	-0.0473619	-0.0913041	0.0156024	0.435042	-0.078681	0.438236	NA	-0.0166802	-0.00454455
C17orf91	-0.237709	-0.583755	-0.357752	-0.295095	-0.540518	-0.186715	-0.244912	-0.516692	-0.33401	-0.480471	-0.336197	-0.186182	-0.257663	-0.287978	-0.0192166	-0.347836	-0.465335	-0.511463	-0.0936325	-0.22916	-0.247667	-0.292579	-0.26712	-0.116022	-0.44547	-0.481329	-0.279156	-0.358861	-0.275594	-0.495558	0.34012
C17orf96	0.210399	0.0636885	0.243734	-0.0484092	0.29324	0.32225	-0.316064	0.412191	0.441751	0.0683802	0.218238	0.42052	0.475488	0.0887683	-0.123914	-0.0157724	0.451291	0.378955	0.257792	-0.137316	0.210306	0.114959	0.121924	0.00985025	0.425734	0.328359	0.25823	0.215809	0.316787	0.277054	0.305713
C17orf97	-0.122009	-0.262508	-0.393062	-0.222451	-0.0591946	0.0728493	-0.289891	0.116771	-0.207194	0.12495	-0.249714	-0.212067	-0.340552	0.0297613	-0.210248	-0.172182	-0.274223	-0.139977	-0.00861968	-0.33164	-0.0817424	-0.0526499	-0.111567	-0.232168	0.0609402	-0.345943	-0.317946	0.00597081	-0.278778	-0.377449	-0.411917
C17orf99	-0.190742	-0.0362478	0.125272	0.0772265	0.0783855	0.059009	-0.14586	0.10552	0.0591827	0.12288	0.332359	0.203823	0.36274	0.418015	-0.0532322	0.261606	0.0811662	0.138012	0.00441362	0.278415	0.0930369	0.156508	0.0161265	-0.0688111	0.076262	-0.343966	0.334331	0.123881	0.012439	-0.191667	0.08464
C18orf1	-0.0311803	-0.334353	-0.251591	-0.221262	-0.343896	-0.369797	-0.088701	-0.352947	-0.23519	-0.234581	0.163002	-0.0895581	0.100039	0.0143772	-0.215482	0.0177728	-0.393035	-0.297488	-0.359506	-0.219014	0.123169	0.0912337	-0.305786	-0.159566	-0.575728	-0.664274	-0.0052124	0.795429	-0.379276	-0.0872278	0.340791
C18orf10	0.262694	0.286763	0.475371	0.284519	-0.00128568	0.236036	0.524526	0.382143	0.274749	0.312817	-0.115216	0.0325623	-0.012427	0.486117	0.14837	0.500275	0.0723231	0.235509	0.197106	0.0979032	-0.0126105	0.105509	0.293231	0.179095	0.186749	-0.0147202	0.177331	0.744323	0.258921	0.396101	-0.213595
C18orf19	0.271737	0.395487	0.324972	0.266843	0.0397386	0.428211	0.487429	0.104357	0.102194	0.0456279	0.0301693	-0.167917	-0.0238717	0.269134	0.125166	0.0751269	0.466653	0.277618	0.269308	0.282735	0.280519	0.248933	0.225277	0.258799	0.354386	0.439198	-0.235635	0.0251647	0.457151	0.44529	0.667174
C18orf21	0.132047	0.0147835	0.26599	0.0409503	-0.095331	0.221994	0.0590606	0.180557	0.22009	0.166951	0.0209765	-0.00419325	0.114585	-0.0730936	0.282534	0.244858	0.189862	0.236809	0.0760529	-0.152222	0.0446907	-0.0247155	-0.0410521	0.217865	0.0976145	0.267836	0.0644372	0.649235	0.135681	0.362058	0.407296
C18orf25	0.0223386	0.160737	0.106295	0.285822	-0.0492931	0.25019	0.312377	0.0171418	0.0360727	0.159022	-0.238834	-0.222724	0.000626789	0.0137608	0.0279315	0.152702	0.0929682	0.149809	0.0667372	-0.12585	0.116642	0.11139	0.210059	0.260917	-0.0194367	0.469169	0.0491966	-0.0344301	0.281627	0.108153	0.510448
C18orf32	-0.119178	-0.192769	-0.124976	-0.178281	-0.130349	0.256671	-0.348859	-0.145592	-0.0560746	-0.067413	-0.526197	-0.335019	-0.245361	-0.151138	-0.380915	-0.219237	-0.0705666	-0.0907788	-0.00589581	-0.425335	-0.0436842	-0.0933875	-0.281995	-0.0199649	-0.145157	-0.331474	-0.177816	0.266584	0.0728861	0.033564	0.260481
C18orf34	0.146323	-0.324128	-0.357156	-0.152732	0.212363	-0.168755	-0.203786	-0.308961	-0.10657	-0.0304671	-0.238386	-0.253215	-0.117011	NA	-0.00398282	-0.0550282	-0.0723876	-0.207461	-0.0308152	-0.297918	-0.0418904	-0.497258	-0.310488	0.0424791	NA	-0.457594	-0.269831	-0.207185	-0.149081	-0.105334	0.200448
C18orf54	0.567468	0.560283	0.48984	0.480473	0.668702	0.517556	0.487792	0.46332	0.720464	0.571298	0.446923	0.253435	0.37138	0.283984	0.717759	0.626967	0.671706	0.38984	0.375999	0.278708	0.352819	0.432039	0.571787	0.542561	0.4085	0.505279	0.412277	0.582033	0.624162	0.349587	0.32848
C18orf55	0.163288	0.249192	0.281976	0.442276	0.126845	0.500282	0.602641	0.321162	0.184836	0.477015	-0.150588	-0.244173	-0.161776	0.487618	-0.104555	0.190827	0.291201	0.310007	0.094459	-0.216936	0.119689	-0.0208206	0.201811	0.356668	0.230755	0.3777	-0.112056	-0.151263	0.489895	0.3227	0.610329
C18orf56	0.657497	0.406332	0.538457	0.131531	0.300684	0.376276	0.167323	0.516437	0.369656	0.425279	0.51469	-0.00513858	-0.126479	0.620924	0.173092	0.284566	0.566137	0.462406	0.500674	0.311632	0.491737	0.598856	0.313568	0.207987	0.451593	0.298208	0.30361	0.716428	0.426027	0.353969	0.31597
C18orf8	0.146411	0.203362	0.245042	0.0437768	-0.0564229	0.150726	0.12305	-0.138147	0.065604	0.189958	-0.0353039	0.0482877	-0.0181838	-0.0414496	0.15447	0.0647132	0.118832	0.127467	0.24896	0.0586728	0.0113435	-0.0440075	0.141757	0.033701	0.14975	0.00288182	0.372127	0.694253	0.115731	0.465808	0.093935
C19orf22	0.167882	-0.252593	-0.0872175	-0.116044	0.0499595	-0.158764	-0.141069	-0.154981	0.113055	-0.166025	0.284838	0.156434	0.0451521	-0.324369	0.306317	0.0520048	0.0639206	-0.0242413	-0.0747331	0.132617	0.056812	0.0170879	-0.0554571	-0.141166	0.149403	0.0112393	0.275337	0.671814	-0.300243	-0.0214418	-0.387309
C19orf33	-0.0874397	-0.235083	-0.201489	-0.143572	-0.0723941	-0.103285	-0.22283	-0.306962	-0.052395	-0.275401	-0.0189763	0.150886	-0.111864	-0.102807	-0.0603216	0.182921	-0.153035	-0.265019	-0.201925	0.487784	-0.235841	-0.2398	-0.242851	-0.130853	-0.0147111	-0.138363	0.301362	-0.299107	-0.0538167	-0.157036	0.199936
C19orf35	-0.22326	0.00546401	-0.239704	-0.192655	-0.0180366	-0.240277	-0.472417	-0.250026	-0.449628	0.0234909	0.0530061	0.152951	-0.085493	-0.227535	0.113152	0.0230925	-0.226587	-0.323264	-0.225717	-0.092597	-0.231971	-0.150683	-0.244968	-0.232039	-0.312949	-0.429674	0.187661	-0.426828	-0.243748	-0.176842	-0.195735
C19orf38	-0.023826	0.0195006	0.038378	0.00877035	-0.0340044	-0.0628203	-0.298884	-0.206668	-0.355547	0.0882368	0.131148	0.272578	0.217505	-0.0588651	-0.0341749	-0.0989657	-0.0210094	-0.251422	0.00904481	-0.0113884	-0.0732566	-0.0166709	-0.0465664	-0.0717794	-0.0636621	-0.379124	0.460066	-0.169721	-0.013306	0.0202539	-0.148174
C19orf40	0.356215	0.451673	0.383815	0.343628	0.375293	0.300599	0.600564	0.53912	0.448666	0.56908	0.328092	0.564328	0.380568	0.464659	0.63254	0.625589	0.609253	0.413341	0.414767	0.488268	0.169371	-0.0544208	0.468264	0.377548	0.355119	0.159842	0.384881	0.613787	0.552528	-0.0840922	0.152219
C19orf42	0.0248552	-0.235679	-0.188142	-0.0728995	-0.39703	0.182494	-0.202199	0.0228683	-0.00686398	0.0956463	0.0534423	-0.168679	0.00524208	0.0372616	-0.0272347	-0.203201	-0.193632	0.195817	0.0735885	-0.187188	-0.0491775	-0.107189	-0.173472	-0.272902	-0.211269	-0.145849	-0.293355	-0.118468	0.0965963	0.0577294	0.0608967
C19orf45	-0.441002	-0.258167	-0.0990765	-0.119246	0.154857	-0.116651	0.150238	0.0167109	0.100774	0.179806	-0.209219	0.0923895	0.203649	-0.0801115	-0.130831	0.0646544	0.190389	0.176102	0.121615	-0.137237	-0.00696223	0.0574561	-0.0941666	-0.0458114	0.126426	-0.0179983	0.00208689	-0.101685	-0.212965	-0.17198	-0.305427
C19orf46	0.0244234	-0.170958	-0.17965	-0.229082	-0.224119	-0.0566935	-0.184982	-0.0697297	0.0315515	0.195545	-0.350769	-0.16783	-0.359993	0.00604846	0.0374572	0.162816	-0.0319255	-0.153458	0.0363185	-0.277488	0.0428204	-0.00580927	0.0184624	-0.032392	0.175749	-0.295682	-0.157435	-0.133686	-0.145152	-0.423062	-0.157546
C19orf47	0.247441	0.25954	0.148608	0.157553	0.179626	0.0310322	0.400075	0.291529	0.276007	0.0683788	-0.102996	0.0340415	0.0878977	0.0615687	0.259018	0.493802	0.386063	0.136898	0.320255	0.102445	0.0254779	-0.13378	0.348316	0.0391615	0.259614	0.163159	-0.0465636	0.646706	0.199398	0.0388881	-0.42028
C19orf48	0.236699	0.431454	0.374646	0.190015	0.188232	0.167191	0.274208	0.417748	0.588168	0.472607	0.262014	0.284882	0.404614	0.386443	0.572614	0.450681	0.573354	0.539745	0.173993	0.397812	0.00887946	0.126648	0.377622	0.241721	0.539423	0.554503	0.0621307	0.534028	0.212943	0.238961	-0.188831
C19orf51	-0.0373937	0.104491	-0.338701	-0.0534361	0.0691627	0.232834	-0.0241073	0.0335541	-0.240057	-0.0512411	0.284714	0.187726	-0.270544	-0.0168955	0.0877222	0.0655208	-0.135583	-0.151105	0.122696	0.150304	-0.0310206	0.165366	0.0141857	-0.116366	0.29858	-0.0627818	-0.298835	-0.062449	-0.282307	-0.0980551	-0.527589
C19orf52	0.28889	0.135466	0.184025	0.0579121	0.0224914	0.0272377	-0.188944	0.165765	0.254683	0.152141	0.254593	0.133934	0.0228321	0.0683903	0.282523	0.0878253	0.0973697	0.318984	0.173563	0.110289	-0.00416428	0.239137	0.324069	0.0205245	0.0655091	0.514021	0.327757	0.464512	0.319378	0.357291	0.223006
C19orf55	0.379616	0.158299	0.0995445	0.116778	0.203872	0.0634786	0.356839	0.224438	0.0809537	0.221758	0.30413	0.201444	0.19102	0.132479	0.339492	0.34634	0.2715	0.105308	0.171282	0.0131932	0.317318	0.215394	0.42097	0.104869	0.0977441	-0.0519409	0.0744305	0.198359	0.144102	-0.131528	-0.155474
C19orf56	0.1646	-0.250487	-0.143662	-0.0619439	-0.17518	-0.192819	-0.33121	-0.0177934	0.0843599	-0.00137456	0.0827647	-0.00577994	-0.0121797	-0.133048	0.223257	-0.142343	-0.170392	0.0527556	0.00459871	-0.231024	-0.166446	-0.133955	-0.00847239	-0.252103	-0.146874	-0.0774634	-0.187185	0.0230053	-0.0629481	0.0142619	-0.516482
C19orf57	0.463705	0.326864	0.353607	0.358911	0.164978	0.174252	-0.213583	0.160636	0.58792	0.285103	0.636826	0.286172	0.47873	0.279006	0.531032	0.310454	0.3371	0.263152	0.414433	0.161168	0.403885	0.335859	0.521669	0.157189	0.399204	0.085558	0.342016	0.166186	0.363761	0.201164	-0.122767
C19orf66	-0.225653	-0.295184	-0.0802854	-0.0891572	-0.00860674	-0.305739	-0.349653	-0.198016	-0.262303	-0.122597	0.0609135	0.258397	0.0633171	-0.449691	-0.0974043	-0.237113	-0.216163	-0.239591	-0.0348341	0.0304619	-0.0753521	-0.152367	-0.30454	-0.183369	-0.150377	-0.272398	0.290191	-0.342278	-0.178603	0.00357423	-0.173121
C19orf77	-0.202012	-0.110563	-0.150321	-0.243804	-0.0427628	-0.108195	-0.176197	-0.29341	-0.252733	0.0417543	-0.246046	-0.396577	-0.23944	0.0333265	-0.207432	0.209028	0.0925815	-0.0349747	0.19342	-0.139334	0.144088	-0.146276	0.00384521	0.0723393	-0.037157	-0.336694	0.0953867	0.766405	0.112268	-0.179638	-0.299155
C1orf101	-0.152429	-0.40076	-0.389959	-0.0152069	-0.0689657	-0.0884543	-0.00485752	-0.00624618	-0.257621	0.104613	-0.0411463	-0.0805721	-0.15821	-0.241369	-0.0685879	-0.341517	-0.472355	-0.131923	-0.211847	-0.379522	-0.0434183	-0.239813	-0.0696286	-0.0375022	-0.261614	-0.222904	-0.290042	-0.304763	-0.300594	-0.395698	0.282422
C1orf106	0.0175318	-0.22308	0.467261	-0.0946441	0.134387	-0.238113	-0.439354	-0.279571	0.547771	-0.235799	0.037343	0.137315	0.147916	0.349343	0.355334	0.503654	-0.171007	-0.133335	-0.21934	0.498376	0.0834143	-0.0189266	0.291104	0.0538601	0.290643	0.073298	0.396461	-0.584493	0.0971803	-0.0467399	0.222489
C1orf109	0.253169	0.263177	0.198064	0.318962	0.343803	0.418703	0.399118	0.378391	0.256855	0.354963	0.239519	0.0470174	0.242827	0.360435	0.221475	0.192024	0.299398	0.301395	0.154656	-0.0911968	0.0412568	0.253305	0.24858	0.347448	0.436626	0.632844	0.00633554	-0.185893	0.444485	0.18491	0.397678
C1orf112	0.730534	0.632456	0.621332	0.53899	0.425256	0.624183	0.737421	0.753729	0.660161	0.769365	0.473879	0.574879	0.634002	0.590708	0.61593	0.349995	0.75279	0.676158	0.664382	0.782641	0.373264	0.583076	0.599863	0.734917	0.713479	0.584148	0.614645	0.7527	0.704239	0.504948	0.626478
C1orf115	0.123571	0.0662896	-0.26104	-0.0870758	-0.155084	-0.278319	-0.155898	-0.0875043	-0.239256	0.269904	-0.322826	-0.350984	-0.156592	0.0120239	-0.220644	-0.216133	-0.0838418	0.143883	-0.0614772	0.00837858	-0.094548	-0.265499	-0.199189	-0.14767	-0.108113	-0.357587	-0.113638	-0.571099	-0.293065	-0.388248	0.185001
C1orf116	-0.238422	-0.309735	0.00748802	-0.228237	-0.0497229	-0.251895	0.0540356	-0.394272	0.213335	-0.33351	-0.378551	-0.00276283	0.0563781	0.173821	0.130925	0.233575	-0.632006	-0.415859	-0.422142	0.153846	-0.0472403	-0.107604	0.0762177	-0.0762731	0.0912806	-0.429742	0.267446	-0.302154	-0.281592	-0.369566	0.153289
C1orf126	-0.197992	-0.464221	-0.0305849	-0.0740514	-0.00901068	-0.183547	-0.0839836	-0.371833	-0.00596441	-0.0195392	-0.50624	-0.125153	-0.0495915	-0.0689383	0.254013	0.254498	-0.0814229	-0.200508	-0.0733458	0.111133	0.102737	-0.210075	0.204692	0.0321299	-0.110304	0.218389	0.410738	-0.569369	-0.304819	-0.0737351	-0.00658691
C1orf127	-0.0991293	0.0687556	-0.0724913	-0.299262	0.137907	-0.0945843	-0.365933	-0.104305	-0.126437	-0.112901	-0.129457	0.236167	-0.219683	0.0321258	0.165216	0.146628	-0.270082	-0.24663	0.015855	-0.395947	-0.00643219	0.185833	-0.129664	-0.157453	-0.0662598	-0.219531	-0.00127308	-0.409347	-0.121083	-0.400923	-0.162847
C1orf131	0.330477	0.265301	0.387762	0.293946	0.360234	0.337932	0.307337	0.283513	0.266694	0.41294	0.00880072	0.410248	0.32265	0.263435	0.32894	0.288457	0.255969	0.487944	0.112291	0.238773	-0.0136149	0.276019	0.148793	0.291927	0.348422	0.0744071	0.156405	0.446508	0.29243	-0.0534891	0.61947
C1orf135	0.688067	0.694024	0.799136	0.476813	0.709983	0.781056	0.73407	0.760225	0.824879	0.751216	0.496284	0.584359	0.622994	0.776373	0.566981	0.775755	0.896566	0.73304	0.676393	0.796315	0.200689	0.680579	0.690555	0.681193	0.832543	0.776205	0.356285	0.794113	0.851528	0.325379	0.10227
C1orf158	0.00350463	0.122126	-0.0305303	-0.173456	-0.407826	NA	0.106067	0.117284	-0.222895	-0.00468192	0.307769	0.207841	-0.0103523	NA	0.110315	0.256869	-0.312253	-0.280228	-0.0407539	-0.410765	0.0138884	0.0968623	-0.0243618	-0.100334	NA	-0.241186	-0.143934	-0.0475751	NA	-0.18849	0.0108331
C1orf159	0.455639	-0.0852894	0.0985073	0.0390867	0.17679	0.103367	-0.0786662	0.19655	0.420393	0.146509	0.236242	0.148873	0.0142087	-0.0407406	0.231588	0.370518	0.206498	0.038117	0.29463	0.16908	0.0256111	0.113296	0.159972	0.0903316	0.532547	0.142498	0.0676455	0.42003	0.0641583	-0.0800293	-0.285863
C1orf163	0.11153	0.475447	0.498071	0.301892	0.0421627	0.480548	0.479023	0.333076	0.306459	0.284491	0.203511	0.00375892	0.181317	0.34659	0.0844667	0.17977	0.535788	0.258662	0.182589	0.211156	0.107052	0.246131	0.210854	0.376986	0.523721	0.731469	0.099083	-0.0897045	0.535699	0.317059	0.0714039
C1orf168	0.158654	-0.164785	-0.407248	-0.104181	0.114755	0.00898183	-0.0400318	-0.028311	3.57e-05	0.206103	-0.433771	-0.182892	-0.00546727	NA	-0.263102	-0.194711	-0.270735	-0.251541	-0.0277067	-0.525875	-0.144614	0.0239144	0.121005	0.0455269	NA	-0.262829	0.0268042	0.117831	-0.261279	-0.275447	0.0124565
C1orf170	0.0917473	-0.40775	-0.0866881	-0.134157	-0.182722	-0.110633	-0.459644	-0.165491	-0.0754435	-0.395512	0.101549	0.0395243	-0.0667603	-0.186559	0.145653	0.103898	-0.108235	-0.269186	-0.20793	0.455798	-0.0126883	-0.0619029	-0.0985746	-0.0310671	0.182762	-0.342265	0.255096	-0.180994	-0.180839	-0.218294	-0.0628652
C1orf172	-0.261541	-0.1057	0.057866	0.284309	-0.063545	-0.0145887	-0.214048	0.140698	-0.0615985	0.113495	-0.435943	-0.327245	-0.265656	0.0669215	-0.214698	0.143689	-0.0587179	0.184206	0.0468047	-0.10257	0.0918275	0.0431505	-0.0463878	-0.161962	0.49522	0.408745	-0.218029	-0.522426	-0.0717533	-0.225862	-0.173114
C1orf173	0.0208245	0.155981	-0.334288	-0.0751164	-0.19738	-0.0977003	0.0782715	-0.0182833	-0.206551	0.0661194	-0.0451908	0.112766	0.0625756	-0.0775617	-0.0540844	-0.10785	-0.271667	-0.227084	-0.118918	-0.428175	0.0160359	0.00218491	0.0688127	-0.00114622	-0.127019	-0.121522	0.309159	-0.103981	-0.46059	-0.248285	0.00545279
C1orf174	0.328015	0.261735	0.313229	0.26223	0.243318	0.348325	0.274245	0.297785	0.278085	0.475269	0.308134	0.316811	0.0669398	0.000815686	0.308914	0.300357	0.309324	0.249779	0.270849	0.318002	-0.0621291	0.29303	0.319888	0.458556	0.435872	0.366819	0.165744	0.324579	0.445398	0.380442	0.392487
C1orf175	-0.325829	-0.416945	-0.169976	-0.107954	-0.0484874	-0.336424	-0.325463	-0.286005	-0.341436	0.0436846	-0.137148	-0.100643	-0.317376	-0.0744039	-0.174964	0.000230102	-0.292748	-0.251367	-0.322858	-0.163003	-0.0732409	-0.344604	-0.132947	-0.163177	-0.374724	-0.554266	-0.252881	-0.425756	-0.240684	-0.522042	-0.116581
C1orf186	-0.316757	-0.449604	-0.0152594	-0.0507469	-0.351161	-0.135159	0.139317	-0.13958	-0.0664854	-0.244591	0.180115	0.109978	-0.141387	-0.105031	-0.00118327	0.237895	-0.508644	-0.339957	-0.171069	-0.0644343	-0.216715	-0.259353	-0.237408	-0.1329	-0.457066	-0.00825669	0.159456	-0.0758725	-0.243465	-0.118933	0.0797949
C1orf187	0.152054	0.304717	0.216412	-0.0586376	-0.00777044	-0.118085	0.0247098	0.193935	0.291364	0.0379713	0.0528721	0.0752248	0.15492	0.0683151	0.521942	0.284155	0.279156	-0.0255709	0.180693	0.0729974	0.179629	0.312484	0.260059	0.0574296	0.0588891	0.482613	0.300758	0.272049	0.00392642	0.232963	0.00207534
C1orf190	0.0171578	-0.136686	-0.447144	-0.0284736	-0.292507	-0.128998	-0.149181	-0.0793922	-0.340581	0.127777	-0.426007	-0.245578	-0.387025	-0.00169013	-0.276368	-0.0283337	-0.287993	-0.214348	-0.121405	-0.137128	-0.31498	-0.369756	-0.118125	-0.175015	-0.537513	0.287755	-0.248231	-0.659464	-0.0109579	0.194091	-0.535232
C1orf201	-0.176427	-0.0919775	-0.0681509	0.131973	0.1529	-0.00293055	0.31237	0.225667	-0.341108	-0.0113718	0.123051	-0.0611776	-0.19435	0.150551	-0.119484	0.176654	-0.199315	0.0523476	-0.0701444	-0.0720262	-0.0696244	-0.0626288	-0.00261016	-0.0635125	-0.0335896	0.0722381	-0.187742	-0.526235	-0.344105	0.0105161	-0.525212
C1orf203	-0.288243	-0.267047	-0.377447	-0.125364	-0.180162	-0.107825	-0.353937	0.118475	-0.0993973	0.275843	-0.46195	-0.300494	-0.215194	-0.0175888	0.136514	0.126511	-0.266378	-0.0103703	-0.0985295	-0.431085	-0.164604	-0.280033	-0.0653734	-0.0350577	0.0340995	-0.400776	-0.284066	0.0859996	-0.147858	0.105024	-0.403239
C1orf21	-0.0593001	-0.161267	-0.452616	-0.0673353	0.255045	0.049685	-0.0745939	-0.162577	0.12586	-0.231112	0.205553	0.283859	0.205066	0.0389816	-0.140856	-0.121015	-0.47598	-0.0974907	0.0664132	-0.243828	-0.0909875	0.00375756	0.058086	-0.14349	-0.318312	-0.524645	0.0652989	-0.255849	-0.146516	0.0679231	0.368952
C1orf210	0.130635	-0.131126	-0.137279	-0.138114	-0.106502	-0.150628	-0.1054	-0.242566	-0.0181602	-0.00377493	-0.285091	-0.461577	-0.330376	-0.135626	-0.0265256	0.0933063	-0.371096	-0.185401	0.0383819	-0.193961	0.205195	-0.0936021	-0.0110241	-0.161841	0.223807	0.0913868	-0.298701	-0.465257	0.0015738	-0.285384	-0.140634
C1orf213	-0.0664231	-0.232125	-0.169852	0.0589472	0.433065	0.122636	0.180525	0.150841	0.0600352	0.273196	0.379746	0.209513	-0.0514217	-0.155444	-0.0280225	0.175772	-0.0630227	0.071761	-0.00871076	-0.187838	-0.0190589	-0.0881707	0.140602	0.0776533	-0.193211	-0.429417	-0.260325	-0.309716	0.0075003	-0.0301625	0.242661
C1orf220	-0.18647	-0.242029	-0.270843	0.00113128	0.0927323	-0.0178449	0.181546	-0.114133	0.160096	0.219516	0.180121	0.174988	0.192781	-0.112449	0.0159669	0.289837	0.0955233	0.123423	-0.0615717	-0.0905512	0.258979	0.0813872	0.242527	0.195614	-0.0818208	-0.271373	0.070692	-0.387359	0.123635	0.0258692	0.365531
C1orf228	-0.316545	-0.101986	-0.204301	-0.260841	0.169416	-0.174055	-0.239176	-0.197678	-0.173402	0.0422331	0.0835832	0.245729	-0.0102932	0.0951335	-0.0543	-0.0818357	-0.141228	-0.287422	-0.055935	-0.0514982	-0.249829	-0.010388	-0.142045	-0.0572305	-0.117099	-0.274021	0.239087	0.668492	-0.455628	-0.210706	-0.129989
C1orf229	-0.0748839	-0.169107	-0.185641	-0.182491	0.000568384	-0.101985	0.108113	-0.0865192	0.104236	-0.0872113	-0.207875	-0.248139	-0.326243	NA	0.173542	0.195998	-0.121067	-0.00320678	-0.333431	-0.395653	0.0544499	0.165926	-0.0059634	-0.0946266	NA	-0.267297	-0.193587	-0.314321	-0.165168	-0.182182	-0.431881
C1orf31	0.0405138	0.265123	0.296177	-0.00262918	0.187138	0.36605	-0.178274	0.3148	0.0203546	0.177675	-0.0585193	0.167679	0.201766	0.130221	-0.00238811	0.0706919	0.296314	0.354176	0.179861	0.316444	-0.0647651	0.00121569	0.0719216	0.351692	0.42712	0.372639	0.0540835	0.630677	0.119805	0.0788488	0.46373
C1orf35	0.245022	0.0184718	0.116406	0.135796	0.149638	0.0396915	-0.0507453	0.442708	0.321183	0.241882	0.179041	0.224497	0.274065	0.0349261	0.137023	0.230667	0.0827252	0.331432	0.133729	0.116693	-0.00391504	0.101494	0.0910401	0.0526175	0.321429	0.231229	0.0105793	0.344857	0.15227	0.148164	0.124009
C1orf51	-0.257088	0.0578576	0.128456	0.31153	0.0121473	-0.161911	-0.220794	0.0671292	0.0450498	0.169935	-0.200902	-0.274435	-0.167962	-0.012072	-0.185535	0.0281754	0.100582	0.107459	0.278859	-0.122335	0.0583963	-0.129928	0.0274925	0.0609867	-0.126706	0.238172	0.0643476	-0.142658	0.0567126	0.272905	-0.0249382
C1orf56	-0.256348	-0.133723	-0.228821	-0.286186	0.0332203	-0.165857	-0.53778	0.135958	0.0505704	-0.0584721	-0.165991	-0.0262496	-0.16369	-0.25975	0.150348	0.0535855	-0.0356774	0.133187	-0.0915729	-0.339669	-0.0743555	-0.29687	-0.0731652	-0.154598	-0.112049	-0.211172	-0.348763	-0.207418	-0.260189	0.165342	0.00878496
C1orf59	-0.0540557	0.205223	0.332613	0.198463	0.128823	0.0438313	0.102457	-0.0561089	-0.214965	0.224872	0.0309961	0.340631	0.114798	0.17752	-0.162623	0.15841	0.303929	0.0665852	0.299746	0.371939	0.0327722	-0.0314712	0.101859	0.204342	0.10757	0.411562	0.271208	0.749384	0.191212	-0.155228	-0.16823
C1orf61	0.244957	0.280005	0.220978	-0.0469502	0.197825	0.052803	-0.171441	0.256042	0.143774	0.184119	-0.0619167	0.29013	0.187403	0.00261555	-0.0464083	0.0641357	0.434572	0.179788	0.185345	0.00903854	0.253378	0.124762	0.147306	0.159589	0.166211	-0.0506227	0.334291	-0.243586	0.0966838	0.377927	0.140765
C1orf64	0.0462427	-0.142353	-0.527773	-0.0403898	-0.0566863	-0.0417552	-0.107335	0.0677687	-0.144841	-0.0140594	-0.295435	-0.194226	-0.124926	NA	-0.152506	-0.106955	-0.0934696	-0.0116663	-0.0705178	0.0642605	0.0721612	-0.231973	-0.148632	-0.035676	NA	0.0207557	-0.23484	0.0249127	-0.43549	-0.0222994	-0.227393
C1orf69	0.106226	0.170243	0.125229	0.247372	-0.199066	0.0640583	-0.05747	0.117703	-0.077655	0.23632	-0.332186	-0.416088	-0.266568	-0.0264415	-0.00244236	-0.249856	-0.250793	0.26166	-0.102605	-0.124333	-0.285818	0.104473	-0.0798486	-0.0162879	0.0108775	0.11249	-0.180698	-0.0905096	0.210223	0.0192286	-0.140071
C1orf70	0.052719	-0.183008	-0.366486	-0.197267	0.0170227	-0.376741	-0.1781	-0.108232	0.236978	-0.224054	0.180822	0.000382274	-0.0892293	0.243183	-0.0124025	-0.0113039	-0.134526	-0.237138	-0.0318454	-0.246897	-0.00532458	-0.22829	-0.218771	-0.0126616	-0.63183	-0.315977	-0.096108	0.225332	-0.117796	-0.113474	-0.251192
C1orf74	0.445598	0.218751	0.311504	0.0493723	0.228032	0.299581	0.220031	0.13912	0.229223	-0.106139	0.0690607	0.00407064	0.277561	0.331952	0.255058	0.147825	0.338337	0.0642734	0.249117	0.29788	0.0672421	0.217256	0.417635	0.173515	0.522458	-0.0575571	0.176577	-0.444009	0.213795	0.207669	0.10282
C1orf77	0.466731	0.176815	0.121935	0.0969728	0.003809	0.191333	0.22197	0.166258	0.426383	0.392333	0.346846	0.168178	0.281469	0.064299	0.243946	0.44875	0.112369	0.352181	0.175089	0.198901	-0.0721702	0.20076	0.23492	0.1564	0.388387	0.491463	-0.0623596	0.702392	0.209178	0.124815	-0.0775891
C1orf83	0.370912	0.242045	0.176392	0.23329	0.309306	0.274324	0.326272	0.0576196	0.314195	0.32053	0.239821	0.231943	0.178168	0.0703603	0.31378	0.343507	0.144108	0.0829891	0.217149	0.254235	0.070926	0.199915	0.424009	0.318887	-0.0813087	0.0667207	0.0920709	0.57831	0.15993	0.1181	0.211679
C1orf88	-0.430996	-0.307129	-0.3051	-0.304232	-0.188896	-0.108547	-0.00366339	-0.052753	-0.345716	-0.0487895	-0.351188	-0.303594	-0.365901	0.0252358	-0.015007	0.362443	-0.454779	-0.344811	-0.0152322	-0.266971	-0.104048	-0.34372	-0.136501	-0.157394	-0.301746	0.122786	-0.245446	-0.308249	-0.338033	-0.168677	-0.460373
C1orf89	-0.363559	-0.0641479	-0.378148	-0.0963	-0.0438029	-0.243817	-0.155435	-0.0428331	-0.318607	-0.256048	-0.165262	-0.301042	-0.330921	0.00393	-0.359982	-0.166416	-0.279442	-0.259105	-0.0392736	-0.283909	-0.199334	-0.111989	-0.141655	-0.114612	-0.0920335	-0.037324	-0.362386	-0.548954	-0.109305	-0.0417296	-0.289307
C1orf91	0.0456624	-0.171397	-0.0231707	-0.231947	-0.0152062	-0.0157513	-0.181997	-0.091134	-0.145373	-0.0835049	0.204142	0.133757	-0.0755112	-0.335444	0.151631	0.318681	-0.0262359	-0.140155	0.16655	0.136009	-0.141568	0.0425811	0.0131353	0.0307082	0.163739	-0.230618	-0.027052	0.0828126	-0.218829	-0.0267515	-0.306315
C1orf93	-0.0182959	-0.291882	-0.219855	-0.157894	0.163834	-0.0799795	-0.12707	-0.235513	0.0867145	0.0877289	0.0853331	-0.0841338	-0.15445	0.07939	-0.0723544	0.361713	-0.22301	-0.130412	-0.0238061	0.288153	-0.175618	-0.0904344	0.173736	-0.032184	0.314989	-0.206383	0.0118173	0.0994378	-0.0663053	0.110598	-0.630672
C1orf94	-0.243394	0.0220706	0.247296	-0.0713702	-0.559687	NA	-0.131766	0.0102496	0.0358446	-0.100552	0.206538	0.241311	0.275296	NA	-0.0177913	0.14977	0.042413	0.126735	-0.0383836	-0.0021436	-0.154665	-0.194399	-0.0790082	0.0423692	NA	0.195027	0.124546	-0.0343436	NA	-0.0254471	0.00400797
C1orf95	-0.0235793	-0.124462	-0.225103	-0.197247	-0.390439	-0.26629	-0.372018	-0.203178	-0.19495	-0.098146	-0.4057	-0.372578	0.0514921	0.0969502	-0.266197	-0.166069	-0.112503	-0.060656	0.136438	-0.29406	0.0414737	-0.320154	-0.329078	-0.168203	-0.567684	-0.424542	-0.0146463	-0.2649	0.0263755	-0.259802	0.518514
C1orf96	0.452954	0.53476	0.493201	0.412168	0.447633	0.518232	0.0269674	0.537264	0.250327	0.425422	0.676907	0.540218	0.419161	0.175234	-0.0695895	0.561538	0.483758	0.451747	0.423802	-0.18221	0.160981	0.292831	0.355849	0.210888	0.502575	0.44206	0.468909	0.527279	0.506809	0.338045	0.201296
C1QBP	0.0157451	0.202145	0.206732	0.137017	0.205845	0.402825	0.326642	0.422687	0.16799	0.228215	0.192065	0.197839	-0.0877411	0.305132	0.13897	-0.086566	0.225777	0.433837	0.224945	0.0262908	-0.163353	0.13947	0.0600224	0.290906	0.522724	0.690128	-0.0274425	0.652086	0.429829	0.222517	0.645176
C1QC	-0.177805	0.147839	0.0954788	-0.0855459	-0.0179481	-0.18017	-0.293609	-0.0750958	-0.338854	-0.025082	0.0367963	0.409451	0.0206615	0.0417908	0.14784	0.10387	0.0665016	-0.251223	-0.0660759	-0.00743064	-0.0858051	0.202446	-0.0947822	-0.0828467	-0.16203	-0.0460647	0.446778	-0.308086	-0.106573	-0.115943	-0.0754656
C1QL1	0.415374	0.26772	0.065362	0.22265	0.0986056	-0.0678284	-0.143296	0.208987	0.222714	0.241751	0.382233	0.389104	0.382351	0.0277814	-0.0173991	0.270027	0.394412	0.0421652	0.111201	-0.496261	-0.0410969	-0.203554	0.383203	0.00279917	-0.34214	-0.433533	0.0634622	0.0715368	0.174631	0.25307	-0.116525
C1QL4	0.405651	0.432782	0.383329	0.0382952	-0.0968594	0.176943	0.164285	0.435887	0.227697	0.0703047	0.447313	-0.0812208	0.0387593	NA	0.025799	0.377695	0.495466	0.236299	0.153142	-0.137709	0.0827891	-0.0025718	0.315367	0.0503231	NA	-0.263555	-0.251686	-0.311673	0.193364	0.229543	-0.267966
C1QTNF1	-0.261644	-0.028935	-0.126573	-0.192175	-0.211881	-0.275339	-0.179197	0.01906	-0.130162	-0.20564	-0.182421	0.221403	-0.124504	0.361695	0.0253958	-0.167447	-0.0653766	-0.336291	-0.262651	-0.109486	-0.1146	-0.322663	-0.408635	-0.30281	-0.3705	-0.480391	0.12013	-0.286629	-0.305711	-0.108081	-0.374312
C1QTNF2	0.616397	0.0487503	-0.0985969	0.13271	-0.335163	-0.234448	0.114038	-0.0841862	0.35265	-0.0750981	0.213754	0.0744649	0.29282	-0.0371732	0.343243	-0.0475955	-0.265428	-0.376221	0.103456	-0.107316	0.114835	-0.145599	0.15444	-0.0382226	-0.572804	-0.465729	0.0247387	-0.136603	-0.0460178	0.165238	0.102967
C1QTNF3	-0.189207	-0.383376	-0.383034	-0.0212017	-0.176409	-0.236591	-0.230889	-0.0751119	0.00320854	-0.178706	0.401643	0.0350371	-0.0172601	0.008761	-0.0685671	-0.201314	-0.141608	-0.284683	-0.148427	-0.0618806	0.179149	0.180315	0.12624	-0.051127	-0.454944	-0.698258	0.197634	0.518059	-0.231675	-0.325841	0.163945
C1QTNF6	0.106322	0.0107664	-0.317155	-0.200963	0.299465	-0.217998	-0.167365	0.200477	0.218064	-0.283205	0.592447	0.531679	0.330428	-0.128795	0.445773	0.167643	0.34824	-0.245578	-0.157301	0.280231	0.189841	0.258421	-0.225042	-0.0144395	0.0563668	-0.353384	0.453944	-0.0966321	-0.350216	-0.2813	0.380884
C1QTNF7	0.0777179	-0.504829	-0.532793	-0.251831	-0.327412	-0.282311	-0.330688	-0.414699	-0.160152	-0.261855	-0.325693	-0.147263	0.153517	-0.0360341	-0.11526	-0.163449	-0.687714	-0.489914	-0.309155	-0.226061	-0.166195	-0.194584	-0.157602	-0.014068	-0.628186	-0.573068	0.0619289	-0.245704	-0.281218	-0.0273047	-0.0952996
C1QTNF9	-0.157015	-0.148547	-0.324746	-0.121464	0.15736	-0.0722429	-0.112409	-0.239571	-0.133633	-0.105078	-0.392705	-0.33955	-0.0211021	0.107337	-0.0384471	-0.322633	-0.281871	-0.0760071	0.000188289	-0.43233	-0.0505592	-0.161913	-0.215098	0.000567269	-0.243246	-0.16614	-0.225584	-0.393848	-0.132693	-0.0468508	0.0150423
C1R	-0.0976703	0.0609187	-0.0492476	-0.144847	0.0249457	-0.346591	-0.291777	-0.0178799	-0.424574	-0.242077	0.199764	0.502755	0.213369	0.284799	0.135898	-0.393639	-0.118294	-0.299306	-0.212621	0.0787646	-0.0997652	-0.0767154	-0.378316	-0.186537	-0.520917	-0.530975	0.40356	-0.445448	-0.15471	-0.181034	0.00507158
C1RL	-0.245813	-0.312329	-0.225403	-0.275807	-0.062992	-0.35757	-0.301839	-0.0580791	-0.414859	-0.0488746	0.12849	0.432544	0.121764	-0.182061	0.118668	-0.439663	-0.246477	-0.27589	-0.34256	0.204688	-0.0585268	-0.222582	-0.495148	-0.142973	-0.45021	-0.626349	0.374528	-0.309079	-0.346204	-0.319308	-0.0241803
C1S	-0.165516	0.0250005	-0.0209187	-0.173704	0.143997	-0.24037	-0.295211	-0.00621644	-0.385432	-0.290516	0.144117	0.475915	0.229997	0.370862	0.03263	-0.445917	-0.100282	-0.253679	-0.198161	0.0772864	-0.11948	-0.0956941	-0.403587	-0.16608	-0.489991	-0.545045	0.373939	-0.377424	-0.105375	-0.389149	0.026384
C2	-0.168526	0.0560543	0.139367	-0.233188	0.200858	-0.0670547	-0.263619	-0.185125	-0.330969	-0.0561952	0.293903	0.3754	0.0460781	-0.0892118	0.200758	-0.127503	-0.290942	-0.325829	-0.0632566	0.326244	-0.00387422	-0.325082	-0.00125239	-0.0912825	0.190937	-0.296034	0.476286	-0.144481	-0.00554081	-0.167131	0.0957767
C20orf103	-0.236101	-0.0343142	-0.46223	-0.201087	-0.342526	-0.262797	-0.122829	0.0238336	-0.032986	-0.327477	-0.042253	0.278733	0.250466	0.214838	-0.221575	0.286188	-0.355854	-0.396563	-0.259328	-0.0534336	-0.119516	0.104082	-0.109089	-0.0370613	-0.349805	-0.38761	0.298175	-0.0989862	-0.315865	-0.0540941	-0.0138963
C20orf108	-0.372434	-0.333913	-0.055343	-0.108181	0.0279558	-0.104412	-0.229172	-0.0230944	0.180988	-0.149816	-0.339188	-0.149397	0.0876267	0.0927056	-0.0334458	-0.440434	-0.408749	-0.114375	-0.170938	-0.133384	-0.210549	-0.200898	-0.195027	-0.0150018	-0.250414	-0.407592	0.114427	-0.685574	-0.230112	-0.168664	-0.194597
C20orf11	0.00774075	0.0269053	0.295223	0.147498	-0.0230775	-0.0277371	0.31634	0.0875228	0.201134	-0.146559	0.069116	-0.0905728	0.0839236	0.206461	0.0605741	0.235755	0.18514	0.139711	0.143675	0.132352	0.160625	0.444297	0.0422816	-0.0788348	0.324764	0.584206	-0.154596	0.250977	0.41459	0.107358	-0.361565
C20orf117	0.155659	0.26392	0.0364763	0.133172	0.0369548	-0.253417	-0.219871	0.257146	0.271639	0.106423	-0.0443669	0.156235	0.176783	-0.000586746	0.311656	0.508233	0.12201	0.142813	-0.105082	-0.173264	-0.0370457	0.0223302	0.273266	0.0804461	-0.330162	0.100287	-0.141552	-0.654884	0.197562	0.167025	-0.194986
C20orf132	-0.239587	-0.119794	-0.372176	-0.0901517	-0.147483	0.0853508	0.197837	0.0338517	-0.131868	0.141723	-0.141008	-0.084582	-0.445619	0.208927	-0.263656	-0.287422	-0.362788	-0.142039	0.00179082	-0.563223	-0.196352	-0.34255	-0.195173	-0.134245	-0.301915	-0.0263252	-0.474706	0.319056	-0.109281	0.0242426	-0.371027
C20orf141	-0.0162131	0.207897	0.0517464	-0.0970908	0.127551	NA	0.099135	0.13858	-0.194963	-0.19899	0.446417	0.482077	0.411771	NA	0.073937	0.0745472	0.36232	-0.0717608	0.0775594	0.208054	0.147911	NA	-0.0855309	-0.0210603	NA	0.0194009	0.114854	-0.0992413	NA	-0.109145	0.139168
C20orf160	-0.0799817	-0.293273	-0.327598	-0.112736	-0.152435	-0.301107	-0.12017	-0.287708	-0.115525	-0.0350276	-0.270447	-0.319837	0.311143	0.208628	-0.0518627	-0.451944	-0.326499	-0.200941	0.220422	-0.485058	-0.154097	-0.113327	-0.323133	-0.184408	-0.430847	-0.296622	-0.262734	-0.366011	-0.237402	-0.0287517	-0.210925
C20orf194	-0.346939	-0.4273	-0.415969	-0.0164368	-0.333514	-0.267387	-0.0699298	-0.0283743	-0.394448	-0.294253	-0.247335	-0.218537	-0.114106	-0.0627963	-0.531013	0.0609198	-0.418551	-0.27556	-0.247273	-0.390598	0.0951598	-0.38535	-0.438803	-0.165796	-0.555923	-0.458093	-0.174597	-0.497499	-0.129437	-0.136326	0.259286
C20orf20	0.325235	0.30757	0.493983	0.188983	0.219232	0.0572986	0.174813	0.341313	0.404463	0.182978	0.115645	0.374604	0.301103	0.151276	0.471501	0.371461	0.523394	0.333698	0.228605	0.498445	0.00307025	0.346808	0.236444	0.365174	0.483262	0.322679	0.0160504	0.594076	0.474316	0.352109	0.328162
C20orf200	0.056894	-0.219014	-0.0396296	-0.190206	-0.232925	-0.241186	0.156693	-0.304145	-0.0479895	-0.263917	-0.108653	0.182056	0.181887	-0.102381	-0.141701	0.0325741	-0.33271	-0.332715	-0.0346101	-0.06332	0.0883237	-0.470713	0.00777073	0.10494	-0.615066	-0.115911	0.0590586	0.0538115	-0.0614946	0.0410994	0.174163
C20orf203	-0.175307	-0.281144	-0.166942	-0.140249	-0.0680371	-0.18072	-0.510311	-0.0673866	0.00373159	0.153451	0.0906021	0.222011	0.195372	-0.1078	-0.273931	-0.036453	0.0398506	-0.114646	-0.204411	-0.248697	0.190518	-0.0631244	-0.276139	-0.135183	-0.0633212	-0.581781	-0.20337	0.282566	0.0162723	-0.204357	-0.0752836
C20orf24	0.232859	0.307948	0.548958	-0.0556682	0.189005	0.0780499	-0.152995	0.0235391	-0.00347716	0.0209856	0.222252	0.387592	0.215162	-0.0920717	0.237201	0.0617842	0.406305	0.213173	0.318806	0.562665	-0.0286591	0.205249	0.264684	0.184778	0.42158	0.524714	0.117097	0.568862	0.410388	0.0134124	0.132664
C20orf27	-0.173846	0.189264	0.278382	0.154261	0.405807	0.0303442	0.0331367	0.362203	0.0296586	0.157712	0.372546	0.265362	0.220378	0.183802	0.0725303	0.281254	0.308864	0.297779	0.0325678	0.105914	-0.00622977	0.204789	-0.0253071	0.0249722	0.0823278	0.136466	-0.0402293	0.151996	0.34288	0.378252	-0.338638
C20orf4	0.319992	0.135695	0.102117	0.00714781	-0.189738	-0.0502102	-0.113451	0.0447932	0.315191	0.0711238	0.0245976	0.0598023	0.0210186	0.0823396	0.37578	0.178688	-0.00285137	0.0734055	0.180447	0.0809521	0.00102388	-0.121673	-0.0525246	-0.186116	0.0932789	0.0447184	-0.0819084	0.471235	0.256659	-0.00151902	-0.514776
C20orf56	0.421857	0.0447224	0.0921677	-0.151715	0.0770777	0.0106844	0.0420295	-0.180938	0.206042	0.0298662	0.236956	0.232697	0.201056	NA	0.157296	-0.291079	-0.51038	-0.300715	0.130728	-0.390616	0.175087	-0.188164	0.0334054	0.0651393	NA	-0.104484	-0.230039	0.0595007	-0.256273	-0.0622263	0.230102
C20orf7	-0.23822	-0.0627304	0.285374	0.0977364	-0.213204	0.29104	0.130196	0.154148	0.178239	0.129064	-0.268508	-0.0674571	-0.109837	0.206145	-0.0202273	0.046791	0.240479	0.216701	0.263089	0.00957335	0.0645537	0.0952314	0.00890963	0.348386	0.264786	0.0775113	-0.0155325	0.469965	0.40181	0.185136	0.454284
C20orf72	-0.0672396	0.285222	0.333505	0.417615	0.334667	0.318874	0.309614	0.515274	0.405846	0.452067	0.346913	0.56306	0.344331	0.361133	0.661489	0.576765	0.460166	0.474169	0.300807	0.671661	0.0939831	0.349265	0.527009	0.236182	0.550064	0.309737	0.0689263	0.274864	0.589236	0.282765	-0.0247991
C20orf96	-0.327639	-0.165635	-0.311809	-0.0775829	0.0252282	0.0849074	0.458479	-0.0683728	-0.0118793	0.246734	-0.0681555	-0.0466686	-0.178213	-0.0439981	0.0388259	0.390008	-0.113262	-0.0747414	0.0409678	-0.229698	-0.0949935	0.0828406	-0.130058	0.0810953	0.171129	-0.473832	-0.35468	0.196213	-0.0139127	0.162641	-0.453024
C21orf15	0.104664	-0.438419	-0.316513	0.0254741	0.102068	-0.155597	-0.020463	-0.148153	-0.0983748	0.137848	-0.0342261	0.0290923	-0.030629	-0.0230442	-0.0834813	0.0751866	-0.236328	0.0466997	0.0776459	-0.15743	-0.0688888	-0.136481	-0.0447595	-0.0336483	-0.135678	-0.113787	0.0638416	-0.231893	-0.132504	-0.0301959	0.184462
C21orf2	-0.238117	-0.30822	-0.272141	-0.214226	0.00638767	-0.360124	-0.35799	-0.124528	-0.0944668	-0.0120294	-0.145207	-0.132937	-0.308218	-0.0499277	-0.180428	-0.107979	-0.471765	-0.252101	-0.164596	-0.366493	-0.208028	-0.269421	-0.305456	-0.318654	-0.210555	-0.105087	-0.285244	0.236035	-0.33367	-0.240843	-0.353429
C21orf34	-0.455181	-0.0881366	-0.295865	0.0136155	-0.283246	-0.282944	-0.237249	-0.134467	-0.148447	-0.0607711	-0.158752	-0.288841	-0.368642	0.0485726	-0.266928	-0.30423	-0.412842	-0.169355	-0.0184416	-0.268266	-0.00568304	-0.219671	-0.16534	-0.0238157	-0.653079	-0.491904	-0.308503	-0.43405	-0.0365865	0.164723	-0.16033
C21orf45	0.333633	0.595486	0.64642	0.44193	0.40652	0.574524	0.718684	0.625898	0.666548	0.719384	0.408347	0.321996	0.494058	0.548264	0.690268	0.702404	0.750805	0.59469	0.486905	0.622413	0.208231	0.606489	0.562772	0.607449	0.658818	0.779376	0.443653	0.881574	0.753059	0.481483	0.416258
C21orf49	-0.0180578	-0.327987	-0.246769	-0.0159812	-0.193157	-0.281874	-0.507766	-0.10498	-0.190844	0.0854044	-0.238179	-0.198191	-0.202854	-0.133205	-0.11189	-0.103634	-0.379072	-0.192725	-0.210671	-0.470284	-0.006444	-0.259291	-0.170371	-0.170278	-0.423219	-0.603922	-0.21992	0.173504	-0.288159	-0.356811	-0.081544
C21orf54	NA	0.0919997	0.0714064	0.0264474	-0.121064	NA	NA	0.00381236	NA	0.0290331	-0.0297294	-0.0164925	0.01125	NA	0.0658821	-0.0707167	-0.00600134	0.0494792	0.0661367	-0.0673047	NA	NA	0.00982343	0.0855025	NA	-0.177783	-0.01569	-0.131551	NA	0.439838	NA
C21orf58	0.443657	0.469836	0.432313	0.283784	0.413598	0.312306	0.611817	0.593231	0.589766	0.621954	0.528987	0.47378	0.417945	0.580221	0.661446	0.707571	0.201599	0.290151	0.390077	-0.34079	0.0171126	0.488262	0.580824	0.479976	0.505601	-0.0932849	0.328997	0.904632	-0.0945234	0.189953	0.503378
C21orf63	-0.0951211	-0.0530273	-0.24003	-0.058415	-0.181555	-0.10102	-0.387795	-0.179077	-0.26491	0.143258	-0.409006	-0.070923	-0.228146	-0.0961926	0.0689338	-0.24451	-0.481287	-0.166052	-0.249958	-0.110676	-0.162363	-0.387392	-0.289131	-0.287379	-0.416946	-0.613047	0.105542	-0.522928	-0.397271	-0.172514	-0.292405
C21orf82	-0.0487578	0.00888739	-0.0515952	-0.0712631	-0.140573	-0.0488062	-0.0762464	0.105383	-0.0456402	-0.168534	0.0456843	0.0658664	0.0801705	0.0954941	-0.197938	-0.0286555	-0.322695	-0.219837	0.133034	0.0482971	-0.220619	0.0663749	0.0109832	-0.114758	-0.263095	-0.136824	-0.367803	0.072353	-0.058663	-0.158773	-0.257748
C21orf84	0.0988198	0.111536	-0.125299	-0.0895183	0.0757075	NA	-0.0300864	NA	-0.184982	-0.0908167	0.526828	0.277395	0.200418	NA	0.0300759	-0.0804704	-0.0420469	-0.199369	NA	0.109121	-0.234129	-0.110634	0.0277741	-0.0367628	NA	-0.0615391	0.118101	-0.0791681	NA	-0.0771676	0.0116703
C21orf91	-0.173438	0.229651	0.255851	0.267185	0.133263	0.259976	0.0513124	0.21185	0.0599125	0.166331	-0.00422591	0.0744309	0.131571	0.075384	-0.131139	0.0829237	0.0702233	0.237703	0.269227	-0.0146143	-0.0908256	0.0640644	0.132794	0.119402	-0.187085	0.202801	0.450251	0.0263824	0.258803	0.104088	0.418029
C21orf94	0.292148	-0.00293817	-0.0239407	NA	-0.373839	NA	0.105289	NA	-0.0989968	0.0151257	-0.0052962	-0.080662	0.0293179	NA	-0.0093308	0.0572833	-0.0380992	0.0355859	NA	0.0912113	-0.14251	NA	0.0632985	-0.00274473	NA	-0.166207	0.029221	-0.164925	NA	0.0767693	-0.129015
C21orf96	0.0509983	0.204872	0.0988651	-0.0468475	0.060187	NA	0.189963	-0.147614	-0.072305	-0.0251588	0.25503	0.330858	0.233928	-0.0560797	-0.0898756	-0.00717265	0.0158109	-0.106327	-0.121993	0.205292	-0.0146323	0.0306156	0.0477554	-0.0323503	-0.205181	-0.188263	0.359673	0.803729	NA	-0.0536144	0.148672
C22orf25	-0.156674	-0.0781262	-0.140298	-0.145713	0.192686	-0.267714	-0.518212	-0.0492665	-0.268746	-0.0711345	-0.313166	-0.071665	-0.324745	0.0370637	-0.226679	-0.189865	-0.150965	-0.198727	0.00372207	-0.240828	-0.219958	-0.144471	-0.0798388	-0.2066	-0.206318	-0.298841	-0.21679	0.353649	-0.117923	-0.207322	-0.689667
C22orf32	-0.114576	-0.405061	-0.281977	-0.036208	-0.0690437	-0.0300842	-0.217793	-0.139591	0.045059	0.00969574	-0.263416	-0.278357	-0.326051	0.0204818	-0.200316	-0.197436	-0.339968	-0.0940295	-0.111159	-0.351731	-0.130081	-0.199515	-0.217213	-0.151188	-0.128238	-0.420515	-0.237739	0.332326	-0.37386	-0.022997	-0.464824
C22orf42	NA	-0.00460356	-0.0427338	0.00482514	-0.0676584	NA	0.0521872	NA	0.00491148	-0.0411084	0.503639	0.0849099	-0.0259241	NA	-0.05494	-0.0459245	-0.152076	-0.18736	NA	-0.457697	-0.00499481	-0.265797	0.0866328	-0.00891692	NA	-0.100808	0.0163229	0.112648	NA	-0.00485814	0.0108331
C22orf9	-0.160877	-0.0736826	-0.13273	-0.0230766	0.0793473	-0.205733	-0.576768	0.109586	-0.299525	-0.421023	0.0745982	0.440469	-0.0234832	0.0527665	-0.370806	0.251823	0.0605078	-0.168598	-0.10785	0.0760057	-0.145173	-0.0356338	-0.172469	-0.0699746	-0.124273	-0.316235	0.361274	-0.143593	-0.189878	0.0792883	-0.44059
C2CD4A	-0.340484	0.0422601	-0.069608	-0.1712	-0.0596992	0.166682	0.0600219	-0.251521	-0.12169	-0.150799	-0.0750103	0.107798	0.200711	NA	0.026784	0.0525309	0.189796	-0.19239	0.0561406	-0.230616	0.183933	-0.200304	0.245349	-0.102309	NA	-0.41199	0.343519	-0.117124	-0.100019	-0.414393	0.0509972
C2CD4D	-0.0609362	0.0747545	0.116559	-0.0354505	-0.108573	-0.169477	-0.574191	-0.0384277	-0.0323171	0.203665	-0.319949	-0.0196492	-0.0466256	0.0801473	-0.0892151	0.0136487	0.0629499	-0.0184967	-0.0495194	0.0773857	-0.0242017	-0.171423	-0.0668069	-0.14408	0.20987	-0.138573	-0.0623307	-0.417121	-0.161983	-0.140049	-0.292256
C2orf24	-0.379183	-0.352522	-0.0962734	-0.122067	-0.319488	-0.411148	-0.204158	-0.27606	-0.177638	-0.257308	-0.630729	-0.355893	-0.366631	-0.213169	-0.0970824	-0.139878	-0.394377	-0.310821	-0.144347	0.141998	-0.289121	-0.149609	-0.274808	-0.286106	-0.0108419	-0.438917	-0.231305	0.431131	-0.0732293	-0.081509	-0.635669
C2orf29	0.205501	-0.062154	0.30054	-0.129147	0.139085	0.378966	-0.0101307	0.0837824	-0.0435549	0.0292056	0.139547	0.204022	0.412675	0.299937	0.241359	0.479056	0.189521	0.31571	0.257459	0.448172	0.0795768	0.227396	0.107986	0.274797	0.5119	0.478342	0.321937	0.779656	0.0128689	-0.317273	0.241257
C2orf3	0.155562	0.114869	0.197442	0.169657	0.297045	0.423197	0.021137	0.269761	0.17431	0.385319	-0.165598	-0.0741542	0.368844	0.164543	0.214497	-0.0281261	0.287141	0.427932	0.0939505	-0.312126	-0.0548614	0.107707	-0.0243214	0.326605	0.0682041	0.153324	-0.214524	0.00598823	0.238115	0.0515713	0.472766
C2orf40	-0.410488	-0.230258	-0.331446	-0.10896	-0.27352	-0.338748	0.104589	-0.356933	-0.119235	-0.124686	-0.232581	-0.327684	-0.162853	-0.013912	0.00520669	-0.288221	-0.532328	-0.331106	-0.0136598	-0.420074	-0.0208148	-0.295842	-0.209153	-0.109364	-0.649984	-0.518882	-0.125415	-0.100018	-0.0883677	0.0923033	-0.135656
C2orf43	0.0841481	-0.023689	-0.0262321	-0.215033	0.117337	0.354812	0.260381	0.00767052	0.195184	0.0900247	-0.0109467	0.0724363	-0.226257	0.362428	0.266308	0.146113	0.204767	0.133893	0.207843	0.261699	-0.00702745	-0.258767	-0.248123	0.190322	0.07442	-0.232586	0.0371497	0.543029	0.0466975	-0.186405	0.653034
C2orf44	0.361752	0.275015	0.26442	0.285193	0.346518	0.397158	0.294946	0.487232	0.532172	0.497261	0.200324	0.237269	0.189977	0.27824	0.504898	0.408743	0.411279	0.489628	0.247584	-0.0378108	-0.0911247	0.169661	0.154826	0.446477	0.255521	0.350313	0.0347753	0.846086	0.434692	0.229115	0.490937
C2orf47	0.188938	0.196626	0.263623	0.148881	0.157777	0.470939	0.489579	0.221684	0.0856289	0.20586	-0.290719	-0.144781	0.0334567	0.371964	-0.041905	-0.305999	0.339309	0.294379	0.12172	0.398388	-0.000555874	0.272547	-0.224212	0.432489	0.470454	0.502909	0.00595721	0.146247	0.451701	-0.0360129	0.569858
C2orf48	0.660281	0.499884	0.613372	0.235947	0.628516	0.258068	0.45457	0.401889	0.628851	0.543579	0.583619	0.51064	0.592382	0.62523	0.766355	0.628235	0.536235	0.355786	0.484515	0.460369	0.335825	0.462009	0.571	0.456731	0.450475	-0.0355755	0.486746	0.884799	0.441726	0.167571	0.539299
C2orf55	-0.210586	-0.306097	-0.499188	0.0651788	0.00925883	-0.2758	-0.171707	-0.400864	-0.279746	0.0633878	-0.125684	-0.272254	-0.243268	-0.00203641	-0.1199	-0.166042	-0.253514	-0.314291	-0.133124	-0.365158	-0.0308507	-0.115225	-0.318964	-0.203902	-0.145878	-0.524694	-0.0136579	-0.386332	-0.312757	-0.470073	-0.261301
C2orf57	0.080254	0.0901255	-0.103315	-0.0807198	0.0586116	NA	-0.556671	0.145709	-0.0590408	0.150479	0.0994793	0.139379	0.089001	NA	-0.00461691	0.02259	-0.0366284	0.0602096	-0.110313	0.072319	0.041691	0.0973515	0.0362533	0.0427074	NA	0.00763747	-0.0603354	-0.120458	NA	-0.0301528	0.397264
C2orf58	0.110692	-0.0823929	-0.158559	-0.15604	0.103877	-0.137682	-0.368814	-0.0455323	-0.251581	0.137022	-0.0823807	0.249039	0.0955166	-0.0586507	-0.11838	-0.245409	-0.489939	-0.280134	0.0220187	-0.196286	-0.0564684	-0.217218	-0.313182	-0.134801	-0.511552	-0.426212	0.12259	-0.0385467	-0.20335	-0.0589184	-0.195004
C2orf62	-0.180663	-0.0238334	-0.24095	-0.262147	-0.18229	-0.0898416	-0.260677	-0.0212641	-0.305659	0.035503	0.0891121	-0.20879	-0.388206	-0.282071	-0.0597309	0.0124291	-0.249209	-0.361771	-0.109917	-0.285907	-0.00455465	-0.222372	-0.226786	-0.152637	0.0577658	0.058923	-0.297533	-0.319427	-0.391853	-0.285695	-0.0607278
C2orf63	-0.0442127	-0.390008	-0.271649	-0.145462	0.0243411	0.100216	0.0752878	-0.0830783	-0.072919	0.0684831	0.00353369	0.00962154	0.0266076	-0.0381751	0.035087	-0.0601423	-0.363896	-0.0442592	-0.136189	-0.40953	0.14066	0.0446157	-0.0820989	0.152121	-0.179589	-0.400264	-0.145567	-0.0413286	-0.243359	-0.461632	0.448499
C2orf64	-0.0664679	-0.144608	-0.102556	-0.0745673	0.126427	0.152836	-0.388778	0.116098	-0.0217824	0.276164	-0.107606	-0.0942383	-0.0160799	-0.119278	-0.153411	-0.210387	-0.0170248	0.192656	0.110883	-0.111362	-0.0447205	0.0498022	-0.13798	0.128392	0.0160111	-0.393555	-0.211072	0.41028	0.069341	-0.456515	0.415552
C2orf65	-0.446117	-0.047896	-0.199197	0.0668445	-0.111078	-0.00308732	-0.295733	-0.0368503	-0.373909	0.200738	-0.208416	0.219498	-0.202837	0.092776	-0.168444	0.0694366	-0.168095	-0.114142	0.2161	0.0801973	0.0710906	0.00143852	-0.171278	-0.121994	0.0780105	0.355907	0.0286368	-0.341945	-0.0970417	-0.0600799	-0.0681279
C2orf69	-0.010898	0.292593	0.135786	0.211898	0.342932	0.477087	0.172067	0.173095	-0.0947655	0.05609	-0.0397717	-0.034866	0.204909	0.169847	-0.284486	-0.00910328	0.408175	0.234101	0.174165	-0.0180892	0.0189801	0.125305	0.164535	0.343782	0.213512	0.58211	0.0999432	0.00726226	0.360859	0.145683	0.426409
C2orf77	0.359797	0.129364	-0.328626	-0.0676242	0.0816091	0.152483	0.358782	-0.000222671	-0.283184	0.334008	0.242103	-0.058182	-0.108616	0.230656	0.103724	0.177999	-0.137409	-0.208731	0.112442	-0.229088	0.00826152	-0.0530289	0.0902459	0.17839	0.0773046	-0.213538	-0.385644	-0.499292	-0.167547	-0.0649805	-0.263535
C2orf78	0.0768853	0.0623415	0.0733576	0.0647654	0.0243932	NA	-0.434789	0.203893	0.00424002	0.144523	0.12878	0.138419	0.271273	NA	-0.0497989	0.00280654	0.229721	0.114459	0.154413	0.194325	0.272637	-0.0415122	0.215501	0.111384	NA	0.182971	0.040227	-0.213065	NA	0.147223	0.107667
C2orf81	0.0454159	-0.240466	-0.378754	-0.239058	-0.174478	-0.225179	-0.508498	0.0820051	-0.141598	-0.086371	0.124112	0.145712	-0.188908	-0.0689905	0.0897233	0.211855	-0.11231	-0.281635	0.0436844	-0.314646	-0.169013	-0.113843	-0.343586	-0.15807	-0.147802	-0.473425	0.0605091	0.0934528	-0.395494	-0.262463	-0.428738
C2orf85	-0.127059	0.0491378	-0.058869	-0.108334	0.126367	NA	-0.169682	-0.326382	0.125801	0.112063	0.022332	0.31249	0.0380314	-0.00445381	-0.26927	0.152335	-0.0826266	-0.18094	-0.0317745	-0.143334	0.149384	-0.0161497	-0.148043	-0.0577867	-0.156945	-0.180991	0.426351	0.816259	NA	-0.044132	0.10708
C2orf88	-0.116077	-0.285187	-0.012018	-0.120319	0.50783	-0.072192	-0.0780534	-0.248722	-0.168466	0.0806305	-0.504169	-0.266639	-0.145231	0.178223	-0.171405	0.115901	0.0967185	-0.0916603	-0.00355157	-0.100239	-0.177236	-0.463084	-0.142693	0.0711352	-0.243193	-0.529658	-0.100156	-0.497312	-0.157676	-0.280869	-0.0135044
C3	-0.535966	-0.196387	-0.145704	-0.313678	-0.140375	-0.330153	-0.328661	-0.194769	-0.49564	-0.0557229	-0.236676	0.27554	0.108889	-0.146989	0.0996744	-0.334055	-0.434097	-0.433511	-0.239536	0.046061	-0.193395	-0.0243125	-0.262839	-0.196103	-0.341309	-0.539617	0.396949	-0.476561	-0.428422	-0.339066	-0.0246652
C3AR1	-0.139721	0.0995175	-0.0702823	-0.137032	-0.0775202	-0.083168	-0.174459	-0.108305	-0.415081	-0.0558486	-0.0538825	0.262013	-0.125936	-0.330097	-0.0306043	0.0910507	-0.05165	-0.294666	-0.157748	-0.0659129	-0.184838	0.161359	-0.168177	-0.0875696	-0.262419	-0.185606	0.409951	-0.567171	-0.169059	-0.129338	-0.0244583
C3orf10	0.109605	-0.0898549	-0.00529562	-0.120466	-0.174036	0.279271	-0.269239	-0.185574	0.0109672	-0.00442378	0.470733	-0.0701748	-0.155413	-0.137083	-0.00130578	0.0778425	-0.0797448	-0.0641332	0.0205093	0.0812376	0.0540716	0.0483676	0.0836697	-0.148918	-0.174773	-0.0780441	-0.177792	0.251348	0.112739	-0.106502	-0.551006
C3orf18	-0.305158	-0.283589	-0.528513	-0.264305	-0.12477	-0.349085	-0.621779	-0.119474	-0.291597	-0.0363662	-0.17763	-0.283763	-0.535756	-0.161662	-0.532468	-0.0138507	-0.409249	-0.319533	-0.213546	-0.560321	-0.0935904	-0.234438	-0.0885112	-0.103776	-0.540411	-0.483082	-0.384969	-0.158809	-0.101332	0.108038	-0.434504
C3orf21	0.407883	0.383181	0.266402	0.227432	0.214367	0.227747	0.218478	0.367302	0.40714	0.154197	0.162197	0.289176	-0.0627192	0.0671812	0.525214	0.387274	0.416964	0.350994	0.264315	0.273716	0.218777	0.273567	-0.0653093	0.11515	0.128176	-0.195872	0.0904567	0.189194	0.379964	0.217894	-0.261523
C3orf24	0.0235721	-0.0415731	0.104852	-0.107929	0.136314	NA	-0.330387	0.164685	0.122381	0.0914415	-0.118273	-0.0129453	0.14743	0.399742	0.121972	0.0233317	-0.00778565	0.0482053	0.187401	0.123561	0.000621154	0.0594337	0.218214	0.0955515	0.0791719	0.176066	-0.0296006	0.24713	NA	-0.0426302	-0.039437
C3orf26	-0.0286863	0.635076	0.500921	0.272752	0.471955	0.613155	0.551555	0.555461	0.269724	0.401237	0.574421	0.245625	0.254215	0.430489	0.163407	0.395809	0.606032	0.501491	0.369606	0.236227	-0.226255	0.333507	0.338787	0.468116	0.561563	0.698991	0.160693	0.402905	0.589095	0.227942	-0.074739
C3orf33	-0.285882	-0.109934	-0.00846285	0.0356592	0.221264	0.373801	-0.142175	0.159197	-0.216529	0.140839	-0.189431	-0.203005	-0.0929996	0.146688	-0.227167	0.165016	-0.027444	0.305707	0.122065	-0.405257	-0.191998	-0.09594	-0.256069	0.15252	0.00267154	-0.267514	-0.447928	-0.507248	0.159047	0.0956562	-0.023379
C3orf37	0.261275	0.426736	0.478023	0.28277	0.159076	0.335044	-0.192208	0.376282	0.087333	0.392024	0.279667	0.183241	0.160507	0.25602	-0.112647	0.171953	0.44282	0.291276	0.354853	0.286278	-0.08553	0.26294	0.305465	0.10125	0.426613	0.267851	0.287984	0.446886	0.449207	0.151663	-0.359716
C3orf39	-0.225056	0.111044	-0.119236	0.00965258	0.0191425	0.0229331	-0.384543	0.0104495	0.159825	0.196349	0.112705	-0.180302	-0.222084	0.221926	-0.0977067	0.311463	0.0667183	0.0756039	0.0506792	-0.47055	-0.0709317	-0.168716	0.0284729	-0.166221	-0.055018	-0.106183	-0.359833	-0.225043	0.0488911	0.0875919	-0.594414
C3orf50	-0.174104	-0.0942598	-0.0398352	-0.0558188	0.520075	0.0654118	0.104745	0.225244	0.155808	0.184104	0.230707	-0.0265023	-0.254632	0.0902984	0.352055	0.308925	-0.0307745	0.00765347	0.18831	-0.263274	0.280689	0.0181965	0.0704818	0.0127373	-0.160399	-0.20447	0.161235	-0.00379598	0.0787055	0.0534137	-0.0492913
C3orf52	-0.195511	-0.25497	-0.179344	0.0131832	-0.073858	0.107053	0.544498	-0.296255	-0.150293	0.0869951	-0.32296	-0.00546846	0.089757	0.197272	0.117969	0.409628	-0.0561227	-0.266749	0.319275	0.500897	0.0368865	-0.00262257	0.224416	0.370919	0.17997	0.412803	-0.102691	0.902775	0.0172902	-0.228937	0.250665
C3orf54	-0.184764	-0.342955	-0.349781	0.130083	-0.13759	-0.181858	-0.20428	0.0600055	-0.135606	-0.067801	0.0973233	-0.11106	0.178807	0.0212277	-0.153611	-0.0864288	-0.261675	-0.134032	-0.105873	-0.179312	-0.059377	-0.254575	-0.144368	-0.0610723	-0.413366	-0.512632	-0.0378389	-0.376233	-0.206474	0.275156	-0.571176
C3orf58	0.269762	-0.0935625	0.241214	0.315973	0.158473	0.272878	0.228958	0.183833	-0.443831	0.239219	0.237191	0.159285	0.34048	0.155914	-0.180636	-0.0520454	-0.0144522	0.246077	0.0505975	0.0296994	-0.010971	-0.0635963	0.15975	0.0775073	-0.320953	-0.198654	0.0304919	-0.517905	0.192556	0.131917	0.205293
C3orf64	0.0818918	-0.391806	-0.0633434	0.115288	-0.0419984	0.125371	0.141201	-0.154452	-0.211566	-0.0407907	0.0463565	0.101955	0.273469	0.172965	0.167221	0.121842	-0.168295	-0.356983	0.0346856	0.0287064	-0.0840558	-0.278993	0.10124	0.207598	-0.524593	-0.381328	0.341945	-0.52433	-0.201543	-0.081818	0.317669
C3orf67	-0.10467	0.417716	0.353372	0.0260272	0.19684	0.0771093	-0.0198451	0.132177	0.0437393	-0.086274	0.633928	0.216249	-0.201376	-0.0368854	0.0318769	0.193762	0.40258	0.183685	0.360886	0.072103	0.179942	0.355728	0.419011	0.173008	0.0721983	0.161376	0.371283	-0.24592	0.189016	0.145041	-0.226577
C3orf70	0.223169	-0.0765709	-0.0304351	0.151321	-0.178457	-0.0433173	0.00911896	-0.0793191	0.166826	0.239194	-0.169968	-0.174243	0.381883	0.306581	0.00586799	-0.0919664	-0.138597	0.00783385	0.0462403	-0.0629705	0.0879216	-0.411138	0.0431407	-0.0381486	-0.445986	-0.423341	-0.119026	-0.331643	0.00900377	0.135141	0.142772
C3orf71	-0.220596	-0.171746	-0.272079	-0.19384	0.0306121	-0.0341094	-0.578791	-0.041853	-0.0379958	0.0837201	0.11643	-0.0947278	-0.191911	-0.185604	-0.181579	0.201569	-0.16429	0.139705	-0.058468	-0.403924	-0.130305	-0.0258797	-0.236901	-0.208803	-0.175233	-0.533179	-0.273555	0.352382	-0.232451	0.154644	-0.436844
C3orf72	0.141051	0.204316	0.12567	-0.0662368	-0.0890559	0.124	-0.00540415	0.256545	-0.051411	-0.00421817	0.168516	0.265153	0.258028	NA	0.125775	0.233974	0.230805	0.1413	-0.140567	0.282417	-0.257087	0.0837777	0.152689	-0.0309922	NA	0.0834327	-0.0185476	-0.005623	-0.232892	0.0648706	0.118982
C3orf74	0.19467	0.258995	0.0435201	0.102992	0.341207	NA	-0.262535	0.025443	0.0559246	-0.188851	0.586345	0.159769	0.114232	0.17301	0.247188	0.205236	0.112718	-0.0871776	0.105056	0.0648277	-0.0344076	0.0802929	0.215849	0.0385447	0.0688038	-0.047104	0.148825	-0.289714	NA	0.211076	0.0456366
C4A	-0.0572753	-0.122439	-0.515304	-0.26067	-0.100136	-0.409927	-0.408216	-0.273767	-0.294234	-0.0876595	0.18542	0.0563756	-0.230267	0.323323	0.00745306	-0.320993	-0.45095	-0.416106	-0.187155	-0.0343173	-0.171491	-0.0165461	-0.334241	-0.263826	-0.387227	-0.487083	0.184759	-0.0967878	-0.400657	-0.335983	0.196569
C4BPA	0.061696	-0.0569153	-0.0618252	-0.22977	0.0877965	0.0403186	-0.251915	-0.316742	-0.17546	0.0589401	-0.060293	0.171192	0.0767984	-0.130582	0.15328	-0.424471	-0.470416	-0.308569	-0.0425474	0.00479478	-0.138471	-0.0676726	-0.0947504	-0.00251901	0.0285036	-0.507073	0.0176946	-0.0452413	-0.467136	-0.28641	0.0542966
C4BPB	0.0549632	-0.0561687	-0.0883419	-0.217535	0.114172	0.00408462	-0.105101	-0.31896	-0.322232	0.0214395	-0.0913522	0.0563837	0.0390175	-0.106891	0.0660299	-0.345309	-0.0516624	-0.23986	-0.103257	0.29541	0.0275595	0.0279117	-0.11602	-0.0416694	0.0675847	-0.425687	0.126187	0.590487	-0.444756	-0.165568	-0.0842832
C4orf10	-0.259313	-0.0810185	-0.330558	-0.182943	-0.271739	-0.150385	-0.591457	-0.0163484	-0.264446	-0.332663	-0.295078	-0.0878421	-0.324646	-0.123177	-0.233369	0.0457539	-0.196315	-0.211313	0.0101979	-0.0267351	-0.11964	-0.261477	-0.179534	-0.182	-0.229184	-0.472992	-0.296949	-0.516405	-0.0108579	-0.0903153	-0.308324
C4orf12	-0.0674035	-0.0719617	-0.388623	0.148655	-0.0597732	-0.102529	-0.120999	-0.199386	-0.355934	-0.091466	-0.311448	-0.31109	-0.196792	0.162622	-0.442507	-0.0768181	-0.343383	-0.236674	-0.233209	-0.52706	0.0187326	-0.029846	-0.246809	-0.0595964	-0.44074	-0.0780578	-0.243477	-0.558963	0.0270299	-0.26368	-0.253063
C4orf19	-0.298538	-0.30623	0.113182	-0.232694	0.0153203	0.0587785	0.145042	-0.30177	-0.182752	0.0852724	-0.453806	-0.432381	0.0193548	0.0837651	-0.17504	0.0420782	-0.217979	-0.15907	0.0463052	-0.0448238	0.0129641	-0.0809862	0.0159736	-0.0674417	0.0901054	-0.31981	-0.146551	-0.238352	-0.273214	-0.374858	-0.259498
C4orf21	0.363616	0.434183	0.566801	0.434944	0.531027	0.655034	0.655854	0.545729	0.600358	0.727373	0.623463	0.396287	0.40849	0.637962	0.616802	0.557752	0.555144	0.434348	0.47396	0.31572	0.302676	0.442365	0.683728	0.571966	0.60963	0.728766	0.322481	0.701202	0.545849	-0.0235941	0.477702
C4orf27	-0.0594019	0.200203	0.202786	0.241526	-0.183829	0.483795	-0.0639505	0.37363	0.243679	0.351344	0.00943521	-0.0343568	0.0268277	0.4208	-0.0429258	0.113099	0.159473	0.189935	0.315828	-0.14381	-0.085668	0.285087	0.121969	0.322393	-0.019172	0.119826	0.0734032	0.707956	0.316069	0.479683	0.331375
C4orf29	-0.0556891	0.00483147	-0.0519216	0.150295	-0.00147935	0.313814	0.457649	-0.171123	-0.157802	0.277293	-0.159344	-0.0964737	-0.0927704	0.17254	-0.0714045	-0.155662	0.050678	0.0348735	0.0726987	-0.0442633	0.128244	0.101264	0.239316	0.292896	0.00399826	0.0350545	0.0834396	0.0708569	0.117563	-0.0237088	0.45666
C4orf3	-0.011839	-0.16957	-0.22298	-0.0294001	-0.109495	0.0895319	-0.179777	-0.254808	-0.399267	-0.401585	-0.0448511	-0.296238	-0.214992	-0.146719	-0.407724	-0.379995	-0.0993867	-0.191903	-0.228267	-0.0867718	-0.0557852	-0.0930331	-0.321737	-0.273496	-0.48698	-0.323299	0.0135867	-0.125239	0.0222931	-0.0899021	-0.50404
C4orf31	0.00706488	-0.352888	-0.405355	-0.206528	-0.0996609	-0.104211	0.0435397	-0.339319	-0.108849	-0.304811	0.0444869	0.00490623	0.274889	0.208296	-0.108906	-0.212261	-0.488919	-0.375327	-0.214362	0.073171	-0.281454	-0.29693	-0.0903348	-0.026739	-0.436887	-0.43702	0.131768	-0.0918102	-0.268771	0.12585	-0.0998535
C4orf38	0.00321105	-0.164021	-0.420055	-0.189631	-0.143086	-0.231576	0.0547597	0.0415375	-0.43085	-0.21135	-0.322032	-0.163534	-0.367366	0.0210991	-0.0886461	-0.110473	-0.203293	-0.243425	-0.307942	0.108017	-0.193091	-0.330349	-0.245369	-0.181388	-0.352501	-0.127962	-0.322694	-0.391054	-0.155224	-0.434711	-0.39986
C4orf43	-0.0202966	0.24046	0.121718	0.296371	0.0761265	0.438407	0.47239	0.369658	0.33599	0.371409	0.187892	0.300034	0.273011	0.259417	0.249162	0.135579	0.376138	0.304206	0.140421	0.432393	0.0973202	0.293674	-0.0310325	0.326527	0.273232	0.532087	0.362627	0.638409	0.367148	0.413842	0.544387
C4orf46	0.512851	0.657289	0.605785	0.411229	0.61534	0.651824	0.656926	0.560962	0.706681	0.569644	0.666704	0.423667	0.238126	0.509971	0.639267	0.743986	0.682276	0.328488	0.500956	0.184274	0.478715	0.558294	0.6316	0.620407	0.601379	0.140407	0.156069	0.810937	0.599484	0.458636	0.434109
C4orf48	0.148521	-0.0512129	0.132251	-0.317323	-0.00621486	-0.200758	-0.274102	0.0417711	0.0402435	-0.0997152	-0.140495	0.239678	-0.152254	-0.189328	0.0132599	0.146229	0.15913	-0.0528076	0.125425	-0.043213	0.173059	0.143953	-0.129311	-0.178264	0.0865881	0.0871148	0.0360905	0.310962	-0.2586	-0.180619	-0.0503285
C4orf49	-0.3559	-0.102962	-0.365114	0.02861	-0.379301	-0.0248838	0.136076	-0.0381954	-0.21352	0.0143285	-0.0263755	-0.199406	-0.179202	-0.108714	0.0451101	-0.0891831	-0.0235546	-0.122626	-0.266339	-0.362105	-0.099503	-0.268793	0.0469478	-0.0444047	-0.432468	-0.256351	-0.0202346	-0.375999	-0.0268396	0.0582535	-0.0259698
C5orf13	0.164078	0.190476	-0.0112053	-0.0204437	-0.140721	-0.0826437	0.451568	0.194627	0.484135	-0.214536	0.352932	0.0985581	-0.126386	0.224559	0.246809	0.430407	-0.0230069	0.0121806	0.0884211	0.103693	0.157515	0.0123517	0.123075	0.0841909	-0.367377	-0.261518	0.184661	0.879421	0.214696	-0.150322	0.296934
C5orf20	-0.265067	-0.0435106	0.0869885	-0.0692819	0.0172486	-0.155504	-0.3816	-0.179201	-0.235963	-0.0255938	0.0493187	0.269157	-0.0188698	0.177368	0.00739931	0.123301	-0.134931	-0.143246	-0.0450695	-0.0769272	-0.0803228	0.0989102	-0.156457	-0.0917237	-0.238153	-0.184987	0.538463	0.115639	-0.139963	-0.184212	0.0471294
C5orf22	0.099637	0.428063	0.237098	0.0648389	0.230007	0.381931	0.134116	0.262006	0.0706523	0.214023	0.311204	0.0858962	0.152069	0.237765	0.103931	0.314579	0.390282	0.20419	0.365208	0.366955	0.0120924	0.234379	0.341552	0.177226	0.306385	0.645363	0.290226	0.138453	0.392669	0.0447534	0.421151
C5orf23	-0.153554	-0.23498	0.0873131	0.0626413	-0.0834259	-0.308383	-0.0503926	0.0392175	0.281638	0.0282095	-0.220628	-0.380417	-0.287198	-0.0115156	0.214165	-0.296859	-0.28535	-0.1844	-0.135927	0.0499387	-0.130745	-0.200858	-0.140077	-0.00600063	-0.503941	-0.365851	-0.247621	-0.406898	-0.15414	-0.0927172	0.0824761
C5orf30	0.0351104	0.33137	-0.264104	0.100463	0.181552	0.277375	0.34808	-0.113682	0.171522	0.399522	-0.00864207	-0.108514	0.336078	0.0971297	-0.0720823	0.401038	0.0876128	0.333713	0.0737186	0.0302716	-0.00838242	0.219633	0.247497	0.345041	0.194169	-0.333743	-0.164632	0.133147	0.394966	-0.193659	0.258979
C5orf32	-0.44867	-0.356341	-0.258706	-0.24507	-0.33843	-0.100998	0.0162436	-0.323706	-0.442649	0.0781722	-0.285063	-0.250971	-0.211337	-0.104996	-0.237376	-0.0126166	-0.296734	-0.303183	-0.0442452	-0.104031	-0.131296	-0.13546	-0.13428	-0.155654	-0.0722895	-0.384094	-0.138963	0.0181243	-0.237228	-0.2977	-0.0814694
C5orf33	0.0795129	0.156733	-0.103951	0.145007	0.18214	0.402632	0.117024	0.182537	-0.244852	0.288501	0.523835	0.0302104	0.0399146	0.327166	-0.171974	-0.453683	0.285873	0.244462	0.188043	0.0894348	-0.169855	0.298419	0.240812	0.173056	0.221275	-0.657062	-0.258073	0.103974	0.393092	0.158198	0.37302
C5orf34	0.848702	0.653827	0.695944	0.265628	0.590365	0.580556	0.815295	0.46068	0.851602	0.574749	0.69841	0.539471	0.486172	0.425359	0.825736	0.807776	0.775299	0.360969	0.624933	0.702182	0.525529	0.274709	0.743314	0.66686	0.605458	0.630298	0.594906	0.60819	0.693333	0.114213	0.76546
C5orf36	-0.309184	-0.223638	-0.515213	0.0360976	-0.0101855	0.124237	0.124224	-0.0552612	-0.132164	-0.0282106	-0.0750243	-0.036753	-0.0321187	0.0341121	-0.00733498	-0.293241	-0.220775	-0.333646	-0.187094	-0.270309	0.0682971	0.0409782	-0.148167	0.0190622	-0.475168	-0.331667	-0.0295805	-0.51979	-0.126865	-0.346838	0.28105
C5orf4	-0.477076	-0.310924	-0.358809	-0.0538265	-0.485407	-0.510983	-0.433207	-0.211178	-0.41012	-0.226929	-0.367672	-0.30605	-0.421234	0.146646	-0.468014	-0.390062	-0.280308	-0.47412	-0.265	-0.346489	-0.231229	-0.414781	-0.286914	-0.420087	-0.678912	-0.637649	-0.371558	-0.5309	-0.262811	-0.407823	-0.460057
C5orf41	-0.259477	-0.202421	-0.361511	-0.0183731	-0.120092	-0.0412898	0.0890382	-0.365194	-0.320525	-0.0467316	-0.0514341	-0.200215	0.0767444	-0.317959	-0.186493	-0.14714	-0.468624	-0.277869	-0.427037	-0.129613	0.0790443	-0.060907	-0.0769305	-0.00625757	-0.585371	-0.0156471	-0.0457136	-0.436709	-0.0477215	-0.217104	0.331859
C5orf44	0.0313644	0.0884076	-0.20924	0.213059	-0.23657	0.41743	0.487919	-0.0527595	0.164131	0.270959	-0.00561912	-0.162765	0.0401611	0.0705521	0.182772	0.000828347	-0.000876698	0.0459576	0.14045	-0.267981	0.0760367	-0.043396	0.0589617	0.221852	-0.0176949	0.103978	-0.00826663	0.109055	0.15389	-0.270284	0.511069
C5orf49	-0.125793	-0.118565	-0.307372	-0.221801	-0.127773	-0.0910699	0.00614811	-0.00863659	-0.317092	-0.027906	0.0749974	-0.0965571	-0.380366	NA	-0.0565312	0.0330337	-0.426506	-0.351808	0.00393424	-0.475218	-0.174413	0.0706698	-0.244476	-0.096108	NA	-0.404675	-0.208023	-0.0776505	-0.347097	-0.200794	-0.194662
C5orf53	-0.478819	-0.542116	-0.605856	-0.168782	-0.408686	-0.0544703	-0.298653	-0.477643	-0.567261	-0.111258	-0.0643327	-0.338247	-0.345421	-0.170324	-0.650554	-0.388966	-0.583381	-0.500773	-0.50172	-0.622563	-0.0779905	-0.290202	-0.424903	-0.156211	-0.610261	-0.537489	-0.294737	-0.46939	-0.343444	-0.197903	0.366871
C5orf54	-0.0678939	0.0299882	-0.0658318	0.0853509	0.00607135	0.191361	-0.262305	0.315363	0.320153	0.406267	0.249335	0.0178282	0.180773	0.12652	0.133761	0.511923	-0.00358069	0.193741	-0.0263042	-0.374745	0.0539866	0.0716312	0.113563	0.18478	-0.0949421	-0.312375	-0.0990043	-0.568447	0.0419165	-0.0375441	0.411787
C5orf56	-0.405131	-0.0761828	-0.180056	-0.148926	0.00616461	-0.0999726	-0.351512	-0.293696	-0.220521	0.211456	0.195334	0.130463	0.132064	-0.154018	-0.000506331	-0.0175288	-0.142988	-0.212681	-0.142803	-0.203111	-0.182456	-0.0482787	-0.110848	-0.0554257	-0.177428	-0.476571	0.0993007	0.137367	-0.226844	-0.410797	0.156692
C6	-0.25272	-0.124204	-0.307242	-0.202138	-0.0111183	-0.122201	-0.134404	-0.363415	-0.192513	-0.0905317	-0.0396723	-0.142454	-0.185394	NA	-0.120172	-0.51835	-0.445933	-0.388068	-0.219257	-0.217551	-0.0585275	-0.102291	-0.219346	-0.0942898	NA	-0.447096	0.259908	0.0178319	-0.372888	-0.178678	0.219063
C6orf1	-0.147177	-0.31161	-0.245499	-0.122578	-0.124603	-0.339257	-0.547235	0.0986715	-0.313521	-0.183643	-0.088564	0.153551	0.0920503	-0.276956	-0.179617	-0.0942544	-0.123968	-0.0435503	-0.1447	-0.0832212	-0.0391889	0.0486567	-0.221708	-0.267103	-0.282937	-0.306067	0.110475	0.215725	-0.29837	-0.0609289	-0.194681
C6orf106	-0.102594	0.284435	0.396163	0.0935542	-0.133437	-0.0951794	-0.214085	-0.0476391	-0.260788	-0.281809	-0.256549	-0.0029472	0.125034	-0.192835	-0.4252	-0.0641978	-0.0998218	-0.14228	0.0657399	0.238296	0.00165798	0.126357	0.208183	-0.0991691	-0.000552597	0.600478	-0.051027	-0.300521	0.275336	0.0829126	-0.249494
C6orf115	0.106639	-0.0517047	0.417217	-0.0974679	0.00899557	0.258454	-0.201343	0.128613	0.0562531	0.132729	-0.00829168	0.336657	0.00976491	0.0295191	0.240198	-0.0200096	0.393257	0.214476	0.273973	0.51974	0.100282	0.232296	-0.0252945	0.276384	0.265077	0.349214	0.38385	0.885728	0.132252	-0.176909	-0.0908026
C6orf129	0.331744	0.313903	0.46467	-0.0562362	0.0716345	0.205447	-0.17335	0.0606497	0.386105	0.0398803	0.117336	0.328578	0.246217	0.310297	0.412726	0.221255	0.442227	0.192985	0.377464	0.297784	0.0599615	0.0519927	0.182136	0.171338	0.241358	0.3224	0.060986	0.794735	0.149219	0.0966374	0.313587
C6orf130	-0.140923	0.147985	-0.0787376	0.11534	-0.0116967	0.270086	0.0179833	-0.0209042	-0.0659523	0.397964	-0.200544	-0.179265	-0.0148896	0.103646	-0.151461	-0.148472	0.00480046	0.15685	0.0199664	-0.137357	-0.0374799	-0.0494387	-0.0483577	-0.0135967	0.36521	0.128127	-0.201478	0.318829	0.202485	0.086142	-0.122583
C6orf132	-0.244902	-0.232524	-0.1269	-0.11333	-0.211744	-0.17371	-0.0844872	-0.341409	0.110883	-0.341453	-0.189896	0.0535837	-0.179094	-0.0887514	0.126332	0.291639	-0.136832	-0.0704875	-0.120812	0.515432	-0.0742349	-0.124407	-0.0386512	-0.14119	0.166778	0.0951389	-0.0406448	-0.359184	-0.0134809	-0.158344	-0.00760464
C6orf136	-0.227715	-0.0743912	0.321992	0.0649081	-0.109379	0.0986115	0.0005308	-0.0279422	-0.0358409	0.302929	-0.457635	-0.166547	-0.318534	-0.019458	-0.371064	-0.0061949	0.144144	0.222241	0.077944	-0.0824593	0.0792624	0.102761	-0.0320795	-0.0540341	0.39445	0.168514	-0.168028	0.482123	0.114089	0.0578017	-0.271661
C6orf138	-0.322699	0.101459	-0.301319	0.00241114	0.243764	-0.137099	-0.222437	-0.0681106	-0.192835	-0.11076	-0.285092	-0.236565	-0.421209	NA	-0.0360864	-0.382386	-0.458203	-0.225029	-0.251497	-0.0850859	0.0445531	-0.132113	-0.354936	-0.171546	NA	-0.183564	0.0814261	-0.2875	-0.255828	0.0800789	-0.0528299
C6orf145	0.0513446	-0.154245	-0.0448387	-0.169662	-0.424983	-0.481171	-0.418637	-0.340069	0.154788	-0.331098	-0.028964	0.0183643	-0.252473	0.085449	0.175146	-0.354286	-0.090742	-0.449775	-0.224433	0.108164	-0.0900134	-0.197779	-0.174813	-0.0495009	-0.396733	-0.488598	0.0502419	-0.498337	0.0841241	-0.203592	-0.200257
C6orf147	0.194729	0.263884	0.213054	0.183964	0.190391	0.0322703	0.204416	0.222657	0.180914	0.377477	0.221447	0.346312	-0.0476222	0.221914	0.34436	0.443657	0.211369	0.264262	0.27962	0.178462	-0.0141997	-0.114712	0.3597	0.191989	0.0394412	-0.101132	-0.0490138	0.390483	0.243156	0.23873	0.16076
C6orf150	0.0812327	0.421725	0.403768	0.324615	0.202379	0.187775	0.236389	0.149247	0.0674368	0.261377	-0.00686973	0.388053	0.232979	0.120711	0.279393	0.313539	0.58724	-0.0155043	0.35862	0.446989	0.114842	-0.143825	0.311534	0.246923	0.307507	0.41723	0.477036	-0.138237	0.245883	0.359793	0.484145
C6orf153	0.361525	0.323067	0.490233	0.0313429	0.067698	0.450786	0.103996	-0.00314565	0.147303	-0.0331234	0.209974	0.253572	0.206945	0.189908	0.358153	0.301179	0.405429	0.268237	0.246536	0.236351	0.00150643	0.0933132	0.232033	0.233159	0.339857	0.419835	0.139774	0.524327	0.436691	0.325499	0.345123
C6orf154	0.077487	0.059093	-0.186228	-0.121525	-0.151189	0.0471893	0.198868	0.0290431	-0.118318	0.141329	0.108818	0.0627283	-0.237718	-0.00618965	-0.186496	-0.0212614	-0.156378	-0.0672782	0.108625	-0.319386	-0.0633576	0.0129609	-0.00971627	-0.114847	0.128596	-0.179311	-0.366281	-0.355685	-0.201453	0.119637	0.104773
C6orf155	-0.198081	-0.0945055	-0.405232	-0.217024	-0.240361	-0.178223	-0.208107	-0.139379	-0.0731868	0.10628	-0.214822	-0.35891	-0.112763	0.095022	-0.0746259	-0.119102	-0.303394	-0.189062	-0.0738262	-0.00762878	-0.0167556	-0.266952	-0.122573	-0.0631702	-0.472672	-0.390792	-0.32679	-0.585646	0.024288	-0.273726	-0.160596
C6orf167	0.592429	0.658761	0.560843	0.503435	0.607402	0.670844	0.489202	0.660334	0.612257	0.621936	0.489058	0.407055	0.553138	0.626729	0.673185	0.72344	0.641715	0.59978	0.450156	0.397801	0.355545	0.153855	0.591495	0.548393	0.685692	0.328426	0.532363	0.506249	0.600811	0.418414	0.150038
C6orf168	-0.00917818	0.235356	0.218266	0.229119	0.0999308	-0.00906692	0.0769752	0.287456	0.186083	0.185271	-0.513026	0.114856	-0.0286017	NA	-0.110067	0.297832	-0.0963264	0.22669	0.16935	-0.281854	0.147861	-0.15668	0.0881745	0.0700491	NA	0.047945	0.29378	-0.183599	0.114022	0.272463	-0.0616464
C6orf174	-0.0784719	0.0966581	-0.0274127	-0.153404	0.191947	-0.158673	-0.246909	-0.0969285	0.105554	-0.165161	0.126923	0.253517	-0.191532	-0.0362917	-0.0108444	0.125588	-0.0543133	-0.27443	-0.0566824	-0.5848	0.261561	-0.181915	0.0020471	0.132078	-0.470363	-0.41991	0.164949	-0.290223	-0.10045	-0.0645969	-0.046261
C6orf176	0.469084	-0.015272	0.0711881	-0.154306	0.304344	-0.110933	-0.0435075	-0.149599	0.0544111	-0.0959652	-0.160466	-0.00995939	0.110679	NA	-0.0969837	-0.080535	0.107113	-0.0810371	-0.0254071	-0.375337	-0.121555	-0.10636	0.0800749	-0.00880477	NA	-0.289587	-0.281748	0.242536	0.0611805	0.160888	-0.0975261
C6orf182	0.392716	0.513325	0.419765	0.324793	0.514508	0.495063	0.473741	0.315963	0.393254	0.421711	0.277773	0.155907	0.300434	0.444416	0.52763	0.345898	0.560316	0.188804	0.373589	0.111617	0.296016	0.256333	0.421058	0.411927	0.357195	-0.331329	0.161719	0.771123	0.407503	0.597426	0.248032
C6orf186	-0.207152	-0.165054	-0.125794	-0.141005	0.129332	-0.310441	0.209289	-0.198224	-0.143168	-0.112391	-0.0834336	-0.210689	0.100405	0.0440096	0.0089317	0.170244	-0.140511	-0.000392155	0.011106	-0.251408	-0.0150323	-0.18385	-0.0728125	-0.102798	-0.601405	-0.550283	-0.199815	-0.228377	0.0466387	-0.0410295	-0.0745657
C6orf211	0.172273	0.263848	-0.2062	0.0983118	0.303675	0.472259	0.251207	0.125833	-0.0740311	0.198615	-0.141639	0.0104753	0.0823088	0.116368	-0.0422615	-0.0775866	-0.0031487	-0.00669053	0.171342	0.0706756	0.0275521	0.0885786	0.192051	0.30814	0.385506	0.697048	0.000286974	0.0266308	0.202846	-0.0442339	0.0508163
C6orf217	-0.340688	-0.136674	-0.485526	-0.151285	0.0234843	-0.0906064	-0.210065	0.151275	-0.23164	-0.0189703	-0.21997	-0.319076	-0.386242	-0.0352189	-0.245886	-0.18014	-0.39478	-0.291358	-0.0521499	-0.556427	-0.254329	-0.24835	-0.169851	-0.158782	-0.0976002	-0.4289	-0.470965	-0.375973	-0.302219	-0.330236	-0.00304067
C6orf225	-0.369588	-0.0700392	-0.267107	-0.0902134	-0.0303349	-0.133002	-0.0742273	-0.0601071	-0.0787352	-0.0297301	-0.0585207	-0.255825	-0.320514	-0.0440624	-0.263816	-0.0334551	-0.119609	-0.265727	-0.019659	-0.435674	-0.0338172	-0.339628	-0.236506	-0.0261386	-0.538061	-0.237112	-0.435971	0.0658139	-0.346559	0.0221872	-0.391064
C6orf27	-0.0827077	0.0397229	0.0146546	-0.0418479	-0.0169183	-0.205383	-0.0768718	-0.298391	-0.372698	-0.0567964	-0.342105	-0.247614	-0.272142	-0.314189	-0.156903	0.115089	-0.242793	-0.351772	0.0619308	-0.359602	0.0591812	-0.0329901	0.187486	-0.121818	0.00148954	-0.509416	-0.0480715	-0.38627	-0.191645	-0.268861	0.357584
C6orf35	-0.0769672	-0.132998	-0.199127	-0.0174	0.126214	0.224046	-0.141355	0.0393942	-0.129422	-0.0457837	-0.596647	-0.241419	-0.130478	0.00542737	-0.269909	-0.125618	-0.00291721	-0.0587595	0.0506618	-0.212928	-0.0607139	-0.155085	-0.15154	-0.154125	-0.177399	-0.314125	-0.215208	0.280794	0.0765844	-0.12099	0.0603365
C6orf47	-0.0787757	-0.0911975	-0.0711096	-0.112178	-0.253639	-0.21039	-0.614843	-0.200149	-0.0512982	-0.089689	-0.177973	-0.179842	-0.113612	-0.284139	-0.0204623	0.0375778	-0.196077	-0.0828179	-0.0237266	-0.0871483	0.0544094	-0.200125	-0.0626041	-0.214346	0.0333506	-0.725109	0.0245271	0.402259	0.0757567	0.126073	-0.232174
C6orf64	-0.194714	-0.0503811	0.295678	-0.0388667	-0.174981	0.0309843	-0.406343	-0.0720404	0.05314	0.109769	-0.425513	-0.158973	-0.0176786	0.162075	-0.00174442	0.287977	-0.141143	0.0904593	0.0524816	-0.394183	0.146405	0.0932578	0.0705872	-0.175982	0.014885	-0.108278	-0.067951	0.780989	-0.0165387	0.119316	0.306003
C6orf81	0.0793932	0.0905669	0.0101975	-0.0693856	0.0572805	0.029702	-0.509882	0.122028	0.0672147	0.157886	0.198405	0.333937	0.0941357	0.0250592	-0.263996	0.0017023	-0.00672736	0.115574	0.0482077	-0.135329	0.0347892	0.0692788	-0.0332734	0.0492648	-0.27508	-0.36203	-0.058993	0.51368	0.0405403	0.00961555	0.0571047
C6orf89	-0.227742	-0.0924867	-0.134238	-0.150059	-0.263838	-0.19594	-0.389866	-0.317016	-0.164934	-0.168929	-0.138642	-0.229956	-0.199076	0.129145	-0.279834	-0.100878	-0.313979	-0.285882	-0.184265	-0.51947	-0.125833	-0.0994524	-0.106376	-0.204747	-0.407962	-0.655736	-0.422397	-0.498113	-0.222778	-0.0762439	0.184323
C6orf97	-0.137729	-0.172989	-0.525934	-0.349948	0.203573	-0.0425782	-0.348898	-0.19911	-0.349287	-0.12667	0.0486131	0.234875	-0.0805619	-0.0409656	-0.287394	-0.172013	-0.374127	-0.398593	-0.130682	-0.0698746	-0.146567	0.0711793	-0.268441	-0.0305524	-0.194066	-0.63196	-0.202891	-0.406671	-0.44773	-0.406534	0.0244165
C7	-0.301934	-0.208616	-0.370773	-0.188381	-0.318876	-0.348668	-0.384734	-0.372159	-0.200919	0.0250442	-0.189022	0.0302733	-0.0137161	0.451794	-0.0825428	-0.362974	-0.552738	-0.372867	-0.213951	-0.333523	-0.134016	-0.370278	-0.349117	-0.0903535	-0.598647	-0.44478	0.253066	-0.217815	-0.153954	-0.189428	-0.05141
C7orf11	0.116463	0.287691	0.188718	0.00392805	0.221675	0.24979	-0.0848727	0.339708	0.126593	0.113037	0.189697	0.123671	-0.0558572	0.107536	0.334046	-0.0694725	0.39189	0.326432	0.211432	0.0772616	0.0104205	0.214136	0.244634	0.202688	0.401477	0.46611	-0.0352286	0.744785	0.34544	0.158328	0.0621076
C7orf23	-0.217539	-0.261886	-0.190888	-0.154898	0.0482668	0.146656	0.0519049	-0.0116295	-0.178577	0.268504	-0.15553	0.0163295	0.101449	-0.0634506	0.161991	0.40767	-0.485251	-0.151593	-0.175314	0.103797	-0.0469596	-0.339701	-0.122925	0.154118	0.0322875	-0.221548	-0.14396	0.0257625	-0.0943553	-0.0693361	0.094468
C7orf31	-0.387193	-0.221593	-0.126158	-0.0924726	0.439631	-0.0730358	-0.303931	-0.0354167	-0.0259697	0.0520316	-0.344918	0.0777219	-0.301108	-0.0673136	0.201877	0.317043	-0.106521	-0.00649792	-0.0578869	-0.257463	-0.137318	-0.165943	-0.222496	-0.1557	-0.217623	-0.0604288	-0.176315	0.257662	0.0469878	0.070042	-0.405797
C7orf41	-0.358996	-0.235017	-0.366203	-0.049219	0.0242876	-0.213582	0.124503	-0.317492	-0.227007	-0.253131	-0.0715061	-0.463597	-0.347197	-0.0672492	-0.475882	-0.228324	-0.50267	-0.16431	-0.107484	-0.551576	-0.103756	-0.230342	-0.30899	-0.076559	-0.499168	-0.379236	-0.496226	-0.423276	-0.187259	-0.243763	-0.143841
C7orf44	0.00587713	0.339329	0.164644	0.151141	0.39361	0.437161	-0.0105868	0.306924	0.213585	0.411578	0.0191373	0.154827	-0.117623	0.163357	0.331893	0.373799	0.290588	0.269978	0.180345	0.0596235	-0.0326936	0.295946	0.258723	0.244279	0.292937	0.424164	-0.150976	0.17528	0.296092	0.313664	0.452748
C7orf49	-0.0679302	0.122692	0.216949	-0.0313561	-0.0721088	0.123009	0.0291339	0.304618	-0.0050286	0.136592	0.248119	0.229421	-0.0536078	0.0811465	0.472973	0.347331	0.471139	0.201654	0.108534	0.0658881	-0.0743968	0.130168	0.303746	0.108727	0.186287	0.0791129	0.0145884	0.276979	0.167489	0.260861	-0.0974603
C7orf52	0.147961	0.168622	0.220323	-0.0713682	0.142819	-0.158896	-0.0780236	0.124211	0.0560248	0.0893622	0.300229	0.170476	0.249898	NA	0.0110992	0.0162533	0.132008	-0.0260441	0.108076	-0.425558	0.136135	0.192037	0.221199	-0.0078266	NA	0.437979	-0.361233	-0.101015	-0.0380874	0.0292874	0.0525396
C7orf57	-0.0136564	0.219482	-0.0459451	-0.0560135	0.218833	0.0133906	-0.021963	-0.0281348	-0.211581	-0.0974315	0.0745683	0.054579	-0.132723	-0.0513772	0.192046	0.184116	-0.278206	-0.243894	0.0926529	0.140647	0.336953	0.0986493	0.317042	0.121349	0.0506184	0.432541	0.110665	-0.118106	-0.254496	-0.118541	0.266097
C7orf58	-0.295979	-0.128336	-0.307809	-0.272078	-0.0568951	-0.170599	0.127982	-0.348989	-0.223557	-0.100171	0.0620887	0.0511686	0.117568	-0.0899876	0.00651854	-0.405757	-0.324622	-0.267785	-0.23732	-0.121143	-0.133315	-0.285909	-0.0765764	0.0574079	-0.669716	-0.520007	0.0957774	-0.610182	-0.29114	0.196304	-0.402486
C7orf63	-0.325013	-0.291079	-0.602397	-0.218184	0.0304448	0.167402	-0.0936404	-0.158973	-0.273636	0.107015	-0.0693041	-0.0642012	-0.170363	0.0226725	-0.109793	-0.12752	-0.224183	-0.320729	-0.138392	-0.289223	-0.117259	-0.0699225	-0.350373	0.124938	-0.18046	-0.431441	-0.347214	-0.63669	-0.383356	-0.300173	-0.0550668
C7orf66	0.188417	0.0783827	0.0527434	-0.0580966	NA	NA	-0.0403594	0.231774	0.0400019	0.106131	0.374734	0.0442591	NA	NA	-0.0899285	0.143592	0.0706584	0.00898038	0.0364562	0.0897726	-0.0568158	NA	0.0892849	0.0611043	NA	-0.0542284	NA	0.022004	NA	0.433831	NA
C7orf68	0.333396	-0.062231	0.299406	0.159249	0.337956	0.226082	0.459883	0.128582	-0.06942	0.00309785	0.294714	0.0301882	0.235868	0.294337	0.156014	0.389827	0.543265	0.147043	0.297897	0.339397	0.322549	0.420686	0.0256208	0.290962	0.196225	0.408937	0.145531	0.379887	0.16887	0.11684	0.0156006
C7orf70	0.0274383	0.304496	0.149348	0.127474	0.0934796	-0.0118452	-0.121808	0.209544	0.179815	-0.0612471	0.192997	0.186027	0.236726	0.117312	0.210736	0.305108	0.369039	0.126058	-0.0928067	0.102717	0.158745	0.396232	0.152154	0.117481	-0.0365969	0.212181	0.00331268	-0.0608599	0.317924	0.26779	0.473197
C7orf72	-0.149505	0.0854857	0.142761	-0.0330518	-0.0194119	NA	0.0498352	0.128351	0.0237617	0.0730584	NA	0.0158503	-0.0926185	NA	-0.0627125	0.0149049	0.0234229	0.017892	-0.0331509	0.0456489	0.0427202	NA	1.58e-05	0.0384959	NA	-0.0221652	0.253097	0.0609866	NA	0.430546	-0.0389127
C8A	-0.0688245	-0.0347406	0.0549242	-0.0123052	0.0902503	NA	0.0162203	-0.0881543	0.0830606	-0.0165003	-0.22159	0.066344	0.0281037	NA	0.0120441	-0.43221	-0.049227	-0.249071	-0.0057231	-0.165957	-0.0623732	0.0799299	-0.033115	-0.0122729	NA	-0.0794269	-0.235394	-0.0544907	NA	-0.0469221	0.0521753
C8G	0.123581	-0.134974	0.137952	-0.0675654	-0.0116335	-0.107953	-0.244298	-0.0739113	-0.127725	0.22847	-0.285208	0.198121	0.111122	-0.0747144	-0.0683459	-0.38711	0.0660712	0.047508	0.0671029	-0.00263512	-0.0818669	-0.0151131	-0.251838	-0.158766	0.0985304	-0.328282	-0.251566	0.0384794	-0.0695232	-0.210211	0.107233
C8orf12	0.050767	-0.0612016	0.0197191	0.0639918	-0.373839	NA	0.0441256	NA	-0.21674	0.140005	-0.180067	-0.147809	-0.105806	NA	-0.393519	0.00884951	-0.171634	0.146183	NA	-0.196829	-0.0658322	0.0961843	0.0147626	-0.0975242	NA	0.00407021	-0.268291	0.0669481	NA	-0.124675	-0.0314151
C8orf30A	-0.126826	0.082495	0.337009	-0.0492347	0.270825	0.119904	0.0129852	0.278072	0.0723032	0.0873469	0.112999	0.283143	0.201674	0.253349	0.203991	0.000792182	0.11457	0.249793	0.0235868	0.402642	-0.0556093	0.300001	-0.0773101	-0.102187	0.519454	0.414901	-0.000855939	0.420598	0.124978	0.0443641	0.0216044
C8orf31	0.085954	-0.218761	-0.0300789	-0.328432	-0.219962	-0.128713	0.0155171	-0.102351	0.0655087	-0.0762211	0.474665	0.311045	-0.0482322	-0.108766	0.240245	0.0972855	0.0104643	-0.234205	-0.0797823	0.336305	-0.179525	-0.144413	-0.160247	0.0750091	0.0686883	-0.23758	0.232147	-0.354863	-0.0474068	-0.192094	0.297225
C8orf34	-0.190974	-0.2318	-0.209214	-0.170741	0.0350142	-0.0855822	0.0469014	-0.172177	-0.149339	-0.119941	0.572125	0.130807	0.0570245	NA	-0.156642	0.0702285	-0.549581	-0.385091	-0.0115656	-0.235928	0.0185004	-0.161174	-0.00311266	-0.0381091	NA	-0.215585	0.280734	-0.240658	-0.0772317	0.0730929	-0.18025
C8orf38	0.0923042	0.311855	0.255848	0.0733307	0.0357049	0.349775	0.220698	0.374457	0.296575	0.276123	0.363426	0.10668	0.06883	0.287964	-0.000566564	0.145572	0.132303	0.239612	0.225907	0.0848277	-0.241938	0.457506	0.17903	0.244204	0.429441	0.47419	-0.0650501	0.553948	0.408303	0.054128	0.541753
C8orf39	0.199906	0.114506	0.235391	0.0752272	0.105476	0.133479	0.259624	0.213932	0.336429	0.293582	0.259664	0.1777	0.250924	-0.0576865	0.242114	0.328235	0.208855	0.191544	0.107369	0.0197678	0.0568911	0.245262	0.357253	0.282396	0.167697	0.141579	0.0855638	-0.0585125	0.2509	0.157039	0.488322
C8orf40	-0.177638	-0.147666	-0.0441893	-0.0770987	-0.23987	0.146403	-0.32491	0.0521523	-0.0633367	0.204902	-0.0667236	-0.208856	-0.105335	0.125109	-0.0979369	-0.324362	-0.0200051	0.0817826	0.0159086	0.00721133	-0.243863	0.0501446	-0.106971	-0.116289	-0.0230601	0.224134	-0.333092	0.20545	-0.0720188	0.0938699	0.0828303
C8orf41	0.274674	0.152809	0.0336383	0.0935002	0.107558	0.304301	0.0997038	0.228877	0.450486	0.364436	0.262911	0.0110945	0.148344	0.258685	0.353598	0.0980974	0.0703039	0.23058	0.171382	0.0514582	-0.0264917	-0.0318515	0.0297096	0.0239609	0.259182	0.557616	0.0711871	0.782409	0.153899	0.297083	-0.293011
C8orf42	-0.298362	-0.273173	-0.125726	-0.187368	-0.535441	-0.153861	-0.0788382	0.00818568	-0.0830812	0.0298436	-0.105654	-0.348646	-0.0583393	0.00928612	-0.129489	-0.148316	-0.404618	-0.116341	-0.205859	-0.522701	-0.107422	-0.159604	-0.211799	0.00720644	-0.529548	0.351412	-0.128708	-0.580707	-0.204206	-0.188757	0.143988
C8orf51	-0.127835	-0.00151031	0.30441	-0.0780268	-0.00925842	0.0943227	-0.146145	0.343698	0.0910868	0.21881	0.109007	0.174712	0.0407738	0.108935	0.248245	0.269327	0.183344	0.0402059	0.0211531	0.222655	-0.00138338	0.364944	0.00394551	-0.0604097	0.240736	-0.415394	-0.21188	0.845094	0.0626919	-0.0145923	0.041221
C8orf73	0.0303378	-0.0548723	0.122926	-0.0733945	0.231921	-0.0424657	-0.470356	-0.198176	-0.0664115	-0.17766	-0.0179538	0.197469	-0.0437003	-0.0188911	0.105544	0.0641733	-0.174518	-0.227051	-0.0983291	0.542166	-0.11995	0.207752	-0.0920388	-0.130525	0.222974	-0.545882	0.243738	-0.0449068	0.113532	-0.169478	-0.0850876
C8orf76	0.321207	0.26272	0.527128	0.0693625	0.334609	0.417987	0.0733906	0.087774	0.17984	0.135912	0.385672	0.399928	0.396029	0.0796122	0.350381	0.103936	0.395849	0.254665	0.203826	0.247403	-0.0230817	0.409487	0.137618	0.337483	0.544132	0.49658	0.0588752	0.63536	0.471956	0.170793	0.68317
C8orf84	0.0665337	-0.232744	-0.230074	-0.16655	-0.086572	0.0335119	-0.1793	-0.0587816	0.0176672	0.0998784	0.183466	0.068035	0.0034406	-0.015863	0.037231	0.0666129	-0.222294	0.0421636	-0.064752	-0.288929	-0.297069	-0.178163	0.0208111	0.00920553	-0.352487	-0.172648	-0.0571024	-0.371821	-0.200893	-0.308569	0.390727
C8orf86	0.0645294	0.0203715	-0.0809369	0.0644771	0.297365	NA	-0.0407409	0.184113	0.0319362	0.0729406	0.352604	0.110199	0.0953744	NA	-0.193816	0.014724	0.159841	0.0216142	0.0192042	-0.588755	-0.00711596	0.0494302	0.126354	-0.143706	NA	-0.174342	0.00376857	-0.27678	NA	-0.242743	0.0763412
C9orf100	0.669031	0.664718	0.769304	0.396964	0.445612	0.565473	0.614177	0.467413	0.742869	0.586112	0.664224	0.40642	0.482665	0.735551	0.809432	0.805537	0.741884	0.630077	0.741363	0.502741	0.223708	0.686541	0.700637	0.544929	0.658107	0.226496	0.456763	0.945954	0.618884	0.52812	0.543982
C9orf103	-0.293844	-0.0802554	-0.359781	-0.191436	0.0370942	0.0978407	-0.508342	-0.216268	-0.169873	0.053203	-0.35198	-0.234064	-0.124178	-0.232048	-0.329047	-0.338353	-0.30507	-0.0961117	0.00416327	-0.34176	-0.287493	-0.274329	-0.120411	-0.148539	-0.145735	-0.524601	-0.340172	0.744034	-0.281126	-0.328972	0.0518719
C9orf109	0.40559	0.36674	-0.0730193	0.0161572	-0.0181176	-0.0945852	-0.193577	0.197665	-0.114058	0.0228885	0.351463	0.513952	-0.0957059	-0.071994	-0.056694	0.389732	0.240192	-0.120928	0.150978	0.199927	-0.0507314	0.0351553	0.158544	-0.0566353	0.123935	-0.0493437	0.367705	-0.45244	0.0315069	0.110266	0.221982
C9orf110	0.409448	0.426024	-0.0988378	0.071297	0.108645	-0.0983191	0.0992315	0.148969	-0.174296	-0.0001095	0.426265	0.459784	-0.0309403	-0.0553876	0.0154011	0.406818	0.171803	-0.13772	0.0837669	0.121918	0.0196689	-0.0464531	0.237141	-0.0305714	-0.04722	-0.0122117	0.351474	-0.536667	-0.0318625	0.131319	0.318914
C9orf116	-0.041856	-0.122817	-0.428896	-0.232175	-0.270962	0.215488	0.0890818	0.0904931	-0.234231	0.240164	0.268443	0.086292	-0.219481	0.0808478	-0.19659	0.0168777	-0.177732	-0.195354	0.0740923	-0.163657	-0.116953	0.278881	-0.0113864	-0.00782086	0.224418	-0.149942	-0.435935	-0.278659	-0.323456	-0.0996734	0.15082
C9orf117	0.246509	0.156754	-0.342417	-0.186188	-0.391068	0.0954808	0.440908	0.154507	-0.0802137	0.174459	-0.150749	-0.0116762	-0.283926	-0.0650916	0.178794	0.24026	-0.265832	-0.219899	-0.0674829	-0.140765	-0.0246916	0.242217	0.0906588	-0.00877619	0.230072	-0.195021	-0.199148	0.0119144	-0.349451	-0.277234	-0.243764
C9orf135	-0.192168	0.0824998	-0.059777	-0.182277	-0.413903	NA	0.0328169	-0.0649637	0.0329168	-0.0332303	-0.0597677	-0.04603	-0.175881	NA	0.16794	0.0981585	-0.329577	-0.278207	0.0828466	-0.308584	-0.0614886	0.0914282	0.115647	0.0778655	NA	0.585102	-0.097597	0.0515301	NA	-0.319296	0.0552568
C9orf140	0.638756	0.503348	0.67002	0.363079	0.767676	0.355842	0.53237	0.520563	0.601092	0.488712	0.260966	0.586736	0.728797	0.438209	0.0950571	0.698246	0.755886	0.532136	0.387647	0.760612	0.342618	0.392643	0.497156	0.532908	0.759958	0.391434	0.47968	0.837089	0.460461	0.224923	0.71467
C9orf152	0.27403	-0.25097	-0.402891	-0.178756	0.277803	0.0543153	0.232181	-0.215488	0.164504	0.211178	0.00442558	-0.0414122	0.25262	0.0886319	0.205378	-0.0175785	-0.482501	-0.223503	-0.012579	0.155641	0.0367056	-0.108651	0.180669	0.0451192	0.0410246	-0.556903	-0.14428	0.316174	-0.339417	-0.285563	0.0520758
C9orf170	0.0199775	0.173919	0.263051	-0.0202632	-0.138136	NA	-0.0472091	0.241604	0.104796	-0.0470519	0.276848	0.250217	-0.112894	NA	0.305032	0.095651	0.0471439	-0.0520255	0.193641	0.029306	-0.0188353	-0.214214	0.380391	0.0709451	NA	-0.282747	-0.157659	-0.190863	NA	-0.148041	-0.125453
C9orf25	-0.00683075	0.311503	0.271393	0.112049	0.0179648	-0.278747	-0.0159218	0.0401419	0.0169084	-0.0362396	0.265961	0.164232	0.236008	-0.223161	-0.405301	0.295976	0.15461	0.0777299	0.151588	-0.322336	0.144541	0.131491	0.216067	-0.000147344	-0.227066	-0.0364509	-0.0173207	0.0110894	0.211212	0.267521	-0.277935
C9orf3	0.0733628	-0.132843	-0.106828	0.0573981	-0.545696	-0.0691824	0.248616	0.0786432	0.0488951	0.155066	-0.0218559	-0.397165	-0.0377238	-0.0264256	0.043819	-0.170599	-0.147369	0.15737	0.0675338	-0.0954054	-0.0704912	-0.203494	0.0609949	0.00465515	-0.422744	-0.317982	-0.213088	-0.414803	-0.218516	-0.373128	0.394413
C9orf30	0.359837	0.446105	0.418503	0.232415	-0.0110945	0.277611	0.2221	0.342481	0.236479	0.0251705	0.25057	0.319775	0.217175	0.175187	0.491501	0.381484	0.505702	0.196396	0.29402	0.266276	0.25799	0.348321	0.315038	0.31199	-0.0648645	-0.205263	0.0301787	0.259025	0.248127	0.142271	0.487631
C9orf40	0.477666	0.566269	0.512877	0.249093	0.334824	0.27023	0.449357	0.340896	0.253234	0.450665	0.259897	0.0759967	0.262089	0.626646	0.233633	0.404523	0.594564	0.430066	0.48382	0.0802843	0.215105	0.277612	0.534501	0.424346	0.249378	0.582628	0.218217	0.817015	0.563949	0.354233	0.570714
C9orf41	0.167061	0.272693	0.0123964	0.149348	0.24169	0.268147	0.463712	0.0504274	-0.093229	0.0929224	-0.045227	-0.0500106	0.129581	0.318873	0.0736873	0.059074	0.102968	0.174943	-0.0420996	0.0429683	0.176103	0.0994011	0.212372	0.312946	0.246491	0.365321	0.00987843	-0.319992	0.146617	-0.00998846	0.475603
C9orf43	-0.140542	0.0799641	-0.0307464	0.0820026	0.083664	0.234223	0.36594	0.259252	0.121081	0.209938	0.33494	-0.0314766	-0.162321	0.0491729	-0.125994	-0.060224	0.0262502	0.292556	0.152308	-0.218267	-0.13707	0.125224	0.207544	0.0658088	0.262244	0.270573	-0.293504	-0.254721	0.0592738	-0.407485	0.23034
C9orf44	-0.397323	-0.072372	-0.395652	-0.125744	-0.0188911	-0.206042	-0.0128088	-0.101465	-0.234599	-0.099106	0.203132	0.214419	-0.346298	NA	0.203426	-0.136792	-0.144006	-0.201376	-0.263226	-0.26261	-0.128012	-0.0615611	-0.233452	-0.252739	NA	-0.2098	0.16229	-0.482887	-0.163493	0.00412236	0.0669047
C9orf47	0.271568	0.0616888	-0.228753	-0.128251	0.105569	-0.224187	-0.116236	-0.147035	-0.0623171	0.0839086	0.200297	-0.0305633	0.0748105	-0.0830967	0.116101	-0.0057871	-0.0755164	-0.0732146	0.176493	-0.06355	-0.060974	-0.0775154	0.025774	0.201582	-0.46121	-0.135456	0.0566616	0.792228	-0.138955	0.102307	0.181436
C9orf5	-0.102754	-0.0298279	-0.263724	-0.047973	-0.225712	0.117803	0.0467761	-0.0214736	-0.242047	0.00931932	-0.0747685	-0.345911	-0.0531475	0.24908	-0.342689	-0.227496	-0.301172	0.0160909	-0.119518	-0.298946	0.00689474	0.11139	0.0923875	-0.0314837	-0.540334	0.138819	-0.363139	-0.558091	0.0806147	-0.381133	0.292896
C9orf66	-0.15633	-0.307476	-0.275159	-0.134311	0.362991	-0.054116	-0.262265	-0.110773	-0.402875	0.0166797	-0.242412	-0.268698	-0.247766	-0.171042	-0.0848134	0.13407	-0.277632	-0.13913	0.0898989	-0.0844912	-0.274803	-0.233974	-0.182415	-0.221604	-0.111947	-0.453169	-0.238823	-0.101175	0.195748	-0.392655	-0.429552
C9orf68	0.0197963	-0.325856	-0.519806	-0.133944	-0.298698	-0.0770319	-0.116479	-0.311449	-0.00698171	0.183799	-0.0121383	-0.215926	-0.0779968	0.0351292	-0.0439482	-0.170539	-0.423212	-0.212419	-0.0126185	-0.178423	0.083809	-0.156257	-0.188415	-0.0737201	-0.118666	-0.251486	-0.0923311	-0.434578	-0.333189	-0.210704	0.00919956
C9orf69	0.462914	0.260284	0.0546958	0.0152827	-0.120254	-0.177722	-0.45745	0.21154	0.140235	0.0213673	0.125924	0.157072	0.0731553	-0.124047	0.0871603	0.173693	0.191165	0.111174	-0.0195191	0.281976	0.0396554	0.264203	-0.0370116	-0.182235	0.0742182	0.187321	0.176384	0.144744	-0.105541	-0.26913	-0.412981
C9orf7	0.0395	-0.266792	-0.315155	-0.246605	-0.344609	-0.478326	-0.352562	-0.36502	0.278355	-0.259439	-0.313747	-0.238949	-0.419406	-0.366772	0.191493	-0.0537835	-0.330707	-0.324482	0.053953	-0.255169	0.0756287	0.199518	-0.17997	-0.221558	-0.00305232	-0.21265	-0.186703	-0.139735	-0.296947	-0.400805	-0.382048
C9orf80	0.392527	0.410214	-0.0407197	0.318851	-0.215489	0.424389	0.244372	0.371913	0.202782	0.426845	0.00898538	-0.122889	0.0222073	0.167747	0.121865	0.306233	0.140506	0.308238	0.337807	-0.060722	0.139583	0.283278	0.334462	0.234611	0.259133	0.160222	-0.0651691	-0.0159175	0.180579	-0.034566	0.489728
C9orf84	0.226106	0.245842	-0.0823769	0.237996	0.18071	0.068643	-0.274992	0.193143	0.000151699	0.469026	-0.418271	-0.0831245	0.0438345	-0.0464435	0.112891	0.213053	0.172598	0.242537	-0.107234	0.175448	-0.145259	0.0536507	0.107536	0.0118724	-0.0445812	0.262653	-0.0668468	0.0262882	-0.332293	0.115698	-0.00579979
C9orf89	0.177686	0.102988	-0.203836	-0.00796199	-0.0155782	0.0204475	0.0369418	0.0881281	-0.0990192	0.0875327	0.0655945	0.00334085	-0.0892566	-0.25976	-0.0134174	0.0642335	0.0723457	0.000835842	0.011937	0.360222	-0.246078	0.0511792	0.136045	-0.11566	0.0589859	-0.259888	0.0180857	0.462432	-0.228316	-0.353836	0.0850382
C9orf9	-0.0507525	0.0815175	-0.339146	-0.127391	-0.0310156	-0.156814	-0.283196	-0.0272662	-0.279638	-0.0778891	-0.146564	-0.130695	-0.351604	-0.173626	-0.314455	-0.165237	-0.394921	-0.125854	-0.0937989	-0.371614	-0.150617	-0.00207529	-0.3373	-0.305387	-0.369561	-0.442529	-0.505092	0.54557	-0.493693	-0.283241	-0.536197
C9orf93	0.00483692	0.11437	0.0323473	0.168217	0.0900729	0.140361	0.546238	0.00209599	0.181288	0.175554	0.221755	-0.0150009	0.186204	0.122216	-0.0196575	0.104215	-0.0901642	0.212881	0.200678	0.0283125	-0.0265698	0.0353887	0.172919	0.250922	-0.0563556	0.134019	-0.10107	0.246006	0.0249958	0.331036	0.355624
C9orf95	-0.197703	-0.304082	-0.249161	-0.141667	-0.142275	-0.10294	-0.347986	-0.305675	-0.369447	-0.164199	0.0287035	-0.232793	-0.190283	-0.127138	-0.16446	-0.414618	-0.319736	-0.125732	-0.265702	-0.241847	-0.278292	-0.201474	-0.297735	-0.109608	-0.211899	-0.405406	-0.256516	-0.0834889	-0.350689	-0.390641	0.28734
C9orf98	-0.0176044	0.13038	-0.47406	-0.157538	-0.0811428	-0.0710031	-0.177386	0.0501877	-0.246839	0.165359	0.235837	-0.108633	-0.300811	0.00607848	-0.264542	-0.0377373	-0.361891	-0.133014	-0.0911846	-0.143159	0.0473585	0.105445	-0.379991	-0.276451	-0.113462	-0.423845	-0.444588	-0.151665	-0.455549	-0.364118	-0.411372
CA10	0.152264	-0.102408	0.128125	-0.138349	-0.382639	-0.139877	-0.0346657	0.0821267	0.127089	0.0522618	-0.112839	-0.138932	0.0796006	NA	-0.24527	0.0247368	-0.314708	-0.0402534	0.0625092	-0.447069	0.0571995	-0.0226024	-0.0409515	0.000494239	NA	-0.228402	0.00281492	0.0949014	-0.154508	-0.046446	0.101046
CA11	-0.27326	-0.146889	-0.237014	-0.0284351	-0.0533702	-0.0662635	-0.483793	-0.0400762	-0.283587	0.00983675	-0.182073	-0.195731	-0.132664	-0.0683016	-0.384983	0.204401	-0.0187894	-0.210301	-0.131423	-0.511805	0.145228	-0.390785	-0.242543	-0.249367	-0.373036	-0.506049	-0.00719485	-0.011327	-0.0618443	0.0067638	-0.246869
CA12	0.0722889	-0.228253	-0.467683	-0.014361	0.175284	-0.0788055	0.22085	0.0343478	-0.18213	-0.289817	-0.458329	-0.0315047	0.122286	0.211232	0.0729997	0.153423	0.077552	-0.0465059	0.0346531	0.368208	0.0865249	-0.132701	0.165611	-0.0011312	-0.0812324	-0.434526	-0.255139	-0.335829	-0.329566	0.0148996	0.35629
CA14	0.000966999	0.049298	-0.214376	-0.113297	-0.0714832	0.122122	-0.166716	-0.035251	0.111455	0.21853	0.0526034	0.0454581	-0.0817434	-0.155321	0.0793849	-0.236908	-0.0601847	0.0184485	0.0549226	0.0505636	0.0714004	-0.485736	-0.0520345	-0.09751	-0.187646	-0.212027	-0.238846	-0.185695	0.119001	-0.188868	0.268955
CA2	0.369098	0.239184	-0.0595463	0.109117	0.144943	-0.0208103	0.164861	-0.261972	-0.246963	-0.259096	-0.409506	-0.369973	0.0104071	0.221048	0.0729575	-0.274841	-0.246763	-0.211472	0.137519	-0.0761209	-0.0871487	0.312497	0.155719	0.0649137	-0.0467817	0.422061	-0.0770857	-0.353159	0.157618	0.00378747	0.405375
CA4	-0.136187	-0.102158	-0.34422	-0.22557	0.138597	-0.0348151	-0.149112	-0.065371	-0.219691	-0.0197847	-0.613299	-0.442759	-0.0331472	0.151924	-0.267408	-0.368527	-0.336468	-0.273769	0.105787	-0.350113	-0.319979	-0.363645	-0.124798	-0.175485	0.0515402	0.121503	-0.456573	-0.159464	-0.0470051	0.0394387	-0.513783
CA5A	0.0178462	0.122683	-0.00457515	-0.139706	0.166045	NA	-0.280228	0.136044	-0.0593017	0.0011419	-0.242205	0.0128842	0.00588203	NA	0.006211	-0.380312	0.210901	0.0768623	0.0126507	-0.0519975	0.113777	NA	-0.0168308	-0.143408	NA	-0.0710458	-0.0107377	-0.117013	NA	-0.0462899	-0.0184052
CA5BP	0.259474	0.214217	0.363505	0.0445754	0.0274675	0.00538494	0.165939	0.088451	0.26685	0.138789	-0.00552429	0.176868	0.176426	0.0408694	0.279683	0.381307	0.0337443	0.0881639	0.271158	0.210497	0.193865	0.184867	0.408611	0.106524	0.172998	0.484812	0.0768055	-0.402007	0.160864	0.26266	0.0902272
CA6	0.225361	0.114116	0.174716	0.0515268	0.153827	NA	-0.0816158	NA	0.0073553	-0.250485	0.0293418	0.175335	-0.0324135	NA	0.123714	0.102288	-0.0324372	0.0329705	NA	0.0572	0.000834942	-0.0141536	-0.00125014	0.00611593	NA	-0.0677486	0.0257752	0.704586	NA	0.0859665	0.00401378
CAB39	0.0103527	0.0889319	-0.171801	-0.000757994	-0.0822273	0.0573425	0.0381517	-0.214762	-0.490184	-0.23362	-0.332915	-0.0581554	0.00729068	0.0289534	-0.209881	0.0353158	-0.0604881	-0.361539	-0.170315	0.397008	0.0419167	-0.0580719	-0.229374	0.186093	-0.101088	0.116416	0.0203975	-0.0518151	0.139745	-0.315135	0.517491
CAB39L	-0.525111	-0.484663	-0.407922	-0.163664	-0.0385741	-0.195716	0.102431	-0.392377	-0.277687	-0.118387	-0.224259	-0.510616	-0.179505	0.0348574	-0.544358	-0.0711329	-0.37532	-0.323793	-0.255447	-0.373784	-0.284721	-0.242328	-0.355201	-0.075156	-0.518674	-0.716215	-0.358656	-0.151097	-0.198889	-0.450621	0.480651
CABC1	-0.623331	-0.117175	0.104943	-0.0045158	0.0930731	-0.0941646	-0.272155	0.00261355	-0.274266	0.0736849	-0.290566	-0.150322	0.0936018	0.0155292	-0.183966	-0.377142	-0.373665	0.172199	-0.158036	-0.315921	-0.211986	-0.138757	-0.187935	-0.13937	0.0185484	0.0437924	-0.148794	-0.108725	-0.118798	-0.21841	-0.0458709
CABLES1	0.0287716	-0.100029	-0.172427	-0.162322	-0.152488	-0.0476892	0.146782	-0.172619	-0.0075442	0.0469673	0.238001	-0.314428	-0.319271	0.0870401	-0.321013	-0.076092	-0.393598	-0.21369	0.0245366	0.21506	0.277481	0.166215	-0.165876	-0.0907337	0.0650863	0.181345	-0.295394	-0.176969	-0.0639081	-0.154947	-0.102414
CABLES2	0.00394498	0.321131	0.550806	0.265479	0.299973	-0.0245994	0.331302	0.341088	0.457021	0.472184	0.249624	0.519305	0.355679	0.453124	0.490317	0.526929	0.288971	0.305516	0.113006	0.25361	0.173673	0.431836	0.58085	0.00956256	0.217863	-0.321716	0.214602	0.591111	0.453162	0.218381	-0.433769
CABYR	-0.0602163	0.131558	-0.0107372	0.0102389	0.36989	-0.0582809	-0.13	0.34767	0.0208506	0.163626	0.286018	0.262506	-0.0443675	0.203289	-0.0283202	0.165548	0.283137	0.323071	0.385331	0.0810458	0.256375	0.022121	-0.00671612	0.0476745	-0.122389	0.299013	0.159664	-0.465155	-0.0279316	0.348527	0.341616
CACNA1A	-0.0216347	0.039862	-0.0169882	-0.207425	-0.208328	-0.161734	-0.401642	-0.0275394	0.0332057	-0.11712	0.259428	0.0617594	0.100325	-0.103823	-0.185872	0.0972543	0.194648	-0.0344345	0.0395964	-0.546136	-0.0536386	-0.084331	-0.0761	0.0172157	-0.142884	-0.0375563	0.00853294	-0.0458232	0.0431428	0.350406	-0.144249
CACNA1C	0.14866	-0.216426	-0.428059	-0.384146	-0.221979	-0.464439	-0.146446	-0.426023	-0.265405	-0.330184	0.17237	-0.0163238	0.278593	0.0286885	-0.218174	-0.164065	-0.372925	-0.473751	-0.102101	-0.347674	0.0692572	-0.353336	-0.0121117	-0.127254	-0.589228	-0.576523	0.0284206	-0.228811	-0.365888	-0.0324008	-0.0517513
CACNA1D	-0.130939	-0.399509	-0.48132	-0.125858	-0.10537	-0.21515	0.0397736	-0.174082	0.0317427	0.118495	-0.00349934	-0.219136	-0.311095	0.0645293	-0.155217	0.261398	-0.364337	-0.353226	-0.120722	-0.488311	0.176295	0.0562049	-0.13435	-0.0756629	-0.119052	-0.522348	-0.179838	-0.408731	-0.176346	-0.164105	-0.139157
CACNA1G	0.288116	-0.115306	-0.432153	-0.194283	0.148618	-0.211789	-0.0188197	-0.102355	0.134045	-0.365461	0.469887	0.458304	0.252592	0.226879	-0.0139936	0.301375	-0.208028	-0.289517	-0.163508	-0.240701	0.0403974	-0.317325	0.0346759	-0.00674382	-0.311498	-0.362946	0.0944428	-0.00104239	-0.143535	0.162248	0.0742557
CACNA1H	-0.193149	-0.389441	-0.213397	-0.263306	-0.459588	-0.329477	-0.134943	-0.322213	0.167108	-0.191478	-0.22466	-0.0130703	0.245425	-0.0037458	-0.0112945	-0.0175624	-0.252225	-0.327676	-0.19401	-0.539849	0.0466049	-0.348432	-0.188506	-0.0640248	-0.600012	-0.161239	-0.232785	-0.0292641	-0.285314	0.0744357	0.190382
CACNA2D2	-0.0529754	-0.127894	-0.40434	-0.303527	-0.40854	-0.195582	-0.325102	-0.107134	0.0880542	0.00743908	-0.185592	-0.279539	-0.261535	-0.0509062	-0.382188	0.103543	-0.612962	-0.350634	0.0527923	-0.53391	0.102491	-0.27569	-0.210612	-0.0766204	-0.350217	0.408676	-0.321812	-0.387746	0.137988	-0.0777787	-0.163137
CACNA2D3	-0.0331151	-0.120926	-0.317194	0.0123129	-0.513111	-0.116319	-0.231092	0.0750847	-0.270231	-0.0467432	-0.141198	0.110672	-0.248628	0.122482	-0.4626	-0.178996	-0.34842	0.0682565	-0.0117553	-0.231892	-0.0793781	-0.243126	-0.227212	-0.0841485	-0.492642	0.00650478	-0.194477	-0.226508	-0.0659803	-0.193911	-0.110802
CACNB1	0.148162	-0.178921	0.138717	-0.0821098	0.35125	-0.171512	-0.224421	-0.0564688	-0.0560787	-0.095255	0.376821	0.261007	0.181641	-0.128532	-0.270807	0.388354	-0.449623	-0.125937	-0.108153	0.0356116	-0.0251811	-0.0104775	-0.0434479	0.0437477	-0.0770084	-0.539608	0.0604261	0.691171	-0.167321	-0.149871	0.192478
CACNB2	0.114746	-0.357305	-0.256806	-0.191032	0.15767	-0.0875319	0.0568721	-0.272945	-0.144924	-0.0386172	-0.137735	-0.361432	-0.306861	0.0111343	-0.223194	0.0360139	-0.038707	-0.26891	-0.142894	-0.513246	-0.0342762	-0.416958	-0.124032	0.075819	-0.567635	-0.21406	-0.235501	-0.448327	-0.0896134	-0.0336072	0.241495
CACNB3	0.285007	-0.221595	0.0420159	-0.0934413	-0.0346664	-0.301292	0.00484883	-0.0122017	0.204796	-0.0263579	-0.0481926	0.231464	0.00251789	-0.0859508	0.0555927	0.149037	-0.214809	-0.0337854	0.0113136	0.177248	0.0804702	0.229521	-0.0809193	-0.0403776	-0.276513	-0.010913	0.193068	0.831813	-0.254848	0.0933885	0.095106
CACNG1	-0.00582806	0.0356816	-0.216264	-0.0806575	-0.104718	NA	0.0329341	-0.0429803	0.195491	-0.235202	0.033725	0.0700363	0.137743	0.0343199	0.184827	0.0297032	0.106614	-0.00224107	-0.142443	-0.292186	-0.027001	-0.449422	0.0442321	0.0302245	-0.120794	-0.123656	0.19376	0.0527972	NA	-0.117757	-0.0462349
CACNG4	-0.0187711	-0.0368614	-0.221165	-0.0293115	-0.214762	-0.157176	-0.210045	0.0942995	0.244272	-0.0376847	0.00550026	0.11898	0.197559	-0.0855728	0.187546	0.186456	-0.0287566	-0.144492	-0.0871089	-0.12033	0.254046	-0.474733	0.091457	-0.0184022	-0.28335	-0.0409274	0.378463	-0.0802129	0.0806531	-0.175475	0.157189
CACNG7	-0.006654	0.0864117	-0.0150714	-0.065879	0.0741046	NA	0.134062	NA	0.0574253	-0.0150829	0.130385	0.185954	0.0792556	NA	-0.0514233	0.175113	0.19381	0.000454104	NA	-0.169725	0.0615057	0.0341127	0.12445	0.0279685	NA	0.438887	0.0721178	-0.00855524	NA	0.370343	0.00677954
CAD	0.590192	0.536236	0.408415	0.211728	0.356417	-0.0144482	0.518129	0.549818	0.144604	0.333385	0.615421	0.500736	0.279917	0.381846	0.390447	0.485418	0.476909	0.30911	0.107148	0.355809	0.218048	0.357628	0.295902	0.11301	0.46405	0.610637	0.256632	0.18887	0.375824	0.36706	-0.0824231
CADM3	0.183884	0.0288644	-0.247237	-0.129483	-0.383559	-0.278017	-0.466639	-0.173173	-0.202213	-0.162656	0.403757	0.163664	0.10799	0.131611	-0.336084	0.124973	-0.270025	-0.359839	-0.179124	-0.208389	0.00106308	-0.0699522	-0.131605	-0.0874992	-0.587538	-0.398963	0.335641	-0.190627	-0.203682	-0.0663022	-0.0574741
CADPS2	-0.0434048	-0.133198	-0.284818	-0.0266944	0.150154	0.0498132	0.192132	-0.16232	-0.286462	0.145782	-0.237141	-0.281329	-0.207533	0.418554	-0.239088	0.0953235	-0.341302	-0.227874	-0.0210548	0.0749271	-0.142652	0.0790835	-0.0808592	-0.0158693	-0.053119	-0.284342	-0.0824207	-0.369253	-0.26225	-0.278838	-0.128052
CALB2	-0.355299	0.0709612	0.145961	-0.16553	0.108432	-0.142221	-0.103726	0.061123	-0.0804771	-0.362403	0.142494	0.23247	-0.0203079	NA	-0.197259	0.151881	0.109164	-0.0945501	-0.0981169	0.28878	-0.126569	-0.157563	-0.291132	-0.143267	NA	-0.0524176	0.261252	-0.36292	0.175006	-0.289983	-0.00557962
CALCOCO1	-0.380729	-0.386859	-0.598225	-0.15727	-0.0863595	-0.484599	-0.200257	-0.475073	-0.235875	-0.274905	-0.00893181	-0.229266	-0.245697	-0.412579	-0.277913	-0.155496	-0.556094	-0.471941	-0.382087	-0.499887	0.163284	-0.255471	-0.315845	-0.488164	-0.626058	-0.611544	0.0729764	-0.3756	-0.260525	-0.334546	-0.620271
CALCOCO2	-0.362566	0.00519265	-0.102819	-0.0507178	-0.0723135	0.173562	-0.274372	-0.390529	-0.439631	-0.0143422	-0.0621019	-0.0538831	0.0716098	-0.232599	-0.416536	-0.188489	-0.341016	0.0208178	-0.0725214	-0.412902	-0.142558	-0.0224823	0.118327	-0.0387157	-0.0704962	-0.57071	-0.243479	0.0492481	-0.0483294	-0.0839822	0.305385
CALD1	-0.245609	0.04237	-0.0414218	-0.107068	-0.209188	-0.10243	-0.00356269	-0.155133	-0.0550907	-0.316432	0.173383	0.136266	0.0302296	0.252021	0.377677	-0.320309	0.0167282	-0.402205	-0.29982	0.0454376	0.0210817	-0.314662	0.00581307	0.0710885	-0.622044	-0.474136	0.235083	-0.446097	-0.107619	-0.0943897	0.460984
CALM1	-0.147506	0.0032708	0.131177	0.096039	0.112712	-0.00340151	-0.0979895	-0.111367	-0.214295	-0.370131	0.0954513	-0.211318	-0.0926814	-0.0555525	-0.371728	-0.0808402	-0.13629	-0.211422	0.0650821	-0.40668	0.0730416	-0.214859	-0.0548467	-0.103275	-0.295181	-0.0952066	0.00648811	-0.0734898	-0.0734295	-0.136731	0.29907
CALM3	0.50487	0.173314	0.140795	0.0172563	0.150635	0.0193875	0.010461	-0.0822129	0.11168	0.117385	0.0168918	0.066477	0.139315	0.130195	-0.230145	0.160134	0.235289	-0.0253094	0.201899	0.129249	0.100355	0.112814	0.0826204	-0.0523003	0.152311	-0.00533185	0.00571552	0.66156	0.210538	0.466644	-0.484818
CALML4	-0.191877	-0.0401457	-0.0577579	-0.0599549	0.10706	0.102916	-0.332943	-0.208056	-0.266092	0.404751	0.0772051	0.0170382	-0.137835	-0.177989	-0.148898	-0.11658	-0.350936	0.039293	-0.122396	0.139595	-0.05867	-0.113932	-0.0489524	0.153351	0.145005	-0.730975	-0.126506	0.199293	-0.221922	-0.241856	0.289429
CALN1	-0.0410454	0.089841	-0.31827	-0.130987	-0.013609	-0.150964	-0.235508	0.216608	-0.20311	-0.0921555	0.15112	-0.0355047	0.232236	-0.0167316	-0.460376	0.0968562	0.0619565	0.180603	0.154655	-0.322777	-0.109911	-0.242902	-0.041264	-0.0828855	0.0807599	-0.0515882	-0.0940452	0.679116	-0.223486	0.290432	0.143728
CALU	0.327552	0.290686	0.302664	-0.110794	0.233286	0.157517	0.337062	0.141344	0.0987136	-0.154237	0.64489	0.446517	0.238485	0.355827	0.517768	0.364267	0.488249	-0.0819118	0.0955209	0.392958	0.0454681	0.0395124	0.255061	0.215099	-0.237922	0.0783649	0.216409	-0.60163	0.246536	0.112248	0.575573
CAMK2B	-0.0118932	0.269476	-0.203901	0.102235	-0.287767	-0.257373	-0.183847	0.316884	-0.124851	-0.0666921	0.0766425	-0.0526509	-0.441827	0.0819355	-0.272501	-0.25361	0.145299	0.0556849	-0.0486647	-0.527438	0.0118354	-0.139562	0.00649748	-0.155822	-0.114541	-0.41559	-0.353151	-0.311982	0.00714584	-0.167162	-0.0613488
[truncated: 7,517 more rows]
